# Supplementary material for: Influence of different layout of rigid and flexible structures on methane explosion in oil and gas gathering and transportation station
Source: PLoS One. 2026 Feb 20;21(2):e0342568. doi: 10.1371/journal.pone.0342568 (PMC12923030; doi:10.1371/journal.pone.0342568)
Supplement: S1 File — (XLSX) [file pone.0342568.s001.xlsx]

## Sheet: Flame velocity
Time	Flame Front Velocity					Time	Flame Front Velocity					Time	Flame Front Velocity
ms	m/s					ms	m/s					ms	m/s
	C1	C2	C3	C4			C1	C5	C6	C7			C1	C8	C9	C10
0	0	0	0	0		0	0	0	0	0		0	0	0	0	0
5	2.8134	3.4427	4.5491	4.0791		5	2.8134	3.8929	3.9183	4.3054		5	2.8134	3.2136	3.6153	4.7011
7.5	2.2507	3.7706	2.6857	3.916		7.5	2.2507	2.3824	2.8583	3.4119		7.5	2.2507	2.3305	2.4899	2.7103
10	3.2153	2.2432	3.4119	3.5898		10	3.2153	3.0378	3.1063	3.5743		10	3.2153	3.1323	3.0532	3.2678
12.5	3.7054	2.6469	3.7377	4.2422		12.5	3.7054	4.1872	4.3265	4.3054		12.5	3.7054	3.9354	3.6144	3.8246
15	3.9387	3.4437	5.199	4.65		15	3.9387	4.7619	4.9796	4.3867		15	3.9387	4.8189	4.016	4.9401
17.5	4.3414	4.2441	5.6075	5.4649		17.5	4.3414	5.9113	5.4694	5.6052		17.5	4.3414	5.3008	5.0602	5.4979
20	5.4666	4.8839	6.9092	6.5253		20	5.4666	6.6507	6.9407	6.2551		20	5.4666	5.9433	5.9437	6.7728
22.5	6.2698	6.1649	7.8002	7.8303		22.5	6.2698	7.6354	7.6734	7.5548		22.5	6.2698	7.3889	7.3899	7.6492
25	7.2344	6.8859	9.1827	8.9562		25	7.2344	9.2775	9.7959	8.4484		25	7.2344	8.5937	8.4337	9.0835
27.5	7.9578	7.9299	11.8602	11.0731		27.5	7.9578	11.4121	11.6734	10.8854		27.5	7.9578	10.7622	10.3614	11.4739
30	10.131	10.3294	13.4047	12.9458		30	10.131	12.7257	14.0407	12.5916		30	10.131	12.5291	12.3694	13.2271
32.5	10.8519	11.8494	15.8409	14.7371		32.5	10.8519	15.2709	15.9183	14.7035		32.5	10.8519	14.6182	14.538	15.5384
35	12.7004	13.7718	17.6286	17.2804		35	12.7004	16.6674	16.8162	16.1657		35	12.7004	16.1432	16.5462	16.8124
37.5	14.3886	15.4524	21.1211	20.7192		37.5	14.3886	18.3086	21.5509	18.4403		37.5	14.3886	17.429	18.9564	21.5135
40	14.8707	16.4933	26.9699	28.0077		40	14.8707	26.9293	30.2856	25.6702		40	14.8707	26.3432	27.5504	27.9676
42.5	19.9349	21.0568	31.4379	32.5119		42.5	19.9349	30.3775	35.1835	30.0568		42.5	19.9349	31.4833	31.968	35.059
45	28.2141	29.063	38.2616	42.5037		45	28.2141	38.8339	45.4692	37.1257		45	28.2141	38.7927	40.6423	44.4613
47	33.7946	33.6834	43.0543	47.4169		46	30.7814	43.0998	47.708	39.2421		46.5	32.7814	45.6993	45.5424	46.2148
47.5	35.2088	35.1493	41.106	45.3699		47.5	35.2088	47.2089	45.6324	44.6015		47.5	35.2088	49.1429	47.1493	43.2672
50	47.1877	45.4786	37.2867	40.7845		50	41.215	41.215	38.2856	38.9927		50	41.215	41.4427	41.0439	38.1669
51	49.2775	47.5577	36.4384	36.9775		51	49.2775	38.4427	36.8164	37.7297		51	49.2775	38.4358	39.1675	34.1127
52.5	47.6672	44.3552	32.7376	33.5769		52.5	36.2888	36.2888	31.0202	35.4192		52.5	36.2888	34.6156	34.2181	28.4461
55	38.503	36.9096	22.3401	21.7019		55	26.0263	26.0263	17.9593	26.2389		55	26.0263	24.8172	22.9718
57.5	29.0983	29.063	12.9975

## Sheet: Rate
Working conditions	Peak flame front velocity	Rate of change
	m/s	%
C1	49.2775
C2	47.5577	-3.49
C3	43.0543	-12.63
C4	47.4169	-3.78
C5	47.2089	-4.19
C6	47.708	-3.19
C7	44.6015	-9.49
C8	49.1429	-0.27
C9	47.1493	-4.32
C10	46.2148	-6.22
