# Supplementary material for: Influence of different layout of rigid and flexible structures on methane explosion in oil and gas gathering and transportation station
Source: PLoS One. 2026 Feb 20;21(2):e0342568. doi: 10.1371/journal.pone.0342568 (PMC12923030; doi:10.1371/journal.pone.0342568)
Supplement: S2 File — (XLSX) [file pone.0342568.s002.xlsx]

## Sheet: Upstream
Upstream Overpressure of BR=0.4							Upstream Overpressure of BR=0.5							Upstream Overpressure of BR=0.6
Time	Upstream Overpressure						Time	Upstream Overpressure						Time	Upstream Overpressure
ms	MPa						ms	MPa						ms	MPa
	C1	C2	C3	C4				C1	C5	C6	C7				C1	C8	C9	C10
-10	-9.11e-05	6.8e-06	-8.4e-06	0.000169			-10	0.0001516	-2.01e-05	-0.0001378	-0.0002295			-10	0.0001516	-3.6e-06	-8.4e-06	2.66e-05
-9.98	8.66e-05	5.4e-06	-1.78e-05	-0.000112			-9.98	8.05e-05	2.28e-05	6.65e-05	-4.23e-05			-9.98	8.05e-05	1.5e-05	-1.78e-05	8.92e-05
-9.96	0.0001292	3.1e-06	2.52e-05	0.0001049			-9.96	3.02e-05	-4.5e-06	0.0001267	5.74e-05			-9.96	3.02e-05	-2.71e-05	2.52e-05	-7.59e-05
-9.94	4.27e-05	3.8e-06	2.05e-05	6.09e-05			-9.94	-6.89e-05	1.84e-05	5.2e-06	6.54e-05			-9.94	-6.89e-05	2.93e-05	2.05e-05	-1.52e-05
-9.92	-6.6e-06	-1.1e-06	1.22e-05	-4.36e-05			-9.92	-9.11e-05	1.5e-05	-7.14e-05	-9.72e-05			-9.92	-9.11e-05	-9.7e-06	1.22e-05	5.57e-05
-9.9	5.65e-05	8.5e-06	5.5e-06	1.07e-05			-9.9	8.66e-05	-1.8e-06	2.97e-05	8.57e-05			-9.9	8.66e-05	-2e-07	5.5e-06	1.24e-05
-9.88	-2.14e-05	5.1e-06	-1.61e-05	2.01e-05			-9.88	0.0001292	-3e-06	-0.0001129	8.8e-06			-9.88	0.0001292	1.16e-05	-1.61e-05	0.000147
-9.86	0.0001838	8e-07	-1.24e-05	3.04e-05			-9.86	4.27e-05	0.0001997	0.0001142	0.0001294			-9.86	4.27e-05	-4.7e-06	-1.24e-05	8.15e-05
-9.84	-3.69e-05	2.67e-05	0.0001785	0.0002172			-9.84	-6.6e-06	-9.27e-05	7.5e-05	5.95e-05			-9.84	-6.6e-06	8.6e-06	0.0001785	-7.42e-05
-9.82	4.27e-05	-3.3e-06	-5.78e-05	-3.67e-05			-9.82	5.65e-05	0.0001878	-3e-07	1.87e-05			-9.82	5.65e-05	-7.2e-06	-5.78e-05	-5.83e-05
-9.8	-0.0001115	-7.2e-06	0.000207	-0.0001421			-9.8	-2.14e-05	-9.97e-05	-0.0001272	-0.0001337			-9.8	-2.14e-05	-2.3e-05	0.000207	9.91e-05
-9.78	3.89e-05	-3.4e-06	-0.0001726	3.25e-05			-9.78	0.0001838	2.99e-05	0.0003042	0.000103			-9.78	0.0001838	2.43e-05	-0.0001726	4.57e-05
-9.76	8.74e-05	6.2e-06	6.02e-05	0.0001352			-9.76	-3.69e-05	0.0001497	-0.0001004	-5.36e-05			-9.76	-3.69e-05	-4.3e-06	6.02e-05	9.32e-05
-9.74	0.0001678	2.2e-06	0.00019	-9.19e-05			-9.74	4.27e-05	-2.91e-05	-9.16e-05	6.78e-05			-9.74	4.27e-05	1.06e-05	0.00019	3.71e-05
-9.72	6.48e-05	7.7e-06	-4.24e-05	2.52e-05			-9.72	-0.0001115	-4.93e-05	-2.7e-05	5.94e-05			-9.72	-0.0001115	-1.1e-05	-4.24e-05	5.42e-05
-9.7	3.1e-06	3.72e-05	-2.88e-05	0.000116			-9.7	3.89e-05	6.48e-05	0.0002143	0.0001201			-9.7	3.89e-05	-1.42e-05	-2.88e-05	-0.0001155
-9.68	-0.0002476	-2.65e-05	2.08e-05	4.67e-05			-9.68	8.74e-05	-8.02e-05	1.99e-05	-1.24e-05			-9.68	8.74e-05	-1.8e-06	2.08e-05	4.87e-05
-9.66	-5e-07	2.2e-06	-0.0001249	-5.22e-05			-9.66	0.0001678	5.82e-05	-4.64e-05	5.32e-05			-9.66	0.0001678	-1.1e-05	-0.0001249	-5.17e-05
-9.64	-0.0001484	-9.5e-06	9.72e-05	-3.66e-05			-9.64	6.48e-05	8.57e-05	1.15e-05	-2.29e-05			-9.64	6.48e-05	6.9e-06	9.72e-05	0.0001213
-9.62	8.03e-05	1.8e-06	7.42e-05	7.5e-05			-9.62	3.1e-06	4.31e-05	0.0002705	-3.35e-05			-9.62	3.1e-06	1.6e-05	7.42e-05	2.08e-05
-9.6	4.6e-06	-1.77e-05	-6e-07	0.0001653			-9.6	-0.0002476	-0.0001388	0.0001406	2.99e-05			-9.6	-0.0002476	-1.4e-05	-6e-07	4.98e-05
-9.58	0.0002256	-2.8e-05	-0.0001218	0.0001035			-9.58	-5e-07	0.0002766	3.83e-05	7.71e-05			-9.58	-5e-07	-2.59e-05	-0.0001218	-5.5e-05
-9.56	6.33e-05	6e-07	0.0003193	-1.22e-05			-9.56	-0.0001484	-5.23e-05	5.98e-05	-1.45e-05			-9.56	-0.0001484	0.000206	0.0003193	-9.7e-06
-9.54	-4.5e-05	-8.8e-06	-0.0001454	-4e-07			-9.54	8.03e-05	-3.49e-05	-0.0002461	0.0001673			-9.54	8.03e-05	-8.72e-05	-0.0001454	5.06e-05
-9.52	3.36e-05	-3.3e-06	-8.66e-05	-0.0001152			-9.52	4.6e-06	-4.96e-05	-6.57e-05	4.51e-05			-9.52	4.6e-06	0.0001683	-8.66e-05	-9.54e-05
-9.5	-0.000113	9e-07	1.07e-05	-3.09e-05			-9.5	0.0002256	0.000271	0.0002714	7e-05			-9.5	0.0002256	-0.0001157	1.07e-05	0.0001257
-9.48	0.0001769	1.92e-05	0.0002102	0.0001977			-9.48	6.33e-05	-1.67e-05	0.0004266	-8.48e-05			-9.48	6.33e-05	4.93e-05	0.0002102	5.8e-06
-9.46	7.3e-06	-5e-07	-8.04e-05	0.000157			-9.46	-4.5e-05	-1.73e-05	4.1e-05	4.79e-05			-9.46	-4.5e-05	0.0001514	-8.04e-05	0.0001053
-9.44	0.0001505	2.35e-05	-3.31e-05	-2.89e-05			-9.44	3.36e-05	1.66e-05	-0.0002281	-6.74e-05			-9.44	3.36e-05	-1.09e-05	-3.31e-05	-8.48e-05
-9.42	0.0001165	-2.48e-05	9.4e-06	-0.0002103			-9.42	-0.000113	0.0002733	-0.0001259	7.49e-05			-9.42	-0.000113	-3.27e-05	9.4e-06	4.28e-05
-9.4	7e-05	7.1e-06	0.0002443	2.74e-05			-9.4	0.0001769	0.0001019	1.68e-05	-1.34e-05			-9.4	0.0001769	5.69e-05	0.0002443	3.51e-05
-9.38	0.0001182	1.2e-06	0.0001664	0.0001283			-9.38	7.3e-06	7.08e-05	8.48e-05	0.0002025			-9.38	7.3e-06	-0.0001161	0.0001664	-3.47e-05
-9.36	2.3e-05	-1.36e-05	0.0001029	5.98e-05			-9.36	0.0001505	0.0001103	-1.35e-05	0.0001849			-9.36	0.0001505	4.57e-05	0.0001029	-2.26e-05
-9.34	0.0002793	-1.3e-06	-7.9e-06	-9.76e-05			-9.34	0.0001165	-0.0002285	5.47e-05	7.92e-05			-9.34	0.0001165	7.71e-05	-7.9e-06	6.4e-05
-9.32	-0.0001473	-8.1e-06	-0.0002402	9.63e-05			-9.32	7e-05	-2.66e-05	-1e-07	-1.87e-05			-9.32	7e-05	1.49e-05	-0.0002402	6.23e-05
-9.3	4.23e-05	5.8e-06	-1.74e-05	2.49e-05			-9.3	0.0001182	0.0003039	0.0001245	-2.2e-06			-9.3	0.0001182	-0.0001407	-1.74e-05	7.28e-05
-9.28	-0.0001507	6.5e-06	0.0003177	0.0001398			-9.28	2.3e-05	0.0004167	0.0001278	-5.82e-05			-9.28	2.3e-05	0.0002904	0.0003177	1.66e-05
-9.26	0.0001196	-1.31e-05	0.0004072	0.0001067			-9.26	0.0002793	3.29e-05	9.36e-05	1.49e-05			-9.26	0.0002793	-7.45e-05	0.0004072	4.23e-05
-9.24	6.97e-05	-5.6e-06	-5e-07	6.97e-05			-9.24	-0.0001473	-0.0001204	-2.44e-05	0.0001087			-9.24	-0.0001473	-0.0001028	-5e-07	-8.88e-05
-9.22	0.0002654	1.02e-05	-0.0001122	-0.0001722			-9.22	4.23e-05	-8.71e-05	0.0001445	0.000199			-9.22	4.23e-05	-5.13e-05	-0.0001122	4.71e-05
-9.2	3.03e-05	5.3e-06	-0.0001323	0.0001012			-9.2	-0.0001507	-4.9e-06	-7.85e-05	5.04e-05			-9.2	-0.0001507	0.000196	-0.0001323	2.23e-05
-9.18	5.2e-05	-1.09e-05	-2.96e-05	-1.34e-05			-9.18	0.0001196	9.72e-05	0.000149	-1.6e-05			-9.18	0.0001196	3.47e-05	-2.96e-05	2.78e-05
-9.16	-8.84e-05	1e-07	4.77e-05	0.000112			-9.16	6.97e-05	3.27e-05	4.45e-05	5.76e-05			-9.16	6.97e-05	-8e-06	4.77e-05	0.0001145
-9.14	-7.6e-05	9.5e-06	1.62e-05	4.96e-05			-9.14	0.0002654	3.74e-05	0.0002187	-0.0001028			-9.14	0.0002654	1.94e-05	1.62e-05	1.07e-05
-9.12	-1.1e-05	4.1e-06	-5.07e-05	0.0001346			-9.12	3.03e-05	-4.43e-05	-3.16e-05	0.0001931			-9.12	3.03e-05	0.0002425	-5.07e-05	0.0001012
-9.1	0.0002269	-9.4e-06	4.94e-05	6.5e-06			-9.1	5.2e-05	7.74e-05	-2.67e-05	-2.98e-05			-9.1	5.2e-05	0.0001017	4.94e-05	-2.87e-05
-9.08	0.0001096	1.1e-05	6.44e-05	2.98e-05			-9.08	-8.84e-05	0.0001481	-2.06e-05	0.0001208			-9.08	-8.84e-05	0.0001233	6.44e-05	-7.99e-05
-9.06	7.72e-05	5.7e-06	0.0002094	-1.14e-05			-9.06	-7.6e-05	7.67e-05	-6.26e-05	1.25e-05			-9.06	-7.6e-05	6.58e-05	0.0002094	9.2e-06
-9.04	1.52e-05	9.17e-05	4.87e-05	-7.8e-06			-9.04	-1.1e-05	7.1e-06	3.29e-05	7.8e-05			-9.04	-1.1e-05	-0.0002062	4.87e-05	4.08e-05
-9.02	4.42e-05	-2.65e-05	-5.88e-05	7.03e-05			-9.02	0.0002269	3.38e-05	0.0001408	2.57e-05			-9.02	0.0002269	-3.52e-05	-5.88e-05	3.49e-05
-9	2.5e-06	0.0001255	3.01e-05	9.28e-05			-9	0.0001096	-4.24e-05	6.51e-05	0.0001667			-9	0.0001096	0.0002657	3.01e-05	9.13e-05
-8.98	8.68e-05	-8.83e-05	-2.8e-05	-9.7e-06			-8.98	7.72e-05	0.000254	8.85e-05	3.39e-05			-8.98	7.72e-05	0.0004275	-2.8e-05	6.92e-05
-8.96	-1.09e-05	4.18e-05	0.0001432	0.0001589			-8.96	1.52e-05	1.81e-05	4.06e-05	-5.09e-05			-8.96	1.52e-05	8.1e-05	0.0001432	-1.87e-05
-8.94	0.0002	8.54e-05	-1.94e-05	6.25e-05			-8.94	4.42e-05	0.0001743	1.38e-05	-3.36e-05			-8.94	4.42e-05	-0.0001439	-1.94e-05	7.95e-05
-8.92	2.98e-05	-4.3e-05	0.0002455	9.84e-05			-8.92	2.5e-06	-0.0001148	2.58e-05	4.91e-05			-8.92	2.5e-06	-0.0001291	0.0002455	-9.2e-05
-8.9	0.0001023	-2.18e-05	-7.02e-05	9e-07			-8.9	8.68e-05	-8.35e-05	8.16e-05	6.14e-05			-8.9	8.68e-05	-2.36e-05	-7.02e-05	2.97e-05
-8.88	-0.0001148	5.24e-05	-4.84e-05	3.33e-05			-8.88	-1.09e-05	3.48e-05	-4.41e-05	4.69e-05			-8.88	-1.09e-05	3.71e-05	-4.84e-05	3.45e-05
-8.86	-3.6e-06	2.52e-05	1.86e-05	-8.07e-05			-8.86	0.0002	4.07e-05	9.76e-05	0.0001532			-8.86	0.0002	1.79e-05	1.86e-05	1.25e-05
-8.84	0.0002091	0.0001921	-4.4e-06	7.14e-05			-8.84	2.98e-05	-1.5e-06	-1.32e-05	9.91e-05			-8.84	2.98e-05	1.49e-05	-4.4e-06	4.67e-05
-8.82	7.3e-05	8.8e-05	-6.43e-05	6.31e-05			-8.82	0.0001023	6e-05	0.0001413	0.0001029			-8.82	0.0001023	7.46e-05	-6.43e-05	4.91e-05
-8.8	0.0001644	-5.37e-05	8.36e-05	0.000214			-8.8	-0.0001148	0.0001053	0.0001478	2.84e-05			-8.8	-0.0001148	7.15e-05	8.36e-05	0.0001112
-8.78	-4.34e-05	-5.57e-05	9.8e-05	0.0001356			-8.78	-3.6e-06	7.1e-05	0.0001291	3.28e-05			-8.78	-3.6e-06	0.0001645	9.8e-05	7.94e-05
-8.76	0.0001388	5.66e-05	0.0001024	9.33e-05			-8.76	0.0002091	4.36e-05	-0.0001398	1.21e-05			-8.76	0.0002091	1.88e-05	0.0001024	4.76e-05
-8.74	-8.55e-05	-1.81e-05	-2e-06	-0.0001083			-8.74	7.3e-05	-5.03e-05	3.79e-05	8.08e-05			-8.74	7.3e-05	-2.1e-06	-2e-06	-3.98e-05
-8.72	0.0001895	0.000108	-0.0001608	4.16e-05			-8.72	0.0001644	0.0001082	-0.00011	9.95e-05			-8.72	0.0001644	4.19e-05	-0.0001608	5.64e-05
-8.7	2.78e-05	0.0001551	7.06e-05	-7.69e-05			-8.7	-4.34e-05	0.000133	9.76e-05	7.57e-05			-8.7	-4.34e-05	-4e-06	7.06e-05	2e-06
-8.68	0.0002508	4.54e-05	0.0001037	8.67e-05			-8.68	0.0001388	-6.59e-05	7.94e-05	2.86e-05			-8.68	0.0001388	0.000151	0.0001037	6.1e-05
-8.66	8.4e-06	-0.0001269	-2.8e-05	8.64e-05			-8.66	-8.55e-05	9.2e-06	0.0003098	0.0001496			-8.66	-8.55e-05	8.9e-06	-2.8e-05	0.0001255
-8.64	0.0002062	2.61e-05	5.04e-05	0.0002808			-8.64	0.0001895	-3.17e-05	6.2e-06	4.9e-05			-8.64	0.0001895	0.0002073	5.04e-05	5.34e-05
-8.62	-0.000106	-2.08e-05	-9.44e-05	5.3e-06			-8.62	2.78e-05	0.0001471	3.57e-05	8.14e-05			-8.62	2.78e-05	-5.74e-05	-9.44e-05	2.82e-05
-8.6	0.0001082	4.4e-05	0.0001197	-1e-06			-8.6	0.0002508	8.8e-05	2.73e-05	5.69e-05			-8.6	0.0002508	-2.76e-05	0.0001197	1.23e-05
-8.58	2.7e-05	-2.37e-05	9.81e-05	6.62e-05			-8.58	8.4e-06	8.4e-05	-8.6e-05	9.7e-05			-8.58	8.4e-06	-1.42e-05	9.81e-05	-1.06e-05
-8.56	6.63e-05	-4.4e-05	6.35e-05	-7.72e-05			-8.56	0.0002062	-8.53e-05	0.0001659	6.62e-05			-8.56	0.0002062	2.52e-05	6.35e-05	1.16e-05
-8.54	5.48e-05	-6.22e-05	-5.88e-05	0.0001898			-8.54	-0.000106	0.0001099	3.36e-05	4.7e-05			-8.54	-0.000106	-3.2e-05	-5.88e-05	9.51e-05
-8.52	3.61e-05	2.33e-05	4.28e-05	5.3e-06			-8.52	0.0001082	-7.16e-05	0.0001126	-3.27e-05			-8.52	0.0001082	9.6e-05	4.28e-05	2.55e-05
-8.5	-3.42e-05	0.0001317	-0.0001475	0.0001217			-8.5	2.7e-05	0.0001115	2.59e-05	7.1e-06			-8.5	2.7e-05	0.000117	-0.0001475	5e-07
-8.48	6.87e-05	-0.0001033	6.87e-05	2.65e-05			-8.48	6.63e-05	4.97e-05	0.0001497	0.0002191			-8.48	6.63e-05	9.17e-05	6.87e-05	6.71e-05
-8.46	6.67e-05	4.95e-05	0.0001081	0.0001002			-8.46	5.48e-05	0.0001797	4.1e-06	7.05e-05			-8.46	5.48e-05	3.2e-06	0.0001081	0.0001219
-8.44	8.51e-05	-6.34e-05	0.0002718	-2.5e-06			-8.44	3.61e-05	-1.36e-05	0.0002111	0.0001029			-8.44	3.61e-05	-9.76e-05	0.0002718	9.13e-05
-8.42	0.0001226	0.0001797	2.27e-05	0.0002005			-8.42	-3.42e-05	2.87e-05	1.49e-05	7.75e-05			-8.42	-3.42e-05	8.33e-05	2.27e-05	0.000142
-8.4	5.25e-05	1.64e-05	1.6e-05	7.09e-05			-8.4	6.87e-05	0.0001003	-3.68e-05	9.04e-05			-8.4	6.87e-05	0.0001279	1.6e-05	-4.91e-05
-8.38	7.52e-05	6.58e-05	-3.21e-05	-6.5e-06			-8.38	6.67e-05	-2.18e-05	-2.92e-05	8.4e-06			-8.38	6.67e-05	-1.91e-05	-3.21e-05	1.5e-06
-8.36	8.8e-06	-4.2e-06	1e-06	-9e-06			-8.36	8.51e-05	0.0001352	0.0001078	8.13e-05			-8.36	8.51e-05	2.39e-05	1e-06	3.23e-05
-8.34	8.86e-05	3.43e-05	7.84e-05	7.87e-05			-8.34	0.0001226	-6.77e-05	6.14e-05	0.0001653			-8.34	0.0001226	-4.77e-05	7.84e-05	5.14e-05
-8.32	5.31e-05	-4.06e-05	5.56e-05	6.13e-05			-8.32	5.25e-05	8.03e-05	6.19e-05	9.32e-05			-8.32	5.25e-05	0.0001564	5.56e-05	7.67e-05
-8.3	0.000166	0.0001124	4.07e-05	9.88e-05			-8.3	7.52e-05	2.57e-05	8.37e-05	0.0001117			-8.3	7.52e-05	0.0001107	4.07e-05	0.0001147
-8.28	3.46e-05	-3.61e-05	3e-06	0.0001491			-8.28	8.8e-06	0.0001983	0.0001414	2.32e-05			-8.28	8.8e-06	8.58e-05	3e-06	0.0001225
-8.26	0.0002193	2.8e-06	0.000123	0.0001071			-8.26	8.86e-05	-6.37e-05	0.0001069	6.14e-05			-8.26	8.86e-05	-8.4e-05	0.000123	8.36e-05
-8.24	8.65e-05	-0.0001213	-1.51e-05	8.25e-05			-8.24	5.31e-05	0.0002636	-6.6e-06	9.77e-05			-8.24	5.31e-05	0.0001002	-1.51e-05	9.07e-05
-8.22	0.0001097	-0.0001127	0.0003112	4.92e-05			-8.22	0.000166	-0.000118	1.49e-05	9.72e-05			-8.22	0.000166	-0.0001113	0.0003112	-5.51e-05
-8.2	-3.56e-05	-0.0002023	-6.81e-05	4.79e-05			-8.2	3.46e-05	0.0001466	5.3e-06	7.24e-05			-8.2	3.46e-05	0.0001246	-6.81e-05	3.7e-05
-8.18	6.56e-05	0.0001217	-3.42e-05	1.94e-05			-8.18	0.0002193	-5.15e-05	0.000133	8.8e-05			-8.18	0.0002193	1.2e-05	-3.42e-05	5.29e-05
-8.16	0.0001582	-7.34e-05	-0.0001044	7.08e-05			-8.16	8.65e-05	0.0001086	8.19e-05	0.0001134			-8.16	8.65e-05	0.0002342	-0.0001044	0.0001337
-8.14	7.78e-05	-0.0001154	0.000115	0.0001366			-8.14	0.0001097	4.96e-05	4.44e-05	3.92e-05			-8.14	0.0001097	1.08e-05	0.000115	5.39e-05
-8.12	8.2e-05	0.0001382	0.0001339	5.16e-05			-8.12	-3.56e-05	7.16e-05	4.23e-05	0.0001034			-8.12	-3.56e-05	3.02e-05	0.0001339	8.99e-05
-8.1	-1.17e-05	1.93e-05	0.000119	8.16e-05			-8.1	6.56e-05	0.0001402	0.0001035	3.34e-05			-8.1	6.56e-05	2.92e-05	0.000119	8.8e-05
-8.08	0.0001676	8.12e-05	8.67e-05	0.0001271			-8.08	0.0001582	0.0001422	4.55e-05	0.0001749			-8.08	0.0001582	-7.1e-06	8.67e-05	9.24e-05
-8.06	0.0001852	-5.61e-05	9.43e-05	8.15e-05			-8.06	7.78e-05	0.0001223	0.0001152	0.0001362			-8.06	7.78e-05	0.0001543	9.43e-05	6.4e-05
-8.04	3.34e-05	-0.0001505	9.96e-05	0.0001233			-8.04	8.2e-05	-5.46e-05	6.77e-05	9.72e-05			-8.04	8.2e-05	8.8e-06	9.96e-05	2.61e-05
-8.02	0.0001253	4e-06	-1.8e-06	4.93e-05			-8.02	-1.17e-05	4.12e-05	0.0001095	-1.65e-05			-8.02	-1.17e-05	7.26e-05	-1.8e-06	0.0001629
-8	0.0001834	7.35e-05	7.61e-05	0.0001035			-8	0.0001676	-6.01e-05	2.57e-05	3.96e-05			-8	0.0001676	4e-07	7.61e-05	2.7e-05
-7.98	-2.47e-05	-1.31e-05	2.28e-05	5.32e-05			-7.98	0.0001852	0.0002045	0.0001206	0.0001026			-7.98	0.0001852	0.0001786	2.28e-05	0.000151
-7.96	4.84e-05	-1.39e-05	0.0001205	0.0001036			-7.96	3.34e-05	1.87e-05	-7.58e-05	7.19e-05			-7.96	3.34e-05	-6.77e-05	0.0001205	-1.69e-05
-7.94	6.4e-05	4.33e-05	-3.66e-05	-5.11e-05			-7.94	0.0001253	0.0001225	7.3e-05	0.0001405			-7.94	0.0001253	0.0002791	-3.66e-05	9.4e-06
-7.92	0.0001524	-4.9e-06	0.0001084	5.29e-05			-7.92	0.0001834	6.02e-05	0.0001742	6.42e-05			-7.92	0.0001834	-7.66e-05	0.0001084	0.00013
-7.9	0.0001125	0.000124	0.0001017	0.0001855			-7.9	-2.47e-05	0.0001002	8.86e-05	0.0001749			-7.9	-2.47e-05	8.12e-05	0.0001017	0.0002109
-7.88	0.0001983	-0.0001055	0.0001253	9.71e-05			-7.88	4.84e-05	3.47e-05	0.0001096	2.95e-05			-7.88	4.84e-05	-6.45e-05	0.0001253	9.57e-05
-7.86	6.3e-05	-5.5e-06	2.44e-05	7.15e-05			-7.86	6.4e-05	7.39e-05	6.02e-05	0.000129			-7.86	6.4e-05	0.0001366	2.44e-05	3.91e-05
-7.84	4.34e-05	2.94e-05	5e-05	7.72e-05			-7.84	0.0001524	0.0001004	7.67e-05	-1.3e-06			-7.84	0.0001524	0.000104	5e-05	5.35e-05
-7.82	8.65e-05	5.2e-06	0.0001486	5.79e-05			-7.82	0.0001125	0.0001067	2.21e-05	0.0001567			-7.82	0.0001125	6.54e-05	0.0001486	2.12e-05
-7.8	9.98e-05	-1.55e-05	7.36e-05	2.4e-05			-7.8	0.0001983	5.65e-05	8.93e-05	7.04e-05			-7.8	0.0001983	0.000129	7.36e-05	4.45e-05
-7.78	9.26e-05	-6.7e-06	0.000172	9.99e-05			-7.78	6.3e-05	7.26e-05	0.0001446	6.46e-05			-7.78	6.3e-05	0.0001314	0.000172	9.47e-05
-7.76	9.98e-05	1.8e-05	-4.98e-05	0.0001665			-7.76	4.34e-05	1.48e-05	0.0001001	7.99e-05			-7.76	4.34e-05	0.0001524	-4.98e-05	0.0001707
-7.74	0.0001258	7.9e-06	-2.1e-05	0.0001248			-7.74	8.65e-05	0.0001472	0.0001427	8.77e-05			-7.74	8.65e-05	-1.34e-05	-2.1e-05	6.62e-05
-7.72	3.2e-05	1.3e-05	0.0001469	0.0001637			-7.72	9.98e-05	0.0001775	4.11e-05	0.0001265			-7.72	9.98e-05	6.92e-05	0.0001469	0.0001382
-7.7	9.43e-05	2.46e-05	0.000219	5.15e-05			-7.7	9.26e-05	9.28e-05	8.76e-05	0.0001009			-7.7	9.26e-05	-1.21e-05	0.000219	4.01e-05
-7.68	5.04e-05	-1.38e-05	8.47e-05	9.27e-05			-7.68	9.98e-05	4.82e-05	7.38e-05	0.0001462			-7.68	9.98e-05	0.0002013	8.47e-05	0.0001228
-7.66	0.0002565	1.8e-05	9.3e-06	7.12e-05			-7.66	0.0001258	5.73e-05	0.0001219	6.81e-05			-7.66	0.0001258	-8e-07	9.3e-06	0.0001211
-7.64	0.0001128	4.46e-05	0.0001541	0.0001193			-7.64	3.2e-05	5.01e-05	0.0001312	0.0001562			-7.64	3.2e-05	0.0001437	0.0001541	0.0001051
-7.62	0.0001439	8.56e-05	-1.79e-05	8.9e-05			-7.62	9.43e-05	8.3e-05	8.33e-05	1.67e-05			-7.62	9.43e-05	2.83e-05	-1.79e-05	8.63e-05
-7.6	2.72e-05	9.7e-05	7.24e-05	9.43e-05			-7.6	5.04e-05	9.48e-05	7.74e-05	3.84e-05			-7.6	5.04e-05	9.64e-05	7.24e-05	5.81e-05
-7.58	0.0001203	-4.5e-06	4.21e-05	0.0001344			-7.58	0.0002565	0.0001877	4.3e-05	0.0001079			-7.58	0.0002565	4.62e-05	4.21e-05	8.77e-05
-7.56	0.0001447	7.9e-05	0.0002132	6.64e-05			-7.56	0.0001128	8.22e-05	4.15e-05	0.00013			-7.56	0.0001128	8.67e-05	0.0002132	4.96e-05
-7.54	0.0001908	-3.62e-05	4.39e-05	7.1e-05			-7.54	0.0001439	0.0001568	0.0001044	0.000182			-7.54	0.0001439	0.0001314	4.39e-05	6.72e-05
-7.52	0.0002227	8.15e-05	0.0002139	9.38e-05			-7.52	2.72e-05	6.24e-05	0.0001994	0.0001094			-7.52	2.72e-05	0.0001248	0.0002139	0.0001266
-7.5	0.0001102	-1.68e-05	1.62e-05	0.0001697			-7.5	0.0001203	0.0001145	0.0001255	0.0001072			-7.5	0.0001203	9.38e-05	1.62e-05	0.000157
-7.48	0.0001448	0.0001247	0.0001093	0.0001168			-7.48	0.0001447	8.48e-05	0.0001153	2.74e-05			-7.48	0.0001447	4.94e-05	0.0001093	9.46e-05
-7.46	0.0001163	7.21e-05	7.69e-05	8.8e-05			-7.46	0.0001908	8.68e-05	-3.51e-05	0.0001335			-7.46	0.0001908	3.79e-05	7.69e-05	3.27e-05
-7.44	0.0001128	3.11e-05	8.02e-05	1.48e-05			-7.44	0.0002227	0.0001026	0.0001246	8.95e-05			-7.44	0.0002227	9.16e-05	8.02e-05	2.09e-05
-7.42	0.0001344	0.0001137	9.55e-05	9.67e-05			-7.42	0.0001102	8.38e-05	1.19e-05	9.61e-05			-7.42	0.0001102	0.0001814	9.55e-05	7.32e-05
-7.4	0.0001858	-5.9e-06	7.69e-05	0.0001073			-7.4	0.0001448	0.0001262	0.0001586	9.57e-05			-7.4	0.0001448	6.84e-05	7.69e-05	7.85e-05
-7.38	0.0001697	0.0002479	6.99e-05	0.0001525			-7.38	0.0001163	3.96e-05	8.29e-05	0.0001217			-7.38	0.0001163	8.23e-05	6.99e-05	0.0001231
-7.36	8.67e-05	-5.55e-05	3.67e-05	0.0001244			-7.36	0.0001128	7.97e-05	0.0001167	4.88e-05			-7.36	0.0001128	0.0001346	3.67e-05	0.0001006
-7.34	8.52e-05	4.72e-05	0.0001032	0.0001096			-7.34	0.0001344	9.94e-05	0.0001451	0.0001305			-7.34	0.0001344	5.29e-05	0.0001032	0.0001573
-7.32	8.01e-05	-0.000102	0.0001039	0.0001623			-7.32	0.0001858	0.0001367	0.0001257	0.0001554			-7.32	0.0001858	7.04e-05	0.0001039	8.35e-05
-7.3	0.0002082	0.0001482	0.0002395	7.18e-05			-7.3	0.0001697	0.0001442	7.66e-05	0.0001668			-7.3	0.0001697	5.21e-05	0.0002395	8.98e-05
-7.28	0.000126	5.02e-05	9.25e-05	0.0001237			-7.28	8.67e-05	5.59e-05	2.19e-05	9.62e-05			-7.28	8.67e-05	0.0001591	9.25e-05	4.39e-05
-7.26	0.0002691	0.00014	6e-05	3.22e-05			-7.26	8.52e-05	2.43e-05	0.0001848	0.0001039			-7.26	8.52e-05	0.0001046	6e-05	8.87e-05
-7.24	7.96e-05	8.27e-05	-9.2e-06	0.000171			-7.24	8.01e-05	0.0001469	4.35e-05	0.0001026			-7.24	8.01e-05	0.0001656	-9.2e-06	0.0001165
-7.22	0.0001285	0.0001599	0.0001242	9.65e-05			-7.22	0.0002082	4.49e-05	0.0001744	0.0001424			-7.22	0.0002082	6.85e-05	0.0001242	7.45e-05
-7.2	0.000129	7.24e-05	4.27e-05	0.0001304			-7.2	0.000126	0.0001781	8.57e-05	0.0001225			-7.2	0.000126	6.67e-05	4.27e-05	0.0001063
-7.18	0.0001126	2e-07	0.0001997	0.0001028			-7.18	0.0002691	8.25e-05	0.0001359	0.0001241			-7.18	0.0002691	0.0001194	0.0001997	7.07e-05
-7.16	0.0001185	1.03e-05	0.0001001	0.0001258			-7.16	7.96e-05	0.000144	8.66e-05	8.41e-05			-7.16	7.96e-05	7.75e-05	0.0001001	0.0001324
-7.14	0.0001886	7.61e-05	0.0001877	0.0001318			-7.14	0.0001285	0.0001102	0.0001182	0.0002042			-7.14	0.0001285	0.0001113	0.0001877	8.36e-05
-7.12	0.0001614	0.0001296	8.77e-05	0.0001113			-7.12	0.000129	7.24e-05	0.000119	0.0001618			-7.12	0.000129	8.12e-05	8.77e-05	0.0001363
-7.1	0.0001686	-1.13e-05	5.92e-05	0.0001569			-7.1	0.0001126	5.68e-05	5.58e-05	0.0001273			-7.1	0.0001126	8.85e-05	5.92e-05	7.53e-05
-7.08	0.0001526	7.49e-05	2.22e-05	8.06e-05			-7.08	0.0001185	0.0001208	0.0001798	9.12e-05			-7.08	0.0001185	1.77e-05	2.22e-05	0.0001146
-7.06	0.0001449	0.0001246	8.16e-05	0.000178			-7.06	0.0001886	0.0001896	3.16e-05	0.0001382			-7.06	0.0001886	8.67e-05	8.16e-05	7.15e-05
-7.04	0.0001598	7.83e-05	0.000162	4.6e-06			-7.04	0.0001614	4.74e-05	4.13e-05	0.0001262			-7.04	0.0001614	7.42e-05	0.000162	6.93e-05
-7.02	0.0001168	7.74e-05	7.95e-05	4.36e-05			-7.02	0.0001686	0.0001504	0.0001021	0.0001506			-7.02	0.0001686	0.000137	7.95e-05	0.00011
-7	0.0001592	5.4e-05	0.0001123	0.0001141			-7	0.0001526	4.65e-05	0.0001747	0.0001524			-7	0.0001526	0.0001644	0.0001123	0.0001266
-6.98	7.09e-05	0.0001262	8.42e-05	0.0001465			-6.98	0.0001449	0.0001384	0.0001701	0.000151			-6.98	0.0001449	9.71e-05	8.42e-05	0.0001219
-6.96	0.0001733	6.89e-05	0.0001156	0.0002145			-6.96	0.0001598	0.0001197	0.0001464	0.0001649			-6.96	0.0001598	-1.68e-05	0.0001156	0.0001379
-6.94	0.0001016	0.000116	0.0001643	0.0001326			-6.94	0.0001168	0.0001446	9.86e-05	0.0001145			-6.94	0.0001168	0.0001627	0.0001643	0.0001264
-6.92	0.0002386	0.0001036	0.0001073	0.0001243			-6.92	0.0001592	0.000167	7.07e-05	0.0001561			-6.92	0.0001592	1.37e-05	0.0001073	6.93e-05
-6.9	0.0001433	3.87e-05	7.01e-05	4.27e-05			-6.9	7.09e-05	8.51e-05	9.21e-05	0.0001357			-6.9	7.09e-05	0.0001629	7.01e-05	9.83e-05
-6.88	0.0002651	0.0001669	0.0001074	0.0001277			-6.88	0.0001733	0.0001246	0.0001238	0.0001791			-6.88	0.0001733	6.9e-05	0.0001074	0.0001172
-6.86	0.0001429	0.0001403	8.57e-05	0.0001092			-6.86	0.0001016	-1.53e-05	0.00011	0.0001913			-6.86	0.0001016	0.0001426	8.57e-05	9.22e-05
-6.84	0.000153	8.2e-05	4.07e-05	0.0001207			-6.84	0.0002386	8.64e-05	0.0001453	0.0001474			-6.84	0.0002386	0.0001565	4.07e-05	6.18e-05
-6.82	3.75e-05	-8.7e-06	0.0001029	0.0001506			-6.82	0.0001433	0.000126	0.0001237	9.67e-05			-6.82	0.0001433	5.61e-05	0.0001029	0.0001563
-6.8	0.0001148	0.0001584	0.0001447	0.0001406			-6.8	0.0002651	0.0001839	0.0001098	9.35e-05			-6.8	0.0002651	0.0001091	0.0001447	5.8e-05
-6.78	0.0001801	1e-07	0.0001372	9.82e-05			-6.78	0.0001429	0.0001568	8.33e-05	0.0001824			-6.78	0.0001429	9.92e-05	0.0001372	0.0001399
-6.76	0.0001278	0.0001761	0.0001354	0.0001305			-6.76	0.000153	0.0001588	0.0001956	0.0001431			-6.76	0.000153	0.0001935	0.0001354	8.25e-05
-6.74	8.94e-05	8.93e-05	0.0001402	0.0001624			-6.74	3.75e-05	0.0001	0.0001433	0.0001864			-6.74	3.75e-05	5.22e-05	0.0001402	0.0001604
-6.72	0.000185	0.0002462	0.0001276	0.0001722			-6.72	0.0001148	6.66e-05	0.0001518	0.0001626			-6.72	0.0001148	0.0001372	0.0001276	9.4e-05
-6.7	0.0002018	0.00011	9.17e-05	0.0001343			-6.7	0.0001801	9.06e-05	0.0001254	0.0001975			-6.7	0.0001801	5.02e-05	9.17e-05	0.0001366
-6.68	0.0002008	0.0002058	0.0001171	0.0001215			-6.68	0.0001278	9.84e-05	0.0001606	0.000141			-6.68	0.0001278	0.0001282	0.0001171	0.0001296
-6.66	0.0001997	3.17e-05	8.94e-05	0.0001326			-6.66	8.94e-05	9.85e-05	0.0001747	7.3e-05			-6.66	8.94e-05	0.0001451	8.94e-05	0.0001457
-6.64	0.0001558	0.000139	5.58e-05	0.0001618			-6.64	0.000185	0.0001661	0.0001473	0.0001195			-6.64	0.000185	0.0001483	5.58e-05	0.0001565
-6.62	0.0002086	0.0001478	0.0001503	0.0001375			-6.62	0.0002018	0.0001408	0.0001129	0.0001299			-6.62	0.0002018	0.0001226	0.0001503	9.31e-05
-6.6	0.0001923	0.0001105	7.86e-05	0.0001466			-6.6	0.0002008	0.0001145	0.0001316	0.0001836			-6.6	0.0002008	0.000114	7.86e-05	8.62e-05
-6.58	0.0001085	0.0001555	0.0001476	0.0001314			-6.58	0.0001997	8.73e-05	0.0001913	0.0001692			-6.58	0.0001997	0.0001566	0.0001476	0.0001219
-6.56	7.34e-05	0.0001121	7.13e-05	0.000236			-6.56	0.0001558	0.0001506	0.0001385	0.0001326			-6.56	0.0001558	4.83e-05	7.13e-05	0.0001481
-6.54	0.000115	0.0001591	0.0002002	0.0001501			-6.54	0.0002086	0.0001407	0.0001556	0.0001818			-6.54	0.0002086	0.0001044	0.0002002	0.0001912
-6.52	0.0002793	3.71e-05	0.0001198	0.0001594			-6.52	0.0001923	0.0001317	0.0001002	0.0002032			-6.52	0.0001923	0.0001288	0.0001198	6.23e-05
-6.5	0.0002708	0.0001597	0.0001222	7.14e-05			-6.5	0.0001085	0.000147	0.0001935	0.0001774			-6.5	0.0001085	0.0001534	0.0001222	0.0001307
-6.48	0.0002098	0.0001595	0.0001315	0.0001808			-6.48	7.34e-05	0.0001493	0.0001623	0.0001587			-6.48	7.34e-05	0.0001887	0.0001315	0.0001439
-6.46	0.0001628	0.0001869	0.0001508	0.0001458			-6.46	0.000115	0.0001749	0.0001406	0.0001325			-6.46	0.000115	0.0001928	0.0001508	0.0001987
-6.44	8.56e-05	0.0001466	0.0001659	0.0002091			-6.44	0.0002793	0.0001185	0.0001356	0.0001492			-6.44	0.0002793	0.0001562	0.0001659	0.0001124
-6.42	0.0001461	0.0001618	8.66e-05	0.0001599			-6.42	0.0002708	0.000148	0.0001594	0.0001649			-6.42	0.0002708	4.04e-05	8.66e-05	0.0001749
-6.4	0.0001865	0.0001145	0.0001344	0.0002065			-6.4	0.0002098	0.0001103	0.000199	7.59e-05			-6.4	0.0002098	0.0001168	0.0001344	0.0001546
-6.38	0.0001424	0.0001427	0.000163	0.0001637			-6.38	0.0001628	0.0001654	0.0001798	0.0002069			-6.38	0.0001628	0.0001007	0.000163	0.0001508
-6.36	0.0002495	0.0001013	0.0001815	0.0001316			-6.36	8.56e-05	0.0001203	0.0001399	0.0001493			-6.36	8.56e-05	0.0001251	0.0001815	0.0001492
-6.34	0.0002628	0.0002234	0.0001844	0.0001784			-6.34	0.0001461	0.0001176	0.0001507	0.0001631			-6.34	0.0001461	0.0001665	0.0001844	0.0001316
-6.32	0.0002309	0.0001132	7.92e-05	0.0001662			-6.32	0.0001865	0.0001403	0.0001431	0.0001942			-6.32	0.0001865	0.0001543	7.92e-05	0.0001808
-6.3	0.0001585	0.0002098	0.0001489	0.0002088			-6.3	0.0001424	0.000183	0.0002125	0.0001261			-6.3	0.0001424	9.24e-05	0.0001489	0.0001631
-6.28	0.0001499	0.0001701	0.0001316	0.0002021			-6.28	0.0002495	0.0001631	0.0001314	0.0002072			-6.28	0.0002495	0.0001193	0.0001316	0.000187
-6.26	0.0002102	0.0001425	0.0002039	0.0001758			-6.26	0.0002628	0.0001791	0.0001078	0.0001786			-6.26	0.0002628	0.0001629	0.0002039	0.000106
-6.24	0.0001487	9.54e-05	7.51e-05	0.0001015			-6.24	0.0002309	0.0001582	0.000105	0.0001478			-6.24	0.0002309	0.0001117	7.51e-05	0.0001191
-6.22	0.000204	0.0001551	0.0001921	0.0001348			-6.22	0.0001585	0.000147	0.0001993	0.0001347			-6.22	0.0001585	0.0001296	0.0001921	0.0001471
-6.2	0.0001245	0.0002736	0.000186	0.0001736			-6.2	0.0001499	0.000208	0.0001732	8.77e-05			-6.2	0.0001499	0.0001485	0.000186	0.0001807
-6.18	0.0002469	0.0001741	0.0001738	0.0001969			-6.18	0.0002102	0.0001534	0.0001979	0.0002025			-6.18	0.0002102	0.0001693	0.0001738	0.0001876
-6.16	0.0001981	0.000228	0.0001558	0.0002063			-6.16	0.0001487	0.0001284	0.0001595	0.0001644			-6.16	0.0001487	0.0001979	0.0001558	0.0001757
-6.14	0.0001348	0.0001184	0.0001377	0.000178			-6.14	0.000204	0.0001717	0.0002042	0.0002278			-6.14	0.000204	0.000136	0.0001377	0.0001948
-6.12	0.0002208	0.0002154	0.0001809	0.0002207			-6.12	0.0001245	0.00017	0.0001833	0.0001755			-6.12	0.0001245	0.0001538	0.0001809	0.0002007
-6.1	0.0002186	0.0001774	0.0001421	0.0001531			-6.1	0.0002469	0.0002184	0.0001119	0.0001855			-6.1	0.0002469	0.0001085	0.0001421	0.0001361
-6.08	0.0001839	0.0001808	0.0002163	0.0001773			-6.08	0.0001981	0.0001424	0.0001352	0.0001411			-6.08	0.0001981	0.0001804	0.0002163	9.91e-05
-6.06	0.0002115	0.0002312	6.29e-05	0.0001363			-6.06	0.0001348	0.0001542	0.0001522	0.0001812			-6.06	0.0001348	0.0001684	6.29e-05	0.0001673
-6.04	0.0001423	0.0001903	0.0001296	0.000215			-6.04	0.0002208	0.0001369	0.0001705	0.0001618			-6.04	0.0002208	0.0001374	0.0001296	0.000182
-6.02	0.0002462	0.0001966	0.0001669	0.0001756			-6.02	0.0002186	0.0001657	0.0002143	0.0001516			-6.02	0.0002186	0.0001307	0.0001669	0.000187
-6	0.0002126	9.21e-05	0.0002455	0.0001983			-6	0.0001839	0.0001802	0.0001555	0.0002411			-6	0.0001839	0.0002047	0.0002455	0.0001551
-5.98	0.000166	0.0001515	0.0001512	0.0001701			-5.98	0.0002115	0.0002113	0.0002105	0.0002233			-5.98	0.0002115	0.0001343	0.0001512	0.0001653
-5.96	0.0002136	0.0001983	0.0001907	0.0002312			-5.96	0.0001423	0.0001862	0.0002284	0.0001915			-5.96	0.0001423	0.0001844	0.0001907	0.0001929
-5.94	0.000267	0.0002116	0.0001957	0.0002233			-5.94	0.0002462	0.00022	0.0001973	0.0001516			-5.94	0.0002462	0.0001972	0.0001957	0.0001949
-5.92	0.0001604	0.0002428	0.0001966	0.0002113			-5.92	0.0002126	0.0001641	0.0001367	0.0002381			-5.92	0.0002126	0.0001702	0.0001966	0.0001789
-5.9	0.0002701	0.0002691	0.0001329	0.0001748			-5.9	0.000166	0.0001403	0.0001783	0.0001576			-5.9	0.000166	0.0002189	0.0001329	0.0001611
-5.88	0.0001811	0.0002018	0.0001275	0.000175			-5.88	0.0002136	0.0001205	0.0002033	0.0001909			-5.88	0.0002136	0.0001484	0.0001275	0.000185
-5.86	0.0002493	0.0001822	0.0001713	0.0001809			-5.86	0.000267	0.0001254	0.0002286	0.0001704			-5.86	0.000267	0.0001541	0.0001713	0.000189
-5.84	0.0002065	0.000204	0.0001645	0.0001956			-5.84	0.0001604	0.000193	0.0001122	0.0002136			-5.84	0.0001604	0.0001529	0.0001645	0.0001596
-5.82	0.0002865	0.0001391	0.0002209	0.0001174			-5.82	0.0002701	0.0001916	0.000227	0.0001826			-5.82	0.0002701	0.0001368	0.0002209	0.0001624
-5.8	0.0001795	0.0002248	0.0001354	0.0002424			-5.8	0.0001811	0.0001683	0.0001421	0.0001597			-5.8	0.0001811	0.0002372	0.0001354	0.000226
-5.78	0.000235	0.0002571	0.000185	0.0001941			-5.78	0.0002493	0.0001947	0.0002119	0.00024			-5.78	0.0002493	0.0001192	0.000185	0.0001587
-5.76	0.0001703	0.0002093	0.0002066	0.0002119			-5.76	0.0002065	0.0002355	0.0002269	0.0002222			-5.76	0.0002065	0.0001731	0.0002066	0.0002172
-5.74	0.0002958	0.0002078	0.0002118	0.0002277			-5.74	0.0002865	0.0001782	0.0002026	0.0001889			-5.74	0.0002865	0.0001414	0.0002118	0.0001917
-5.72	0.0003017	0.0001748	0.0001511	0.0001783			-5.72	0.0001795	0.0001449	0.0002708	0.0001458			-5.72	0.0001795	0.0001986	0.0001511	0.0002016
-5.7	0.0001939	0.0002268	0.0001287	0.0002285			-5.7	0.000235	0.0001738	0.0001889	0.0001568			-5.7	0.000235	0.0001789	0.0001287	0.0002033
-5.68	0.0002303	0.0002237	0.0002189	0.0002121			-5.68	0.0001703	0.0002408	0.0002115	0.0002171			-5.68	0.0001703	0.000179	0.0002189	0.0002029
-5.66	0.0001679	0.0002471	0.0002021	0.000201			-5.66	0.0002958	0.0002104	0.0001238	0.000234			-5.66	0.0002958	0.0002011	0.0002021	0.0001809
-5.64	0.0002178	0.0002435	0.0001023	0.0002015			-5.64	0.0003017	0.0001584	0.0001717	0.0001804			-5.64	0.0003017	0.000247	0.0001023	0.000152
-5.62	0.0002189	0.0002453	0.0001625	0.0001834			-5.62	0.0001939	0.0002151	0.0002723	0.0001925			-5.62	0.0001939	0.0001783	0.0001625	0.0001824
-5.6	0.00024	0.000264	0.0001938	0.000259			-5.6	0.0002303	0.0001514	0.0002562	0.0002065			-5.6	0.0002303	0.0001557	0.0001938	0.0002106
-5.58	0.0002497	0.0001943	0.0002273	0.0001953			-5.58	0.0001679	0.0002183	0.000233	0.0002195			-5.58	0.0001679	0.0001397	0.0002273	0.0002215
-5.56	0.0003089	0.0002838	0.0001936	0.0002562			-5.56	0.0002178	0.0002195	0.0001606	0.0002279			-5.56	0.0002178	0.0001335	0.0001936	0.0002166
-5.54	0.0002147	0.0002346	0.0002385	0.0002014			-5.54	0.0002189	0.0001723	0.0001769	0.0001575			-5.54	0.0002189	0.0001834	0.0002385	0.000194
-5.52	0.000319	0.0003068	0.0002118	0.0002159			-5.52	0.00024	0.0002658	0.0001948	0.0001669			-5.52	0.00024	0.0002136	0.0002118	0.0001991
-5.5	0.0001936	0.000219	0.0002136	0.0001538			-5.5	0.0002497	0.0001981	0.000215	0.0002384			-5.5	0.0002497	0.0001859	0.0002136	0.0001746
-5.48	0.0002292	0.0001972	0.0001693	0.0002378			-5.48	0.0003089	0.0002335	0.0001811	0.0002214			-5.48	0.0003089	0.0002253	0.0001693	0.0001735
-5.46	0.0002253	0.0002322	0.0001804	0.0002023			-5.46	0.0002147	0.0001742	0.0002039	0.0002084			-5.46	0.0002147	0.0002343	0.0001804	0.0001498
-5.44	0.0002475	0.0002746	0.0001532	0.0002085			-5.44	0.000319	0.000172	0.0002389	0.0001662			-5.44	0.000319	0.0001985	0.0001532	0.0002576
-5.42	0.0002301	0.0002444	0.0002345	0.0002639			-5.42	0.0001936	0.0002499	0.0002676	0.0001841			-5.42	0.0001936	0.0001535	0.0002345	0.0002316
-5.4	0.0002672	0.0002458	0.0002323	0.0002774			-5.4	0.0002292	0.0002558	0.0002401	0.0002537			-5.4	0.0002292	0.00018	0.0002323	0.000238
-5.38	0.0003486	0.0002662	0.0002556	0.0002141			-5.38	0.0002253	0.000242	0.0002238	0.0002811			-5.38	0.0002253	0.0002553	0.0002556	0.0002046
-5.36	0.0002063	0.0002671	0.0001915	0.0002186			-5.36	0.0002475	0.000205	0.0002218	0.0002319			-5.36	0.0002475	0.0002429	0.0001915	0.0002537
-5.34	0.0003661	0.0002648	0.0001714	0.0002198			-5.34	0.0002301	0.0001818	0.0002012	0.0002005			-5.34	0.0002301	0.0001784	0.0001714	0.0002136
-5.32	0.0002591	0.0002619	0.0001671	0.000217			-5.32	0.0002672	0.0001773	0.0001846	0.0002412			-5.32	0.0002672	0.0002014	0.0001671	0.0001798
-5.3	0.0003374	0.0002534	0.0001947	0.0002334			-5.3	0.0003486	0.0002031	0.0001663	0.0002033			-5.3	0.0003486	0.0001735	0.0001947	0.0001895
-5.28	0.0001918	0.0002924	0.0001784	0.0001988			-5.28	0.0002063	0.0001765	0.0002487	0.0001988			-5.28	0.0002063	0.00019	0.0001784	0.0002247
-5.26	0.0003135	0.000259	0.0001781	0.0002804			-5.26	0.0003661	0.0002208	0.0002449	0.0002008			-5.26	0.0003661	0.0002197	0.0001781	0.0002291
-5.24	0.0002238	0.0003277	0.0002046	0.0002258			-5.24	0.0002591	0.0002448	0.0002175	0.000236			-5.24	0.0002591	0.0001943	0.0002046	0.0002203
-5.22	0.0002957	0.0002194	0.0002943	0.000227			-5.22	0.0003374	0.0002844	0.0002999	0.0002739			-5.22	0.0003374	0.0002637	0.0002943	0.0002292
-5.2	0.0002883	0.0002242	0.0002217	0.0002659			-5.2	0.0001918	0.0002298	0.0002361	0.0002614			-5.2	0.0001918	0.0002177	0.0002217	0.0002637
-5.18	0.0002998	0.0002845	0.0002229	0.0002784			-5.18	0.0003135	0.0002019	0.0002099	0.0002535			-5.18	0.0003135	0.000242	0.0002229	0.0002142
-5.16	0.0003696	0.0002735	0.000266	0.0002081			-5.16	0.0002238	0.0002417	0.0001679	0.0002112			-5.16	0.0002238	0.0002309	0.000266	0.0002087
-5.14	0.0002314	0.0003134	0.0002025	0.0002028			-5.14	0.0002957	0.0002142	0.0002123	0.0002023			-5.14	0.0002957	0.0001759	0.0002025	0.0002129
-5.12	0.0002717	0.0003126	0.0001773	0.00018			-5.12	0.0002883	0.0001991	0.000262	0.0002292			-5.12	0.0002883	0.0002484	0.0001773	0.0002157
-5.1	0.0003203	0.0003255	0.0002012	0.0002578			-5.1	0.0002998	0.0001887	0.0002518	0.000212			-5.1	0.0002998	0.000261	0.0002012	0.0002483
-5.08	0.0002817	0.0003616	0.0002352	0.0002632			-5.08	0.0003696	0.000256	0.0002339	0.0002301			-5.08	0.0003696	0.000254	0.0002352	0.0002174
-5.06	0.0002138	0.0002665	0.0002487	0.0002397			-5.06	0.0002314	0.0002426	0.0002221	0.0002385			-5.06	0.0002314	0.0001995	0.0002487	0.0002327
-5.04	0.0003103	0.0002576	0.0001731	0.0002515			-5.04	0.0002717	0.0002311	0.0002329	0.0002725			-5.04	0.0002717	0.0002078	0.0001731	0.0002326
-5.02	0.0002915	0.0002498	0.0002596	0.0002614			-5.02	0.0003203	0.0003093	0.0002954	0.0002406			-5.02	0.0003203	0.0002095	0.0002596	0.0002298
-5	0.0003481	0.0002445	0.0002377	0.0002681			-5	0.0002817	0.000232	0.0002445	0.0002438			-5	0.0002817	0.000221	0.0002377	0.0002669
-4.98	0.0003684	0.0003409	0.0002474	0.0002649			-4.98	0.0002138	0.0002339	0.0002234	0.0002482			-4.98	0.0002138	0.0001739	0.0002474	0.0002208
-4.96	0.0003411	0.0003135	0.0001953	0.0002185			-4.96	0.0003103	0.0001711	0.0002439	0.0002847			-4.96	0.0003103	0.0002191	0.0001953	0.0002289
-4.94	0.0002971	0.0003119	0.0001832	0.0002376			-4.94	0.0002915	0.0002102	0.0002626	0.0002485			-4.94	0.0002915	0.0002624	0.0001832	0.0002379
-4.92	0.0002478	0.0003177	0.0002261	0.000281			-4.92	0.0003481	0.0002588	0.0002658	0.0002705			-4.92	0.0003481	0.0002492	0.0002261	0.000258
-4.9	0.0002443	0.0003075	0.0002652	0.0002818			-4.9	0.0003684	0.0002549	0.0002333	0.0002628			-4.9	0.0003684	0.0002484	0.0002652	0.0002721
-4.88	0.0002904	0.0003306	0.0002384	0.0002774			-4.88	0.0003411	0.0002645	0.0002404	0.0002328			-4.88	0.0003411	0.0002409	0.0002384	0.0002169
-4.86	0.0002944	0.0002651	0.0002062	0.0002303			-4.86	0.0002971	0.0002589	0.0002627	0.0002462			-4.86	0.0002971	0.0002699	0.0002062	0.0002153
-4.84	0.000371	0.0003348	0.0002632	0.0002653			-4.84	0.0002478	0.0002845	0.0002865	0.0002755			-4.84	0.0002478	0.0002367	0.0002632	0.0002992
-4.82	0.0003514	0.0003205	0.0002754	0.0003109			-4.82	0.0002443	0.0002906	0.0002878	0.0002637			-4.82	0.0002443	0.0002131	0.0002754	0.0002675
-4.8	0.0002891	0.0003205	0.0002774	0.0003241			-4.8	0.0002904	0.0002188	0.0002581	0.0003062			-4.8	0.0002904	0.0002008	0.0002774	0.0002646
-4.78	0.0003016	0.0002599	0.0002085	0.0002993			-4.78	0.0002944	0.000223	0.0002602	0.0002656			-4.78	0.0002944	0.0002575	0.0002085	0.0002677
-4.76	0.0003157	0.0003688	0.000215	0.0002511			-4.76	0.000371	0.0002476	0.0002658	0.0002953			-4.76	0.000371	0.000242	0.000215	0.0002622
-4.74	0.0002882	0.0002937	0.0002797	0.0002598			-4.74	0.0003514	0.0003076	0.0002303	0.0002053			-4.74	0.0003514	0.0002441	0.0002797	0.0002593
-4.72	0.0003778	0.0003123	0.0002793	0.0002233			-4.72	0.0002891	0.0002602	0.0002073	0.0002798			-4.72	0.0002891	0.0003024	0.0002793	0.0002274
-4.7	0.0003201	0.0003212	0.0002194	0.0002377			-4.7	0.0003016	0.0002306	0.0002649	0.0002669			-4.7	0.0003016	0.0002299	0.0002194	0.0002665
-4.68	0.000368	0.000295	0.0002415	0.0002403			-4.68	0.0003157	0.000214	0.0002748	0.0003055			-4.68	0.0003157	0.0002455	0.0002415	0.0002476
-4.66	0.0003526	0.0003677	0.0002384	0.0002932			-4.66	0.0002882	0.0002641	0.0003189	0.0003227			-4.66	0.0002882	0.0002049	0.0002384	0.0002733
-4.64	0.0002801	0.0003076	0.0002931	0.0003004			-4.64	0.0003778	0.0002588	0.0003071	0.0003233			-4.64	0.0003778	0.0002463	0.0002931	0.000273
-4.62	0.0002318	0.0003399	0.0003152	0.0003216			-4.62	0.0003201	0.0003508	0.0003086	0.0002791			-4.62	0.0003201	0.0002888	0.0003152	0.0002813
-4.6	0.0003551	0.000273	0.0003013	0.0002977			-4.6	0.000368	0.0002845	0.0002297	0.0002731			-4.6	0.000368	0.0002321	0.0003013	0.0002783
-4.58	0.0004026	0.0003558	0.0002727	0.000272			-4.58	0.0003526	0.0002717	0.0002578	0.0002733			-4.58	0.0003526	0.0002681	0.0002727	0.0002527
-4.56	0.0003846	0.000361	0.000277	0.0002458			-4.56	0.0002801	0.0002637	0.0002368	0.0002346			-4.56	0.0002801	0.0002726	0.000277	0.0002475
-4.54	0.00031	0.0003905	0.0002273	0.0002624			-4.54	0.0002318	0.0002474	0.0002611	0.0003041			-4.54	0.0002318	0.0002503	0.0002273	0.0002647
-4.52	0.000287	0.0003339	0.0001865	0.000258			-4.52	0.0003551	0.0002331	0.0002745	0.0003351			-4.52	0.0003551	0.0002962	0.0001865	0.0002594
-4.5	0.0002923	0.0003193	0.0002249	0.0002672			-4.5	0.0004026	0.0001985	0.000285	0.0003279			-4.5	0.0004026	0.0002802	0.0002249	0.0002817
-4.48	0.0003137	0.0002861	0.0002807	0.0003147			-4.48	0.0003846	0.0002802	0.0002809	0.0003059			-4.48	0.0003846	0.0002488	0.0002807	0.0002959
-4.46	0.0003587	0.0003106	0.0003395	0.0003369			-4.46	0.00031	0.0003495	0.0003424	0.0002785			-4.46	0.00031	0.0002597	0.0003395	0.0002912
-4.44	0.0003745	0.0003416	0.0003116	0.0003307			-4.44	0.000287	0.0003429	0.000299	0.0002975			-4.44	0.000287	0.0002985	0.0003116	0.0003056
-4.42	0.000395	0.0003111	0.000328	0.0003176			-4.42	0.0002923	0.0003134	0.000319	0.0002928			-4.42	0.0002923	0.0002728	0.000328	0.0002865
-4.4	0.0003367	0.0003405	0.0002457	0.0003216			-4.4	0.0003137	0.0002368	0.0002761	0.0002935			-4.4	0.0003137	0.00026	0.0002457	0.0003076
-4.38	0.0003492	0.0003886	0.0002581	0.0002973			-4.38	0.0003587	0.0002449	0.0003097	0.0003269			-4.38	0.0003587	0.0002346	0.0002581	0.0002921
-4.36	0.0003741	0.0003675	0.0002696	0.0002846			-4.36	0.0003745	0.0002231	0.0002636	0.0003159			-4.36	0.0003745	0.0002906	0.0002696	0.0002943
-4.34	0.0003339	0.0003543	0.0002668	0.0003155			-4.34	0.000395	0.0002814	0.0003227	0.0003051			-4.34	0.000395	0.000297	0.0002668	0.0003024
-4.32	0.0003641	0.0003217	0.0002475	0.0002889			-4.32	0.0003367	0.000278	0.0003048	0.0003306			-4.32	0.0003367	0.0003599	0.0002475	0.0003054
-4.3	0.0003081	0.0003727	0.0002684	0.0002961			-4.3	0.0003492	0.0002924	0.0003205	0.0003078			-4.3	0.0003492	0.000301	0.0002684	0.0002998
-4.28	0.0004266	0.0003173	0.0003077	0.0003271			-4.28	0.0003741	0.0002812	0.0002831	0.000274			-4.28	0.0003741	0.0002732	0.0003077	0.0002886
-4.26	0.0003735	0.0003638	0.0003104	0.000334			-4.26	0.0003339	0.0003171	0.0003487	0.0003215			-4.26	0.0003339	0.0002898	0.0003104	0.0002995
-4.24	0.0003923	0.0002868	0.0003281	0.0003354			-4.24	0.0003641	0.0003105	0.0003281	0.0003463			-4.24	0.0003641	0.0002577	0.0003281	0.0003589
-4.22	0.0003291	0.0003913	0.0003215	0.0003567			-4.22	0.0003081	0.0003396	0.0002917	0.0003808			-4.22	0.0003081	0.0002821	0.0003215	0.0003419
-4.2	0.0003542	0.0003515	0.0002935	0.0003075			-4.2	0.0004266	0.0003084	0.0003226	0.0003314			-4.2	0.0004266	0.0002442	0.0002935	0.0003294
-4.18	0.0004133	0.0003753	0.0003091	0.0003616			-4.18	0.0003735	0.0003176	0.0003124	0.0003595			-4.18	0.0003735	0.000283	0.0003091	0.0003009
-4.16	0.0003661	0.0004169	0.0002815	0.0002767			-4.16	0.0003923	0.0002958	0.000337	0.0002825			-4.16	0.0003923	0.0003398	0.0002815	0.0003241
-4.14	0.0003762	0.0003873	0.0003281	0.000347			-4.14	0.0003291	0.0003408	0.0003323	0.0003009			-4.14	0.0003291	0.0003511	0.0003281	0.0003049
-4.12	0.000365	0.0003873	0.0002768	0.0003179			-4.12	0.0003542	0.0003128	0.0003566	0.0003418			-4.12	0.0003542	0.0003375	0.0002768	0.0003498
-4.1	0.0003962	0.0003086	0.0003485	0.0003274			-4.1	0.0004133	0.000322	0.000387	0.0003851			-4.1	0.0004133	0.0002834	0.0003485	0.000339
-4.08	0.0004009	0.0003366	0.0003186	0.0003814			-4.08	0.0003661	0.0003151	0.0003369	0.0003606			-4.08	0.0003661	0.0003053	0.0003186	0.0003586
-4.06	0.0003738	0.0003672	0.0003278	0.0003848			-4.06	0.0003762	0.0003303	0.0003404	0.0003371			-4.06	0.0003762	0.0002945	0.0003278	0.0003071
-4.04	0.0004017	0.0003611	0.0003445	0.000341			-4.04	0.000365	0.0003197	0.0003331	0.0003377			-4.04	0.000365	0.0003201	0.0003445	0.0003549
-4.02	0.0003539	0.0003847	0.0002889	0.0003168			-4.02	0.0003962	0.0003552	0.0003394	0.0003677			-4.02	0.0003962	0.0002873	0.0002889	0.0003155
-4	0.0004358	0.0003886	0.0003566	0.0003373			-4	0.0004009	0.0003649	0.0002974	0.0003684			-4	0.0004009	0.0003375	0.0003566	0.0003032
-3.98	0.000382	0.0003762	0.0002977	0.0003225			-3.98	0.0003738	0.0003348	0.0003807	0.0003517			-3.98	0.0003738	0.0003259	0.0002977	0.0003133
-3.96	0.0003822	0.0004357	0.0003217	0.0003487			-3.96	0.0004017	0.0002965	0.0003763	0.0003373			-3.96	0.0004017	0.0003369	0.0003217	0.0003711
-3.94	0.000366	0.0003514	0.0003435	0.0003925			-3.94	0.0003539	0.0003217	0.0003733	0.0003615			-3.94	0.0003539	0.0003343	0.0003435	0.0003619
-3.92	0.00034	0.0003607	0.0003389	0.0003829			-3.92	0.0004358	0.0003474	0.0003539	0.0003877			-3.92	0.0004358	0.0003444	0.0003389	0.000365
-3.9	0.0003861	0.0003895	0.0003806	0.000359			-3.9	0.000382	0.000366	0.0003528	0.000337			-3.9	0.000382	0.000335	0.0003806	0.0003366
-3.88	0.0004475	0.0004221	0.0003798	0.0003389			-3.88	0.0003822	0.0003681	0.0003566	0.000362			-3.88	0.0003822	0.0003445	0.0003798	0.0003409
-3.86	0.0004389	0.0003997	0.0003426	0.0003869			-3.86	0.000366	0.0003714	0.0003524	0.0003328			-3.86	0.000366	0.0002994	0.0003426	0.0003498
-3.84	0.000441	0.0003978	0.0003523	0.0003537			-3.84	0.00034	0.0003367	0.0003889	0.0004061			-3.84	0.00034	0.0003516	0.0003523	0.0003266
-3.82	0.0003688	0.0003483	0.0003254	0.0003611			-3.82	0.0003861	0.0003154	0.0003508	0.0003869			-3.82	0.0003861	0.0003196	0.0003254	0.0003769
-3.8	0.0003837	0.0003862	0.0003081	0.0003724			-3.8	0.0004475	0.0002986	0.0003562	0.0003578			-3.8	0.0004475	0.0003616	0.0003081	0.0003368
-3.78	0.0004114	0.0004221	0.0003514	0.0003612			-3.78	0.0004389	0.0003526	0.0003788	0.0003436			-3.78	0.0004389	0.0003518	0.0003514	0.0003714
-3.76	0.0003728	0.000455	0.0003808	0.0004001			-3.76	0.000441	0.000359	0.000364	0.0003969			-3.76	0.000441	0.0003686	0.0003808	0.0003456
-3.74	0.000386	0.0003808	0.0003737	0.0004082			-3.74	0.0003688	0.0004	0.0003178	0.0003808			-3.74	0.0003688	0.0003704	0.0003737	0.0003454
-3.72	0.0004305	0.00039	0.0003677	0.000324			-3.72	0.0003837	0.0003509	0.00035	0.0003937			-3.72	0.0003837	0.0003661	0.0003677	0.0003426
-3.7	0.0004522	0.000416	0.0003158	0.0003313			-3.7	0.0004114	0.0003279	0.0003583	0.0003646			-3.7	0.0004114	0.0003802	0.0003158	0.0003566
-3.68	0.0004498	0.0003699	0.0003665	0.0003785			-3.68	0.0003728	0.0003982	0.0004131	0.0003895			-3.68	0.0003728	0.000358	0.0003665	0.0003652
-3.66	0.0004103	0.0003829	0.0003186	0.0004292			-3.66	0.000386	0.000338	0.000422	0.0003857			-3.66	0.000386	0.0003147	0.0003186	0.0003811
-3.64	0.0003827	0.000336	0.000392	0.000431			-3.64	0.0004305	0.0003795	0.0004097	0.0004362			-3.64	0.0004305	0.0003456	0.000392	0.0003999
-3.62	0.0004231	0.0004215	0.0003729	0.0003998			-3.62	0.0004522	0.0003382	0.0003807	0.0003842			-3.62	0.0004522	0.0003575	0.0003729	0.0003958
-3.6	0.000407	0.0004453	0.0003776	0.0003857			-3.6	0.0004498	0.0003851	0.0003192	0.0003671			-3.6	0.0004498	0.0003858	0.0003776	0.0003549
-3.58	0.0004793	0.0004709	0.0003544	0.0003789			-3.58	0.0004103	0.0003605	0.0003451	0.0003558			-3.58	0.0004103	0.0004092	0.0003544	0.0003492
-3.56	0.0004172	0.0004301	0.0003864	0.0003536			-3.56	0.0003827	0.0003694	0.0003941	0.000379			-3.56	0.0003827	0.0004042	0.0003864	0.0003639
-3.54	0.0005278	0.000408	0.0003307	0.0003867			-3.54	0.0004231	0.0003515	0.0004317	0.0004244			-3.54	0.0004231	0.0003436	0.0003307	0.000391
-3.52	0.000392	0.0003863	0.0003369	0.0004287			-3.52	0.000407	0.0003612	0.0004109	0.0004314			-3.52	0.000407	0.0003252	0.0003369	0.0004212
-3.5	0.0004046	0.0003878	0.0003509	0.0004203			-3.5	0.0004793	0.0003474	0.0003783	0.0003984			-3.5	0.0004793	0.0003544	0.0003509	0.0003797
-3.48	0.0004388	0.0003657	0.0004104	0.0003881			-3.48	0.0004172	0.0003895	0.0003671	0.0003705			-3.48	0.0004172	0.0003638	0.0004104	0.0003686
-3.46	0.0004692	0.0004409	0.0004529	0.000385			-3.46	0.0005278	0.0004399	0.0003987	0.0003677			-3.46	0.0005278	0.0004045	0.0004529	0.000387
-3.44	0.0004694	0.0004179	0.0003924	0.0004189			-3.44	0.000392	0.000446	0.0004259	0.0004362			-3.44	0.000392	0.0004086	0.0003924	0.0004112
-3.42	0.0004395	0.0004293	0.0003804	0.0004502			-3.42	0.0004046	0.0003776	0.0003955	0.0003902			-3.42	0.0004046	0.0004268	0.0003804	0.0004037
-3.4	0.0004515	0.0004331	0.000335	0.0004096			-3.4	0.0004388	0.0003443	0.0004236	0.000445			-3.4	0.0004388	0.0003442	0.000335	0.0004078
-3.38	0.0004428	0.0004361	0.0003472	0.0004043			-3.38	0.0004692	0.0003642	0.0004051	0.0004421			-3.38	0.0004692	0.0004125	0.0003472	0.0004044
-3.36	0.0004485	0.0004793	0.0003746	0.0004087			-3.36	0.0004694	0.0004037	0.0004332	0.0004226			-3.36	0.0004694	0.0003692	0.0003746	0.000421
-3.34	0.0003999	0.0004399	0.0004496	0.0004337			-3.34	0.0004395	0.0004489	0.0004074	0.0004141			-3.34	0.0004395	0.0004083	0.0004496	0.000407
-3.32	0.0005245	0.0004372	0.000386	0.0003965			-3.32	0.0004515	0.0004029	0.0004313	0.0004016			-3.32	0.0004515	0.0003651	0.000386	0.0004154
-3.3	0.0004857	0.0004373	0.00039	0.0004312			-3.3	0.0004428	0.000398	0.0004045	0.0004031			-3.3	0.0004428	0.0004063	0.00039	0.0003849
-3.28	0.0005295	0.0004649	0.0003566	0.0004029			-3.28	0.0004485	0.0003932	0.0004583	0.0004163			-3.28	0.0004485	0.0003975	0.0003566	0.0004379
-3.26	0.000493	0.0004389	0.0004044	0.000462			-3.26	0.0003999	0.0004165	0.0004074	0.0004268			-3.26	0.0003999	0.0004103	0.0004044	0.0004287
-3.24	0.0004246	0.0004252	0.0004364	0.0004389			-3.24	0.0005245	0.0004188	0.0003718	0.0004482			-3.24	0.0005245	0.0003607	0.0004364	0.0003874
-3.22	0.000424	0.000438	0.0004132	0.0004012			-3.22	0.0004857	0.000427	0.0004076	0.0004555			-3.22	0.0004857	0.0003714	0.0004132	0.0004054
-3.2	0.0003766	0.00049	0.0004106	0.0004139			-3.2	0.0005295	0.0004547	0.0004411	0.00046			-3.2	0.0005295	0.0003859	0.0004106	0.0004171
-3.18	0.0004582	0.0004626	0.0003904	0.0004436			-3.18	0.000493	0.0004052	0.0004452	0.000426			-3.18	0.000493	0.000456	0.0003904	0.0004356
-3.16	0.0004728	0.0004915	0.0004052	0.000439			-3.16	0.0004246	0.0004582	0.0004238	0.0004406			-3.16	0.0004246	0.0004612	0.0004052	0.0004386
-3.14	0.0005403	0.000458	0.0004222	0.0004264			-3.14	0.000424	0.0004156	0.0003978	0.0004742			-3.14	0.000424	0.0004447	0.0004222	0.0004151
-3.12	0.0005122	0.0004428	0.0004315	0.0004323			-3.12	0.0003766	0.0004337	0.0004442	0.0004672			-3.12	0.0003766	0.0004065	0.0004315	0.0004264
-3.1	0.000486	0.0004241	0.0003786	0.0004689			-3.1	0.0004582	0.0004182	0.0004699	0.0005008			-3.1	0.0004582	0.0003817	0.0003786	0.000431
-3.08	0.0005029	0.0004937	0.0004631	0.0004648			-3.08	0.0004728	0.0004482	0.000487	0.0004506			-3.08	0.0004728	0.0003737	0.0004631	0.0004771
-3.06	0.0004937	0.0004701	0.000423	0.0005075			-3.06	0.0005403	0.0004237	0.0004259	0.0004287			-3.06	0.0005403	0.0003739	0.000423	0.0004463
-3.04	0.0004648	0.0004954	0.0004054	0.0004518			-3.04	0.0005122	0.0004135	0.0004168	0.0004443			-3.04	0.0005122	0.0004433	0.0004054	0.0004337
-3.02	0.0005036	0.0005029	0.0004157	0.0004144			-3.02	0.000486	0.000428	0.0004061	0.0004322			-3.02	0.000486	0.0004482	0.0004157	0.0003937
-3	0.0005518	0.0005037	0.0004414	0.0004258			-3	0.0005029	0.0004398	0.0004563	0.0004248			-3	0.0005029	0.0004407	0.0004414	0.0004289
-2.98	0.0005466	0.0004612	0.0004521	0.0004514			-2.98	0.0004937	0.0004525	0.0004883	0.0004522			-2.98	0.0004937	0.000397	0.0004521	0.0004461
-2.96	0.0005077	0.0004587	0.0004241	0.000467			-2.96	0.0004648	0.0003914	0.000465	0.000465			-2.96	0.0004648	0.0004609	0.0004241	0.0004676
-2.94	0.0004303	0.0004624	0.0004011	0.0004812			-2.94	0.0005036	0.0004003	0.0004625	0.0004703			-2.94	0.0005036	0.0004433	0.0004011	0.0004467
-2.92	0.0004586	0.0004762	0.0004621	0.0004482			-2.92	0.0005518	0.0004605	0.0004138	0.0004656			-2.92	0.0005518	0.0004441	0.0004621	0.0004542
-2.9	0.0005275	0.0004964	0.000477	0.000444			-2.9	0.0005466	0.0005065	0.0004551	0.0004701			-2.9	0.0005466	0.0004408	0.000477	0.0004431
-2.88	0.0005378	0.0004956	0.0004893	0.0004587			-2.88	0.0005077	0.0005025	0.0004339	0.0004885			-2.88	0.0005077	0.0004269	0.0004893	0.0004583
-2.86	0.0005518	0.000506	0.0004251	0.0004792			-2.86	0.0004303	0.0004496	0.0004513	0.0004823			-2.86	0.0004303	0.0004532	0.0004251	0.000442
-2.84	0.0004858	0.0004629	0.0004254	0.0004659			-2.84	0.0004586	0.0004261	0.0004885	0.0004657			-2.84	0.0004586	0.0004458	0.0004254	0.0004824
-2.82	0.0004961	0.0005248	0.0003688	0.0004733			-2.82	0.0005275	0.0004199	0.0004922	0.0004209			-2.82	0.0005275	0.0004292	0.0003688	0.0004846
-2.8	0.0004452	0.0004835	0.0004697	0.0004743			-2.8	0.0005378	0.00046	0.0005103	0.0004367			-2.8	0.0005378	0.0004533	0.0004697	0.0004932
-2.78	0.0005401	0.0005212	0.0004557	0.0004896			-2.78	0.0005518	0.0004815	0.0004568	0.0004904			-2.78	0.0005518	0.0004842	0.0004557	0.0004781
-2.76	0.0005526	0.0004911	0.0004751	0.0004963			-2.76	0.0004858	0.0004779	0.0004253	0.0005043			-2.76	0.0004858	0.0004513	0.0004751	0.0004382
-2.74	0.0005837	0.0005273	0.0004556	0.0004628			-2.74	0.0004961	0.0004575	0.0004835	0.0004767			-2.74	0.0004961	0.0004403	0.0004556	0.0004354
-2.72	0.0005003	0.0005347	0.0004299	0.0004679			-2.72	0.0004452	0.0004271	0.0004787	0.0004744			-2.72	0.0004452	0.0004613	0.0004299	0.0004621
-2.7	0.0005282	0.0004955	0.0004423	0.0004711			-2.7	0.0005401	0.0004766	0.0004777	0.0004927			-2.7	0.0005401	0.0004923	0.0004423	0.0004797
-2.68	0.000538	0.0004631	0.0004804	0.0004857			-2.68	0.0005526	0.0004541	0.000514	0.0005066			-2.68	0.0005526	0.0004586	0.0004804	0.0004811
-2.66	0.0005105	0.0004836	0.0004756	0.0005136			-2.66	0.0005837	0.0004506	0.000485	0.0004836			-2.66	0.0005837	0.000442	0.0004756	0.0004954
-2.64	0.0004891	0.0004938	0.0005288	0.0005174			-2.64	0.0005003	0.0005015	0.000485	0.0004743			-2.64	0.0005003	0.0004491	0.0005288	0.0004851
-2.62	0.0004982	0.0005395	0.0004824	0.0005074			-2.62	0.0005282	0.0005179	0.0004838	0.0004635			-2.62	0.0005282	0.0004804	0.0004824	0.0004982
-2.6	0.0005203	0.0005682	0.0004963	0.0005033			-2.6	0.000538	0.0005072	0.0005232	0.0004873			-2.6	0.000538	0.00051	0.0004963	0.0004812
-2.58	0.0005595	0.0005597	0.0004429	0.0004882			-2.58	0.0005105	0.0004331	0.0005259	0.0005041			-2.58	0.0005105	0.0005315	0.0004429	0.0005018
-2.56	0.0005908	0.0004938	0.0004269	0.0005321			-2.56	0.0004891	0.0004558	0.0005141	0.000511			-2.56	0.0004891	0.0004785	0.0004269	0.0004873
-2.54	0.0004945	0.0004859	0.000471	0.0005393			-2.54	0.0004982	0.0004616	0.0004956	0.0005308			-2.54	0.0004982	0.0004591	0.000471	0.0005128
-2.52	0.00053	0.0005163	0.0004696	0.0005409			-2.52	0.0005203	0.0005133	0.0004865	0.0005002			-2.52	0.0005203	0.0004222	0.0004696	0.0005056
-2.5	0.0005052	0.0005297	0.0005304	0.0005046			-2.5	0.0005595	0.0005132	0.0005068	0.0004858			-2.5	0.0005595	0.0005062	0.0005304	0.0004804
-2.48	0.0005935	0.0005807	0.0005269	0.0004967			-2.48	0.0005908	0.0005136	0.0005134	0.0004733			-2.48	0.0005908	0.0005201	0.0005269	0.0005227
-2.46	0.0005717	0.000519	0.0005355	0.000528			-2.46	0.0004945	0.0004989	0.0005156	0.0004868			-2.46	0.0004945	0.0005054	0.0005355	0.0005063
-2.44	0.0005907	0.0005143	0.0004671	0.0005425			-2.44	0.00053	0.00047	0.0005364	0.0005297			-2.44	0.00053	0.0004953	0.0004671	0.0005256
-2.42	0.0005225	0.0005092	0.0004875	0.0005125			-2.42	0.0005052	0.0004805	0.0005069	0.0005503			-2.42	0.0005052	0.0004835	0.0004875	0.0004976
-2.4	0.0005388	0.000572	0.0005242	0.0005282			-2.4	0.0005935	0.0005229	0.0005086	0.0005613			-2.4	0.0005935	0.0004996	0.0005242	0.0005016
-2.38	0.0005473	0.0005393	0.0005337	0.0005281			-2.38	0.0005717	0.0005194	0.0004761	0.0005581			-2.38	0.0005717	0.0004857	0.0005337	0.0004917
-2.36	0.0005456	0.0005567	0.0005433	0.0005389			-2.36	0.0005907	0.0005017	0.0005163	0.0005411			-2.36	0.0005907	0.0004819	0.0005433	0.0004935
-2.34	0.0005795	0.0005692	0.0005418	0.0005119			-2.34	0.0005225	0.0005126	0.0005321	0.0005545			-2.34	0.0005225	0.0005428	0.0005418	0.000513
-2.32	0.0005595	0.0005247	0.0005235	0.0005384			-2.32	0.0005388	0.0005117	0.0005413	0.000516			-2.32	0.0005388	0.0005412	0.0005235	0.0005144
-2.3	0.0005777	0.0005336	0.0005135	0.0005149			-2.3	0.0005473	0.0004914	0.0005218	0.0004928			-2.3	0.0005473	0.0005534	0.0005135	0.0005386
-2.28	0.0005634	0.0005647	0.0005008	0.0005548			-2.28	0.0005456	0.0005015	0.0005208	0.0005354			-2.28	0.0005456	0.0005141	0.0005008	0.0005181
-2.26	0.0005819	0.0005514	0.0005405	0.0005114			-2.26	0.0005795	0.0005176	0.0005147	0.0005367			-2.26	0.0005795	0.0004713	0.0005405	0.0005248
-2.24	0.0005425	0.0005791	0.0005819	0.0005326			-2.24	0.0005595	0.000543	0.0005287	0.0005705			-2.24	0.0005595	0.0004757	0.0005819	0.0005056
-2.22	0.0005764	0.00061	0.0005153	0.0005071			-2.22	0.0005777	0.0005328	0.0005513	0.000532			-2.22	0.0005777	0.000534	0.0005153	0.0005335
-2.2	0.0006068	0.0005849	0.0005244	0.0006068			-2.2	0.0005634	0.0005353	0.0005388	0.0005149			-2.2	0.0005634	0.0005388	0.0005244	0.0005438
-2.18	0.0006284	0.000559	0.0004949	0.0005586			-2.18	0.0005819	0.0005374	0.0005496	0.000506			-2.18	0.0005819	0.0005393	0.0004949	0.0005402
-2.16	0.0006185	0.000576	0.0005511	0.0005773			-2.16	0.0005425	0.0004965	0.0005541	0.0005148			-2.16	0.0005425	0.0005512	0.0005511	0.0005355
-2.14	0.0005746	0.000559	0.0005578	0.0005435			-2.14	0.0005764	0.0005247	0.0005578	0.0005298			-2.14	0.0005764	0.000517	0.0005578	0.0005344
-2.12	0.0005361	0.0005792	0.000558	0.0005695			-2.12	0.0006068	0.0005314	0.0005849	0.0005372			-2.12	0.0006068	0.0005534	0.000558	0.0005492
-2.1	0.0005498	0.0005296	0.0005273	0.0005831			-2.1	0.0006284	0.0005283	0.0005818	0.0005615			-2.1	0.0006284	0.0005369	0.0005273	0.0005729
-2.08	0.0005884	0.0005573	0.000551	0.0005674			-2.08	0.0006185	0.0005303	0.0005724	0.0005489			-2.08	0.0006185	0.0005727	0.000551	0.000586
-2.06	0.0006246	0.0005716	0.0005414	0.0005732			-2.06	0.0005746	0.0005438	0.0005543	0.0005596			-2.06	0.0005746	0.0005376	0.0005414	0.0005494
-2.04	0.0005882	0.0006463	0.0005584	0.0005632			-2.04	0.0005361	0.0005719	0.0005672	0.0005388			-2.04	0.0005361	0.0005624	0.0005584	0.0005547
-2.02	0.0005986	0.0006242	0.000563	0.0005728			-2.02	0.0005498	0.0005447	0.000553	0.0006083			-2.02	0.0005498	0.0005442	0.000563	0.0005793
-2	0.0005816	0.0005727	0.0005564	0.000574			-2	0.0005884	0.0005414	0.00056	0.000597			-2	0.0005884	0.0005849	0.0005564	0.0005617
-1.98	0.0006357	0.0005565	0.0005294	0.0005684			-1.98	0.0006246	0.0005434	0.0005968	0.0005782			-1.98	0.0006246	0.0005715	0.0005294	0.0005773
-1.96	0.0006443	0.000552	0.0005739	0.0005887			-1.96	0.0005882	0.0005575	0.0005669	0.0005616			-1.96	0.0005882	0.0005674	0.0005739	0.0005829
-1.94	0.0006354	0.0006188	0.0005723	0.0005995			-1.94	0.0005986	0.0005848	0.0005502	0.0005671			-1.94	0.0005986	0.0005493	0.0005723	0.0005806
-1.92	0.0006283	0.0005945	0.0006153	0.0005875			-1.92	0.0005816	0.0005915	0.0005561	0.0005694			-1.92	0.0005816	0.0005771	0.0006153	0.0005466
-1.9	0.0006036	0.0006132	0.0005864	0.0005511			-1.9	0.0006357	0.0006096	0.0005821	0.0005844			-1.9	0.0006357	0.0005697	0.0005864	0.0005536
-1.88	0.0006429	0.0005731	0.0006022	0.0005856			-1.88	0.0006443	0.0005507	0.0006212	0.0005869			-1.88	0.0006443	0.0005617	0.0006022	0.0005739
-1.86	0.0006444	0.00056	0.0005635	0.0006006			-1.86	0.0006354	0.0005605	0.0005946	0.0005992			-1.86	0.0006354	0.0005569	0.0005635	0.0006235
-1.84	0.000637	0.0005972	0.00061	0.0006099			-1.84	0.0006283	0.0005842	0.0006096	0.0006174			-1.84	0.0006283	0.0005782	0.00061	0.0006003
-1.82	0.000601	0.0006377	0.0005779	0.0006008			-1.82	0.0006036	0.000591	0.0005862	0.0006192			-1.82	0.0006036	0.0005793	0.0005779	0.0005786
-1.8	0.000625	0.0005999	0.0006017	0.0006179			-1.8	0.0006429	0.0005988	0.0005951	0.0005932			-1.8	0.0006429	0.0005961	0.0006017	0.0005862
-1.78	0.0006149	0.000638	0.0005946	0.0006031			-1.78	0.0006444	0.0006087	0.0006057	0.0006037			-1.78	0.0006444	0.0005955	0.0005946	0.0005807
-1.76	0.0006399	0.000634	0.000612	0.0006231			-1.76	0.000637	0.0005876	0.0006235	0.0005928			-1.76	0.000637	0.0006099	0.000612	0.0006157
-1.74	0.000637	0.0006276	0.0005513	0.0005943			-1.74	0.000601	0.0005793	0.0005862	0.0005926			-1.74	0.000601	0.0006193	0.0005513	0.0005887
-1.72	0.0006857	0.0005878	0.0005769	0.0005893			-1.72	0.000625	0.0005746	0.0005785	0.0006018			-1.72	0.000625	0.0005978	0.0005769	0.0005969
-1.7	0.0007079	0.0005884	0.000597	0.0006038			-1.7	0.0006149	0.0006032	0.0005853	0.0006211			-1.7	0.0006149	0.0006224	0.000597	0.0006009
-1.68	0.0006525	0.0006061	0.0006466	0.0006278			-1.68	0.0006399	0.0006162	0.000644	0.0006114			-1.68	0.0006399	0.0005666	0.0006466	0.0006037
-1.66	0.0006182	0.0006308	0.0006095	0.0006204			-1.66	0.000637	0.0005961	0.0006091	0.0006159			-1.66	0.000637	0.0005912	0.0006095	0.0006213
-1.64	0.0006217	0.0006656	0.000608	0.0006111			-1.64	0.0006857	0.0005786	0.0006419	0.0006323			-1.64	0.0006857	0.0006185	0.000608	0.0006251
-1.62	0.0006448	0.0006419	0.0005881	0.0006176			-1.62	0.0007079	0.0005852	0.000577	0.0006469			-1.62	0.0007079	0.0006412	0.0005881	0.0005953
-1.6	0.000669	0.0006385	0.0006084	0.0005771			-1.6	0.0006525	0.0006305	0.0006281	0.0006515			-1.6	0.0006525	0.0006317	0.0006084	0.0005758
-1.58	0.000669	0.0006129	0.0006172	0.0006269			-1.58	0.0006182	0.0006103	0.0005759	0.0006454			-1.58	0.0006182	0.0006478	0.0006172	0.000609
-1.56	0.0006875	0.0006303	0.0006039	0.0006388			-1.56	0.0006217	0.0005913	0.0006477	0.0006275			-1.56	0.0006217	0.000628	0.0006039	0.0006125
-1.54	0.0006727	0.0006586	0.0006116	0.0006484			-1.54	0.0006448	0.0005773	0.0006282	0.0006336			-1.54	0.0006448	0.0006298	0.0006116	0.0006163
-1.52	0.0006362	0.0006525	0.0006307	0.0006134			-1.52	0.000669	0.0006122	0.000634	0.0006432			-1.52	0.000669	0.0006073	0.0006307	0.0006326
-1.5	0.0006496	0.000632	0.0006322	0.0006413			-1.5	0.000669	0.0006425	0.0006023	0.0006314			-1.5	0.000669	0.0006288	0.0006322	0.0006319
-1.48	0.0006854	0.0006909	0.000637	0.0006413			-1.48	0.0006875	0.0006553	0.000605	0.0006405			-1.48	0.0006875	0.000636	0.000637	0.0005928
-1.46	0.0007119	0.0006772	0.0006197	0.0006467			-1.46	0.0006727	0.0006529	0.0006442	0.0006751			-1.46	0.0006727	0.0006532	0.0006197	0.0006379
-1.44	0.0006647	0.000676	0.0005962	0.0006543			-1.44	0.0006362	0.0006023	0.0006503	0.0006847			-1.44	0.0006362	0.0005982	0.0005962	0.0006155
-1.42	0.0006816	0.0006304	0.0005737	0.0006595			-1.42	0.0006496	0.0006004	0.0006687	0.0006853			-1.42	0.0006496	0.0006079	0.0005737	0.0006374
-1.4	0.0006797	0.0006287	0.0006457	0.0006348			-1.4	0.0006854	0.0006388	0.0006283	0.0006636			-1.4	0.0006854	0.0006448	0.0006457	0.0006323
-1.38	0.0007081	0.0006715	0.0006226	0.0006471			-1.38	0.0007119	0.0006075	0.0006294	0.0006697			-1.38	0.0007119	0.0006718	0.0006226	0.0006419
-1.36	0.0007026	0.0006789	0.0006373	0.0006407			-1.36	0.0006647	0.0006168	0.0006327	0.0006647			-1.36	0.0006647	0.0006345	0.0006373	0.0006292
-1.34	0.000679	0.000667	0.000621	0.0006341			-1.34	0.0006816	0.0006129	0.0006485	0.0006798			-1.34	0.0006816	0.0006677	0.000621	0.000649
-1.32	0.0006994	0.0006511	0.0006551	0.0006467			-1.32	0.0006797	0.0006146	0.0006697	0.0006714			-1.32	0.0006797	0.0006392	0.0006551	0.0006512
-1.3	0.0006695	0.0006529	0.0006169	0.0006707			-1.3	0.0007081	0.0006366	0.0006755	0.0006745			-1.3	0.0007081	0.0006669	0.0006169	0.0006489
-1.28	0.0007147	0.0006603	0.0006542	0.0006873			-1.28	0.0007026	0.0006508	0.0006437	0.0006731			-1.28	0.0007026	0.000654	0.0006542	0.0006522
-1.26	0.0006665	0.0006917	0.0006414	0.0006985			-1.26	0.000679	0.000663	0.0006663	0.0007053			-1.26	0.000679	0.0006494	0.0006414	0.0006469
-1.24	0.0006837	0.0006766	0.0006659	0.000666			-1.24	0.0006994	0.0006254	0.0006441	0.0006723			-1.24	0.0006994	0.0006523	0.0006659	0.0006738
-1.22	0.0006419	0.0007058	0.0006389	0.0006794			-1.22	0.0006695	0.0006749	0.0006415	0.0006881			-1.22	0.0006695	0.0006521	0.0006389	0.0006435
-1.2	0.000783	0.0006864	0.0006771	0.0006865			-1.2	0.0007147	0.0006534	0.0006237	0.0006926			-1.2	0.0007147	0.0006779	0.0006771	0.000646
-1.18	0.0007832	0.0006641	0.0006514	0.0006471			-1.18	0.0006665	0.0006419	0.0006559	0.0007012			-1.18	0.0006665	0.0006973	0.0006514	0.0006658
-1.16	0.0007636	0.0006967	0.0006324	0.0006553			-1.16	0.0006837	0.0006069	0.0006727	0.0007035			-1.16	0.0006837	0.0006798	0.0006324	0.0006614
-1.14	0.0006942	0.0006819	0.0006677	0.0006855			-1.14	0.0006419	0.0006699	0.0006884	0.0007097			-1.14	0.0006419	0.0006688	0.0006677	0.0006713
-1.12	0.0006879	0.00067	0.000676	0.0006741			-1.12	0.000783	0.0006801	0.0006625	0.0006887			-1.12	0.000783	0.0006688	0.000676	0.0006887
-1.1	0.0007191	0.0006447	0.000707	0.00067			-1.1	0.0007832	0.00068	0.0007068	0.0007135			-1.1	0.0007832	0.0006677	0.000707	0.0006718
-1.08	0.0007238	0.0007489	0.0006813	0.0006984			-1.08	0.0007636	0.0006635	0.0006591	0.0007141			-1.08	0.0007636	0.0006621	0.0006813	0.0006728
-1.06	0.0007269	0.0007531	0.0006862	0.0007105			-1.06	0.0006942	0.0006535	0.0007161	0.0007369			-1.06	0.0006942	0.000674	0.0006862	0.0006777
-1.04	0.0007198	0.0007349	0.0006535	0.0007041			-1.04	0.0006879	0.0006548	0.0006861	0.0007387			-1.04	0.0006879	0.0006686	0.0006535	0.0006796
-1.02	0.0007508	0.0007049	0.0006366	0.0007187			-1.02	0.0007191	0.0006717	0.0007039	0.000748			-1.02	0.0007191	0.0006829	0.0006366	0.0006683
-1	0.0007782	0.0007144	0.0006881	0.0006868			-1	0.0007238	0.0006492	0.0006967	0.0007369			-1	0.0007238	0.0006859	0.0006881	0.0006949
-0.98	0.0007453	0.0007097	0.0006898	0.0007162			-0.98	0.0007269	0.0006691	0.0007155	0.0007151			-0.98	0.0007269	0.0006868	0.0006898	0.0007074
-0.96	0.00073	0.0007108	0.0007324	0.0007136			-0.96	0.0007198	0.0007012	0.0007014	0.0007039			-0.96	0.0007198	0.0006904	0.0007324	0.0007036
-0.94	0.0007244	0.0007175	0.0006708	0.0007182			-0.94	0.0007508	0.0006899	0.0006852	0.0007212			-0.94	0.0007508	0.0006988	0.0006708	0.000697
-0.92	0.0007839	0.0007406	0.00068	0.0006999			-0.92	0.0007782	0.0006959	0.0006907	0.000733			-0.92	0.0007782	0.0006912	0.00068	0.0006857
-0.9	0.0008007	0.0007464	0.0006926	0.0007174			-0.9	0.0007453	0.0006956	0.0007267	0.0007358			-0.9	0.0007453	0.000713	0.0006926	0.0007017
-0.88	0.0007658	0.0007098	0.0007038	0.0007407			-0.88	0.00073	0.0006944	0.0007408	0.0007463			-0.88	0.00073	0.0007033	0.0007038	0.0007321
-0.86	0.0007341	0.0006963	0.0007282	0.0007534			-0.86	0.0007244	0.0006905	0.0007414	0.0008043			-0.86	0.0007244	0.0006853	0.0007282	0.0007218
-0.84	0.0006974	0.0007446	0.0007275	0.0007364			-0.84	0.0007839	0.0007031	0.000731	0.0007806			-0.84	0.0007839	0.0007101	0.0007275	0.0007002
-0.82	0.0007316	0.0007627	0.0006878	0.0007468			-0.82	0.0008007	0.0007079	0.0007292	0.0007652			-0.82	0.0008007	0.000712	0.0006878	0.0007177
-0.8	0.0008067	0.0007543	0.0007266	0.0007309			-0.8	0.0007658	0.0006935	0.0007521	0.000762			-0.8	0.0007658	0.0007239	0.0007266	0.0007336
-0.78	0.0008118	0.0007186	0.0007387	0.0007602			-0.78	0.0007341	0.0007016	0.0007518	0.0007657			-0.78	0.0007341	0.000715	0.0007387	0.0007375
-0.76	0.0008153	0.000735	0.0007261	0.0007423			-0.76	0.0006974	0.0007145	0.0007416	0.0007605			-0.76	0.0006974	0.0007112	0.0007261	0.0007352
-0.74	0.000771	0.000731	0.0007088	0.0007222			-0.74	0.0007316	0.0007118	0.0007297	0.000728			-0.74	0.0007316	0.0007275	0.0007088	0.0007401
-0.72	0.0007351	0.0007407	0.0007317	0.000739			-0.72	0.0008067	0.0007373	0.0007367	0.0007311			-0.72	0.0008067	0.0007185	0.0007317	0.0007296
-0.7	0.0007636	0.0007074	0.0007523	0.0007555			-0.7	0.0008118	0.0007497	0.0007526	0.0007475			-0.7	0.0008118	0.0007027	0.0007523	0.0007476
-0.68	0.0008163	0.0007119	0.0007601	0.0007568			-0.68	0.0008153	0.0007419	0.0007747	0.0007817			-0.68	0.0008153	0.000727	0.0007601	0.0007473
-0.66	0.0007789	0.000758	0.000772	0.0007467			-0.66	0.000771	0.0007251	0.0007642	0.0007913			-0.66	0.000771	0.0007391	0.000772	0.0007333
-0.64	0.0007546	0.0007715	0.0007455	0.0007596			-0.64	0.0007351	0.0007108	0.000753	0.0007751			-0.64	0.0007351	0.0007625	0.0007455	0.0007592
-0.62	0.0007467	0.000783	0.0007726	0.0007605			-0.62	0.0007636	0.0007597	0.0007553	0.000787			-0.62	0.0007636	0.0007273	0.0007726	0.0007677
-0.6	0.0008021	0.0007699	0.0007528	0.0007722			-0.6	0.0008163	0.0007601	0.0007756	0.0008045			-0.6	0.0008163	0.0007653	0.0007528	0.0007803
-0.58	0.0008002	0.0007698	0.0007374	0.0007845			-0.58	0.0007789	0.0007524	0.0007717	0.0007899			-0.58	0.0007789	0.0007409	0.0007374	0.0007668
-0.56	0.0007806	0.0007409	0.0007694	0.0007777			-0.56	0.0007546	0.0007424	0.0007663	0.0007994			-0.56	0.0007546	0.0007673	0.0007694	0.000739
-0.54	0.0008321	0.0007519	0.0007359	0.0007559			-0.54	0.0007467	0.000714	0.0007631	0.0007757			-0.54	0.0007467	0.0007589	0.0007359	0.0007388
-0.52	0.0008041	0.0007385	0.0007861	0.0007677			-0.52	0.0008021	0.0007706	0.000772	0.0007639			-0.52	0.0008021	0.0007812	0.0007861	0.000766
-0.5	0.0008417	0.0007439	0.0007723	0.0007797			-0.5	0.0008002	0.0007677	0.0008141	0.0007824			-0.5	0.0008002	0.0007885	0.0007723	0.0007831
-0.48	0.0007897	0.0007646	0.0007912	0.0008103			-0.48	0.0007806	0.0007615	0.0007889	0.000815			-0.48	0.0007806	0.0007952	0.0007912	0.0007986
-0.46	0.0007763	0.0007598	0.0007917	0.0008224			-0.46	0.0008321	0.0007454	0.0007918	0.0008109			-0.46	0.0008321	0.0007699	0.0007917	0.0008183
-0.44	0.0007402	0.0007722	0.0007874	0.0008109			-0.44	0.0008041	0.000754	0.0008083	0.0008083			-0.44	0.0008041	0.0007451	0.0007874	0.0007974
-0.42	0.0008339	0.0008148	0.0007935	0.0007905			-0.42	0.0008417	0.0007584	0.0007885	0.0008434			-0.42	0.0008417	0.0007945	0.0007935	0.00077
-0.4	0.0007926	0.0008044	0.0008038	0.0007713			-0.4	0.0007897	0.0007946	0.0007593	0.0008219			-0.4	0.0007897	0.0007933	0.0008038	0.0007819
-0.38	0.0008278	0.0007614	0.0007737	0.0007901			-0.38	0.0007763	0.0007716	0.0007763	0.0008076			-0.38	0.0007763	0.000806	0.0007737	0.0007711
-0.36	0.0008321	0.0007773	0.0007722	0.0007714			-0.36	0.0007402	0.0007675	0.0007905	0.0007931			-0.36	0.0007402	0.0008038	0.0007722	0.0007934
-0.34	0.0008679	0.0007923	0.0007909	0.0008163			-0.34	0.0008339	0.000772	0.000835	0.0008126			-0.34	0.0008339	0.0007933	0.0007909	0.0007966
-0.32	0.0008354	0.0007898	0.0008375	0.0008265			-0.32	0.0007926	0.0007958	0.0008108	0.0008129			-0.32	0.0007926	0.0008073	0.0008375	0.0007981
-0.3	0.0008007	0.0007845	0.0008203	0.0008387			-0.3	0.0008278	0.0008127	0.000855	0.0008213			-0.3	0.0008278	0.0008176	0.0008203	0.0008174
-0.28	0.0008289	0.0008117	0.0008298	0.0008416			-0.28	0.0008321	0.0008016	0.0008232	0.0008364			-0.28	0.0008321	0.0008095	0.0008298	0.0008172
-0.26	0.0008059	0.0008328	0.0007881	0.0008231			-0.26	0.0008679	0.0007963	0.000834	0.0008339			-0.26	0.0008679	0.0007871	0.0007881	0.0008234
-0.24	0.0008137	0.0008255	0.0008079	0.0008414			-0.24	0.0008354	0.0007889	0.000831	0.0008394			-0.24	0.0008354	0.0007991	0.0008079	0.0008411
-0.22	0.0008289	0.0008186	0.0008199	0.0008322			-0.22	0.0008007	0.000796	0.0008497	0.0008377			-0.22	0.0008007	0.0008048	0.0008199	0.000831
-0.2	0.0008841	0.0008175	0.0008098	0.0008095			-0.2	0.0008289	0.000798	0.0008398	0.0008108			-0.2	0.0008289	0.0008351	0.0008098	0.0008338
-0.18	0.0009135	0.0007821	0.0008149	0.0008086			-0.18	0.0008059	0.0007899	0.0008259	0.0008147			-0.18	0.0008059	0.0008403	0.0008149	0.0007845
-0.16	0.0009163	0.0008215	0.0008235	0.0008004			-0.16	0.0008137	0.0007829	0.0008292	0.000844			-0.16	0.0008137	0.0008193	0.0008235	0.0008321
-0.14	0.0008782	0.0008024	0.0008333	0.0008221			-0.14	0.0008289	0.0007955	0.0008042	0.0008311			-0.14	0.0008289	0.0008257	0.0008333	0.0008075
-0.12	0.0008255	0.0008347	0.0008559	0.0008509			-0.12	0.0008841	0.0008362	0.0008675	0.0008568			-0.12	0.0008841	0.0008486	0.0008559	0.0008349
-0.1	0.0008311	0.0008533	0.0008617	0.0008661			-0.1	0.0009135	0.0008378	0.0008791	0.0008474			-0.1	0.0009135	0.0008396	0.0008617	0.0008523
-0.08	0.0008048	0.0008433	0.0008354	0.0008623			-0.08	0.0009163	0.0008473	0.0008566	0.0008776			-0.08	0.0009163	0.0008605	0.0008354	0.0008664
-0.06	0.0008705	0.0008426	0.0008532	0.0008343			-0.06	0.0008782	0.0008031	0.0008648	0.0008615			-0.06	0.0008782	0.0008285	0.0008532	0.0008775
-0.04	0.000846	0.0008288	0.0008579	0.0008379			-0.04	0.0008255	0.0008188	0.0008446	0.0008558			-0.04	0.0008255	0.0008222	0.0008579	0.0008507
-0.02	0.0009133	0.0008113	0.0008621	0.0008603			-0.02	0.0008311	0.0008083	0.0008641	0.0008456			-0.02	0.0008311	0.0008522	0.0008621	0.0008684
0	0.0009046	0.000848	0.0008039	0.0008795			0	0.0008048	0.0008457	0.0008726	0.000847			0	0.0008048	0.000871	0.0008039	0.000873
0.02	0.0008881	0.0008582	0.0008164	0.0008886			0.02	0.0008705	0.0008065	0.0008505	0.0008439			0.02	0.0008705	0.0008823	0.0008164	0.0008507
0.04	0.0009198	0.0008363	0.0008325	0.0008681			0.04	0.000846	0.0008283	0.0008361	0.0008557			0.04	0.000846	0.0008767	0.0008325	0.0008601
0.06	0.0008962	0.0008564	0.00089	0.0008627			0.06	0.0009133	0.0008224	0.0008866	0.0008649			0.06	0.0009133	0.0008798	0.00089	0.0008634
0.08	0.0008634	0.0008483	0.0008833	0.000882			0.08	0.0009046	0.0008814	0.0008671	0.0008712			0.08	0.0009046	0.0008419	0.0008833	0.0008755
0.1	0.0008628	0.0008518	0.000892	0.0008914			0.1	0.0008881	0.0008736	0.0008556	0.0008573			0.1	0.0008881	0.0008481	0.000892	0.0008753
0.12	0.0008619	0.000842	0.0008637	0.0008787			0.12	0.0009198	0.0008809	0.0008733	0.0008576			0.12	0.0009198	0.0008594	0.0008637	0.0008795
0.14	0.0008686	0.0008984	0.0009272	0.0009112			0.14	0.0008962	0.0008439	0.0008889	0.0008604			0.14	0.0008962	0.0008562	0.0009272	0.0008746
0.16	0.0009168	0.0009008	0.0008974	0.000914			0.16	0.0008634	0.0008731	0.0008855	0.0008946			0.16	0.0008634	0.0008676	0.0008974	0.0008827
0.18	0.000938	0.0008955	0.0009109	0.0009027			0.18	0.0008628	0.0008941	0.0008942	0.0009073			0.18	0.0008628	0.0009203	0.0009109	0.0008987
0.2	0.0008983	0.0008629	0.0008536	0.0008904			0.2	0.0008619	0.0008832	0.0009036	0.0009113			0.2	0.0008619	0.0009237	0.0008536	0.0008901
0.22	0.0009219	0.0008689	0.0008667	0.0008955			0.22	0.0008686	0.000857	0.0009104	0.0008976			0.22	0.0008686	0.0008963	0.0008667	0.0008968
0.24	0.0009255	0.0008965	0.0008767	0.0008886			0.24	0.0009168	0.0008596	0.0009089	0.0008922			0.24	0.0009168	0.0008891	0.0008767	0.0009006
0.26	0.0009005	0.0009069	0.0009268	0.0008926			0.26	0.000938	0.0008643	0.0008891	0.0008891			0.26	0.000938	0.000903	0.0009268	0.0008935
0.28	0.0009073	0.0008908	0.0009051	0.0008976			0.28	0.0008983	0.0009028	0.0009129	0.000888			0.28	0.0008983	0.0009146	0.0009051	0.0009225
0.3	0.0009196	0.0008705	0.0009187	0.0009145			0.3	0.0009219	0.0008918	0.0009398	0.0008997			0.3	0.0009219	0.0008801	0.0009187	0.0009083
0.32	0.001	0.0008821	0.0009191	0.0009126			0.32	0.0009255	0.0008936	0.0009285	0.0009383			0.32	0.0009255	0.0008735	0.0009191	0.0008994
0.34	0.0009697	0.0009045	0.0009254	0.0009236			0.34	0.0009005	0.0008923	0.0009324	0.0009178			0.34	0.0009005	0.0008822	0.0009254	0.0009195
0.36	0.0009322	0.000904	0.0009513	0.0009254			0.36	0.0009073	0.0009029	0.0009036	0.0009563			0.36	0.0009073	0.0009127	0.0009513	0.000924
0.38	0.0009451	0.0009486	0.0009314	0.0009175			0.38	0.0009196	0.0009133	0.0009287	0.0008985			0.38	0.0009196	0.000917	0.0009314	0.0009077
0.4	0.000951	0.0008996	0.0009256	0.0009051			0.4	0.001	0.0009143	0.0009081	0.0009065			0.4	0.001	0.0009643	0.0009256	0.0009306
0.42	0.0009656	0.0009184	0.0009203	0.000941			0.42	0.0009697	0.0008847	0.000921	0.0009249			0.42	0.0009697	0.000931	0.0009203	0.0009135
0.44	0.0009345	0.0009071	0.0009214	0.0009169			0.44	0.0009322	0.0008901	0.0009115	0.0009209			0.44	0.0009322	0.000946	0.0009214	0.0009305
0.46	0.0009541	0.0009247	0.0009475	0.0009475			0.46	0.0009451	0.0009044	0.0009495	0.0009264			0.46	0.0009451	0.0009399	0.0009475	0.0008961
0.48	0.0009525	0.00091	0.0009452	0.0009297			0.48	0.000951	0.0009415	0.0009438	0.0009251			0.48	0.000951	0.000928	0.0009452	0.0009314
0.5	0.0009933	0.0009177	0.0009464	0.0009344			0.5	0.0009656	0.0009268	0.0009575	0.0009546			0.5	0.0009656	0.0009316	0.0009464	0.0009416
0.52	0.0009641	0.0009076	0.0009365	0.0009631			0.52	0.0009345	0.0008988	0.000974	0.0009632			0.52	0.0009345	0.0009047	0.0009365	0.0009704
0.54	0.0009981	0.0009254	0.0009455	0.0009713			0.54	0.0009541	0.0009144	0.0009535	0.0009451			0.54	0.0009541	0.0009307	0.0009455	0.0009476
0.56	0.0009642	0.0009433	0.0009327	0.0009414			0.56	0.0009525	0.0009577	0.0009443	0.0009582			0.56	0.0009525	0.0009314	0.0009327	0.0009424
0.58	0.0009776	0.0009627	0.000956	0.0009595			0.58	0.0009933	0.000914	0.0009526	0.0009315			0.58	0.0009933	0.0009721	0.000956	0.0009507
0.6	0.00101	0.000954	0.000934	0.0009627			0.6	0.0009641	0.0009006	0.000947	0.000955			0.6	0.0009641	0.0009809	0.000934	0.0009574
0.62	0.001	0.0009286	0.0009737	0.0009473			0.62	0.0009981	0.000928	0.000947	0.0009598			0.62	0.0009981	0.00097	0.0009737	0.0009635
0.64	0.000986	0.0009229	0.0009592	0.0009816			0.64	0.0009642	0.0009348	0.000969	0.0009682			0.64	0.0009642	0.0009601	0.0009592	0.0009638
0.66	0.0009799	0.0009266	0.0009586	0.0009637			0.66	0.0009776	0.0009403	0.0009844	0.000973			0.66	0.0009776	0.0009762	0.0009586	0.0009875
0.68	0.0009924	0.0009387	0.000976	0.0009745			0.68	0.00101	0.0009649	0.0009806	0.0009766			0.68	0.00101	0.0009898	0.000976	0.0009486
0.7	0.000988	0.0009406	0.001	0.0009562			0.7	0.001	0.0009547	0.0009623	0.00102			0.7	0.001	0.0009754	0.001	0.0009689
0.72	0.0009976	0.0009745	0.0009888	0.0009775			0.72	0.000986	0.000952	0.0009852	0.00104			0.72	0.000986	0.0009965	0.0009888	0.0009673
0.74	0.00102	0.0009921	0.0009724	0.00102			0.74	0.0009799	0.0009454	0.00101	0.0009975			0.74	0.0009799	0.0009932	0.0009724	0.001
0.76	0.00101	0.0009889	0.0009748	0.00102			0.76	0.0009924	0.0009566	0.0009783	0.0009831			0.76	0.0009924	0.001	0.0009748	0.001
0.78	0.00103	0.0009725	0.000952	0.001			0.78	0.000988	0.000941	0.0009679	0.0009824			0.78	0.000988	0.00101	0.000952	0.0009695
0.8	0.00102	0.0009731	0.000995	0.0009807			0.8	0.0009976	0.00096	0.0009549	0.0009806			0.8	0.0009976	0.001	0.000995	0.0009718
0.82	0.00103	0.0009738	0.00101	0.0009919			0.82	0.00102	0.0009811	0.0009857	0.0009777			0.82	0.00102	0.0009982	0.00101	0.0009814
0.84	0.00104	0.0009616	0.0009857	0.0009972			0.84	0.00101	0.0009831	0.0009919	0.00101			0.84	0.00101	0.0009944	0.0009857	0.0009892
0.86	0.00104	0.0009543	0.0009859	0.0009919			0.86	0.00103	0.0009709	0.00103	0.00105			0.86	0.00103	0.00101	0.0009859	0.0009912
0.88	0.00102	0.0009691	0.00102	0.00103			0.88	0.00102	0.0009753	0.00106	0.00104			0.88	0.00102	0.0009981	0.00102	0.00103
0.9	0.00103	0.0009615	0.00101	0.00104			0.9	0.00103	0.0009857	0.00105	0.00101			0.9	0.00103	0.0009981	0.00101	0.00107
0.92	0.00104	0.00101	0.00102	0.00105			0.92	0.00104	0.000987	0.00103	0.00104			0.92	0.00104	0.00102	0.00102	0.00103
0.94	0.00104	0.0009935	0.00102	0.00106			0.94	0.00104	0.00101	0.0009705	0.00103			0.94	0.00104	0.00103	0.00102	0.00101
0.96	0.00102	0.00104	0.001	0.0009989			0.96	0.00102	0.0009967	0.0009985	0.00107			0.96	0.00102	0.00103	0.001	0.0009974
0.98	0.00107	0.0009824	0.0009771	0.00101			0.98	0.00103	0.0009822	0.00102	0.00106			0.98	0.00103	0.00103	0.0009771	0.00102
1	0.00108	0.00101	0.00101	0.00101			1	0.00104	0.0009763	0.00102	0.00104			1	0.00104	0.00105	0.00101	0.00103
1.02	0.00105	0.00102	0.0009914	0.00103			1.02	0.00104	0.0009955	0.00102	0.00104			1.02	0.00104	0.00106	0.0009914	0.00103
1.04	0.00102	0.00102	0.00104	0.00105			1.04	0.00102	0.0009945	0.00107	0.00103			1.04	0.00102	0.00104	0.00104	0.00103
1.06	0.00104	0.00101	0.00108	0.00104			1.06	0.00107	0.00103	0.00106	0.00106			1.06	0.00107	0.00105	0.00108	0.00106
1.08	0.00105	0.0009878	0.0011	0.00107			1.08	0.00108	0.00106	0.00105	0.00108			1.08	0.00108	0.00101	0.0011	0.00105
1.1	0.0011	0.001	0.00107	0.00105			1.1	0.00105	0.00107	0.00105	0.00107			1.1	0.00105	0.00104	0.00107	0.00106
1.12	0.0011	0.00102	0.00103	0.00105			1.12	0.00102	0.00104	0.00109	0.00106			1.12	0.00102	0.00105	0.00103	0.00109
1.14	0.00105	0.00104	0.00105	0.00104			1.14	0.00104	0.001	0.00109	0.00106			1.14	0.00104	0.00107	0.00105	0.00107
1.16	0.00109	0.00105	0.00103	0.00107			1.16	0.00105	0.0009944	0.00107	0.00106			1.16	0.00105	0.00107	0.00103	0.00103
1.18	0.00108	0.00106	0.00107	0.00105			1.18	0.0011	0.0009761	0.00106	0.00106			1.18	0.0011	0.00106	0.00107	0.00106
1.2	0.0011	0.00104	0.00106	0.00107			1.2	0.0011	0.00101	0.00106	0.00107			1.2	0.0011	0.00106	0.00106	0.00108
1.22	0.00107	0.00105	0.00109	0.00108			1.22	0.00105	0.00103	0.0011	0.00109			1.22	0.00105	0.00108	0.00109	0.00106
1.24	0.00108	0.00102	0.00109	0.00107			1.24	0.00109	0.00107	0.00107	0.0011			1.24	0.00109	0.00109	0.00109	0.00109
1.26	0.0011	0.00104	0.0011	0.00108			1.26	0.00108	0.00106	0.00111	0.00109			1.26	0.00108	0.0011	0.0011	0.00111
1.28	0.0011	0.00103	0.00108	0.00112			1.28	0.0011	0.00103	0.00112	0.00108			1.28	0.0011	0.00107	0.00108	0.00109
1.3	0.0011	0.00107	0.00109	0.00112			1.3	0.00107	0.00106	0.00114	0.0011			1.3	0.00107	0.00108	0.00109	0.00109
1.32	0.00111	0.00108	0.0011	0.0011			1.32	0.00108	0.00105	0.00108	0.00111			1.32	0.00108	0.0011	0.0011	0.00111
1.34	0.00114	0.00107	0.00109	0.00109			1.34	0.0011	0.00107	0.00106	0.00107			1.34	0.0011	0.00111	0.00109	0.00109
1.36	0.00112	0.00109	0.00109	0.00108			1.36	0.0011	0.00107	0.00109	0.0011			1.36	0.0011	0.00111	0.00109	0.00108
1.38	0.00113	0.00106	0.00111	0.0011			1.38	0.0011	0.00107	0.00114	0.00112			1.38	0.0011	0.00115	0.00111	0.0011
1.4	0.00108	0.00107	0.00111	0.00111			1.4	0.00111	0.00107	0.00116	0.00112			1.4	0.00111	0.00113	0.00111	0.00111
1.42	0.00112	0.00107	0.00112	0.00113			1.42	0.00114	0.00108	0.00114	0.0011			1.42	0.00114	0.00111	0.00112	0.00114
1.44	0.00115	0.00109	0.00115	0.00115			1.44	0.00112	0.0011	0.00114	0.00115			1.44	0.00112	0.0011	0.00115	0.00112
1.46	0.00117	0.00108	0.00117	0.00113			1.46	0.00113	0.00109	0.00114	0.00114			1.46	0.00113	0.00111	0.00117	0.00114
1.48	0.00119	0.00108	0.00115	0.00113			1.48	0.00108	0.00111	0.00113	0.00114			1.48	0.00108	0.00111	0.00115	0.00115
1.5	0.00113	0.00112	0.00113	0.00113			1.5	0.00112	0.0011	0.00116	0.00114			1.5	0.00112	0.00114	0.00113	0.00112
1.52	0.00112	0.00109	0.00111	0.00114			1.52	0.00115	0.0011	0.00115	0.00117			1.52	0.00115	0.00113	0.00111	0.00115
1.54	0.00114	0.00108	0.00112	0.00114			1.54	0.00117	0.0011	0.00112	0.00117			1.54	0.00117	0.00115	0.00112	0.00115
1.56	0.00113	0.00109	0.00114	0.00114			1.56	0.00119	0.0011	0.00112	0.00115			1.56	0.00119	0.00115	0.00114	0.00114
1.58	0.00114	0.00109	0.00118	0.00114			1.58	0.00113	0.00109	0.00115	0.00113			1.58	0.00113	0.00115	0.00118	0.00112
1.6	0.00119	0.00111	0.00119	0.00116			1.6	0.00112	0.00113	0.00118	0.00112			1.6	0.00112	0.00116	0.00119	0.00116
1.62	0.00118	0.00111	0.00118	0.00116			1.62	0.00114	0.00118	0.00118	0.00116			1.62	0.00114	0.00114	0.00118	0.00118
1.64	0.00118	0.00111	0.00118	0.0012			1.64	0.00113	0.00115	0.00117	0.00118			1.64	0.00113	0.00115	0.00118	0.0012
1.66	0.00116	0.0011	0.00121	0.0012			1.66	0.00114	0.00114	0.00117	0.00119			1.66	0.00114	0.00119	0.00121	0.00119
1.68	0.00118	0.00111	0.00116	0.00119			1.68	0.00119	0.00115	0.00117	0.00119			1.68	0.00119	0.00117	0.00116	0.0012
1.7	0.00117	0.00112	0.00116	0.00119			1.7	0.00118	0.00114	0.00119	0.00117			1.7	0.00118	0.00116	0.00116	0.00115
1.72	0.00118	0.00115	0.00116	0.00118			1.72	0.00118	0.00109	0.0012	0.00118			1.72	0.00118	0.00118	0.00116	0.00117
1.74	0.00116	0.00112	0.00118	0.00119			1.74	0.00116	0.00113	0.00115	0.0012			1.74	0.00116	0.00122	0.00118	0.00117
1.76	0.00116	0.00112	0.0012	0.00118			1.76	0.00118	0.00114	0.00116	0.00121			1.76	0.00118	0.00121	0.0012	0.00119
1.78	0.00118	0.00113	0.0012	0.00118			1.78	0.00117	0.00116	0.0012	0.00121			1.78	0.00117	0.00121	0.0012	0.00123
1.8	0.0012	0.00113	0.00123	0.0012			1.8	0.00118	0.00119	0.00124	0.00121			1.8	0.00118	0.00119	0.00123	0.0012
1.82	0.00119	0.00112	0.00125	0.00122			1.82	0.00116	0.00118	0.0012	0.00122			1.82	0.00116	0.00123	0.00125	0.0012
1.84	0.00121	0.00112	0.00123	0.0012			1.84	0.00116	0.00119	0.00124	0.00119			1.84	0.00116	0.00122	0.00123	0.00121
1.86	0.0012	0.00115	0.00121	0.00123			1.86	0.00118	0.00118	0.00126	0.00122			1.86	0.00118	0.00121	0.00121	0.00122
1.88	0.0012	0.00114	0.00123	0.00124			1.88	0.0012	0.00116	0.00124	0.00124			1.88	0.0012	0.0012	0.00123	0.00121
1.9	0.00123	0.00115	0.00118	0.00122			1.9	0.00119	0.00118	0.00117	0.00125			1.9	0.00119	0.00123	0.00118	0.00121
1.92	0.0012	0.00117	0.0012	0.00119			1.92	0.00121	0.0012	0.00119	0.00124			1.92	0.00121	0.00124	0.0012	0.0012
1.94	0.00125	0.0012	0.00128	0.00122			1.94	0.0012	0.00118	0.00123	0.00123			1.94	0.0012	0.00125	0.00128	0.00122
1.96	0.00123	0.0012	0.00121	0.00123			1.96	0.0012	0.00119	0.00124	0.00123			1.96	0.0012	0.00126	0.00121	0.00126
1.98	0.00124	0.00119	0.00126	0.00122			1.98	0.00123	0.00122	0.00124	0.00125			1.98	0.00123	0.00123	0.00126	0.00122
2	0.00124	0.00117	0.00124	0.00123			2	0.0012	0.00119	0.00125	0.00126			2	0.0012	0.00125	0.00124	0.00124
2.02	0.00124	0.00116	0.00128	0.00125			2.02	0.00125	0.0012	0.00125	0.00128			2.02	0.00125	0.00123	0.00128	0.00123
2.04	0.00124	0.00114	0.00124	0.00126			2.04	0.00123	0.0012	0.00125	0.0013			2.04	0.00123	0.00123	0.00124	0.00125
2.06	0.00125	0.00114	0.00127	0.00128			2.06	0.00124	0.00121	0.00128	0.00126			2.06	0.00124	0.00125	0.00127	0.00127
2.08	0.00126	0.00117	0.00125	0.00126			2.08	0.00124	0.00121	0.00126	0.00128			2.08	0.00124	0.00125	0.00125	0.00126
2.1	0.00121	0.00118	0.00125	0.00128			2.1	0.00124	0.00121	0.0013	0.00126			2.1	0.00124	0.00129	0.00125	0.00127
2.12	0.00125	0.0012	0.00125	0.00126			2.12	0.00124	0.00122	0.00128	0.00128			2.12	0.00124	0.0013	0.00125	0.00128
2.14	0.00127	0.00121	0.00128	0.00125			2.14	0.00125	0.00121	0.00124	0.00126			2.14	0.00125	0.0013	0.00128	0.00128
2.16	0.0013	0.00118	0.00129	0.00127			2.16	0.00126	0.00123	0.00126	0.00127			2.16	0.00126	0.00129	0.00129	0.00125
2.18	0.00127	0.00118	0.0013	0.00126			2.18	0.00121	0.00125	0.00128	0.00128			2.18	0.00121	0.00128	0.0013	0.00128
2.2	0.0013	0.0012	0.00126	0.00129			2.2	0.00125	0.00126	0.00129	0.00129			2.2	0.00125	0.00128	0.00126	0.00126
2.22	0.00128	0.00119	0.00131	0.00129			2.22	0.00127	0.00123	0.00132	0.00129			2.22	0.00127	0.00129	0.00131	0.00129
2.24	0.00128	0.00121	0.0013	0.00131			2.24	0.0013	0.00123	0.00131	0.0013			2.24	0.0013	0.00128	0.0013	0.0013
2.26	0.00129	0.00121	0.00132	0.00131			2.26	0.00127	0.00126	0.00128	0.00132			2.26	0.00127	0.0013	0.00132	0.00131
2.28	0.0013	0.0012	0.00127	0.00129			2.28	0.0013	0.00128	0.00128	0.00132			2.28	0.0013	0.00132	0.00127	0.00127
2.3	0.0013	0.00121	0.00132	0.00129			2.3	0.00128	0.00129	0.00135	0.00131			2.3	0.00128	0.00132	0.00132	0.0013
2.32	0.00128	0.00122	0.00128	0.00129			2.32	0.00128	0.00128	0.00132	0.00131			2.32	0.00128	0.00131	0.00128	0.00131
2.34	0.00128	0.00126	0.00132	0.00131			2.34	0.00129	0.00126	0.00136	0.00131			2.34	0.00129	0.00133	0.00132	0.00133
2.36	0.00129	0.00122	0.0013	0.00133			2.36	0.0013	0.00126	0.00133	0.00131			2.36	0.0013	0.00132	0.0013	0.00131
2.38	0.0013	0.00122	0.00135	0.00132			2.38	0.0013	0.00128	0.00132	0.00135			2.38	0.0013	0.00134	0.00135	0.0013
2.4	0.00132	0.00121	0.00135	0.00132			2.4	0.00128	0.0013	0.00133	0.00134			2.4	0.00128	0.00134	0.00135	0.00132
2.42	0.00132	0.00125	0.00136	0.0013			2.42	0.00128	0.00131	0.00135	0.00133			2.42	0.00128	0.00132	0.00136	0.00132
2.44	0.00135	0.00123	0.00133	0.00133			2.44	0.00129	0.0013	0.00138	0.00133			2.44	0.00129	0.00135	0.00133	0.00134
2.46	0.00135	0.00125	0.00132	0.00135			2.46	0.0013	0.00129	0.00137	0.00135			2.46	0.0013	0.00135	0.00132	0.00137
2.48	0.00133	0.00127	0.00134	0.00139			2.48	0.00132	0.00131	0.00136	0.00136			2.48	0.00132	0.00137	0.00134	0.00138
2.5	0.00134	0.0013	0.00136	0.00136			2.5	0.00132	0.00131	0.00133	0.00138			2.5	0.00132	0.00135	0.00136	0.00135
2.52	0.00134	0.00129	0.00137	0.00136			2.52	0.00135	0.00134	0.00132	0.00135			2.52	0.00135	0.00136	0.00137	0.00133
2.54	0.00137	0.00127	0.00135	0.00135			2.54	0.00135	0.00134	0.00136	0.00135			2.54	0.00135	0.00135	0.00135	0.00135
2.56	0.00134	0.00126	0.00137	0.00134			2.56	0.00133	0.00133	0.0014	0.00137			2.56	0.00133	0.00141	0.00137	0.00139
2.58	0.00135	0.00125	0.00136	0.00138			2.58	0.00134	0.00131	0.00141	0.00139			2.58	0.00134	0.00137	0.00136	0.00138
2.6	0.00134	0.00126	0.00138	0.0014			2.6	0.00134	0.00134	0.00139	0.00138			2.6	0.00134	0.00137	0.00138	0.00139
2.62	0.00138	0.00127	0.00141	0.00139			2.62	0.00137	0.00134	0.00136	0.00137			2.62	0.00137	0.00138	0.00141	0.00139
2.64	0.0014	0.00127	0.00141	0.00138			2.64	0.00134	0.00134	0.00134	0.00138			2.64	0.00134	0.00138	0.00141	0.00136
2.66	0.00142	0.00129	0.00144	0.00137			2.66	0.00135	0.00137	0.00137	0.00142			2.66	0.00135	0.00139	0.00144	0.00138
2.68	0.00139	0.00131	0.00139	0.00138			2.68	0.00134	0.00137	0.0014	0.00138			2.68	0.00134	0.00141	0.00139	0.0014
2.7	0.00139	0.00131	0.00137	0.00138			2.7	0.00138	0.00137	0.00138	0.00138			2.7	0.00138	0.00144	0.00137	0.00139
2.72	0.00136	0.00132	0.0014	0.00139			2.72	0.0014	0.00132	0.0014	0.0014			2.72	0.0014	0.00141	0.0014	0.0014
2.74	0.00136	0.00132	0.00142	0.00138			2.74	0.00142	0.00134	0.0014	0.00142			2.74	0.00142	0.00142	0.00142	0.0014
2.76	0.00138	0.00132	0.00146	0.0014			2.76	0.00139	0.0014	0.0014	0.00142			2.76	0.00139	0.00141	0.00146	0.00141
2.78	0.00143	0.00129	0.00143	0.00139			2.78	0.00139	0.0014	0.00142	0.00144			2.78	0.00139	0.00143	0.00143	0.00139
2.8	0.00142	0.00131	0.00142	0.00142			2.8	0.00136	0.00138	0.00144	0.00142			2.8	0.00136	0.00143	0.00142	0.00141
2.82	0.00143	0.00131	0.00142	0.00142			2.82	0.00136	0.00134	0.00144	0.00139			2.82	0.00136	0.00144	0.00142	0.00148
2.84	0.00143	0.00133	0.00144	0.00145			2.84	0.00138	0.00136	0.00146	0.00142			2.84	0.00138	0.00145	0.00144	0.00145
2.86	0.00142	0.00135	0.00146	0.00142			2.86	0.00143	0.00139	0.00143	0.00144			2.86	0.00143	0.00145	0.00146	0.00144
2.88	0.00142	0.00133	0.00144	0.00143			2.88	0.00142	0.00141	0.00142	0.00145			2.88	0.00142	0.00145	0.00144	0.0014
2.9	0.0014	0.00134	0.00144	0.00142			2.9	0.00143	0.00137	0.00144	0.00145			2.9	0.00143	0.00146	0.00144	0.00143
2.92	0.00142	0.00134	0.00144	0.00145			2.92	0.00143	0.00139	0.00147	0.00144			2.92	0.00143	0.00147	0.00144	0.00146
2.94	0.00143	0.00138	0.00146	0.00146			2.94	0.00142	0.00139	0.00147	0.00143			2.94	0.00142	0.00149	0.00146	0.00144
2.96	0.00143	0.00136	0.00146	0.00149			2.96	0.00142	0.0014	0.00146	0.00146			2.96	0.00142	0.00149	0.00146	0.00146
2.98	0.00144	0.00135	0.00148	0.00145			2.98	0.0014	0.00143	0.00144	0.00148			2.98	0.0014	0.00148	0.00148	0.00147
3	0.00148	0.00137	0.00148	0.00146			3	0.00142	0.00142	0.00143	0.00146			3	0.00142	0.00148	0.00148	0.00144
3.02	0.00143	0.00138	0.00147	0.00146			3.02	0.00143	0.00142	0.0015	0.00148			3.02	0.00143	0.00148	0.00147	0.00147
3.04	0.00145	0.00139	0.00146	0.00149			3.04	0.00143	0.00146	0.0015	0.00146			3.04	0.00143	0.00147	0.00146	0.0015
3.06	0.00145	0.00139	0.00147	0.00151			3.06	0.00144	0.00145	0.00149	0.00144			3.06	0.00144	0.00151	0.00147	0.00151
3.08	0.00145	0.00139	0.00148	0.0015			3.08	0.00148	0.00143	0.00148	0.00147			3.08	0.00148	0.0015	0.00148	0.00149
3.1	0.00143	0.00137	0.00153	0.00149			3.1	0.00143	0.00141	0.0015	0.00148			3.1	0.00143	0.00152	0.00153	0.00148
3.12	0.00147	0.00138	0.00149	0.0015			3.12	0.00145	0.00143	0.00151	0.00148			3.12	0.00145	0.0015	0.00149	0.00149
3.14	0.00146	0.00141	0.00148	0.00149			3.14	0.00145	0.00145	0.00151	0.00149			3.14	0.00145	0.00151	0.00148	0.00151
3.16	0.00151	0.00142	0.00149	0.00152			3.16	0.00145	0.00145	0.00152	0.00148			3.16	0.00145	0.00153	0.00149	0.00151
3.18	0.00151	0.00141	0.00151	0.0015			3.18	0.00143	0.00148	0.0015	0.00149			3.18	0.00143	0.00154	0.00151	0.00153
3.2	0.0015	0.00137	0.00153	0.00149			3.2	0.00147	0.00146	0.00151	0.00147			3.2	0.00147	0.00153	0.00153	0.00152
3.22	0.00149	0.00141	0.00155	0.0015			3.22	0.00146	0.00147	0.00152	0.00151			3.22	0.00146	0.00153	0.00155	0.00154
3.24	0.00149	0.00144	0.00158	0.00154			3.24	0.00151	0.00149	0.00153	0.00152			3.24	0.00151	0.00154	0.00158	0.00152
3.26	0.00149	0.00143	0.00151	0.00154			3.26	0.00151	0.00149	0.00153	0.00154			3.26	0.00151	0.00155	0.00151	0.00151
3.28	0.0015	0.00142	0.00152	0.00154			3.28	0.0015	0.00149	0.00152	0.00151			3.28	0.0015	0.00154	0.00152	0.00154
3.3	0.00149	0.00146	0.00154	0.00153			3.3	0.00149	0.00148	0.00154	0.00153			3.3	0.00149	0.00155	0.00154	0.00153
3.32	0.00152	0.00148	0.00157	0.00154			3.32	0.00149	0.00149	0.00156	0.00155			3.32	0.00149	0.00158	0.00157	0.00153
3.34	0.0015	0.00146	0.00156	0.00154			3.34	0.00149	0.00149	0.00155	0.00152			3.34	0.00149	0.00157	0.00156	0.00155
3.36	0.00152	0.00145	0.00156	0.00158			3.36	0.0015	0.0015	0.00156	0.00154			3.36	0.0015	0.0016	0.00156	0.00158
3.38	0.00153	0.00145	0.00156	0.00156			3.38	0.00149	0.00151	0.00156	0.00155			3.38	0.00149	0.00157	0.00156	0.00155
3.4	0.00154	0.00148	0.00161	0.00156			3.4	0.00152	0.0015	0.00158	0.00154			3.4	0.00152	0.00155	0.00161	0.00155
3.42	0.00152	0.00149	0.00156	0.00155			3.42	0.0015	0.00153	0.00159	0.00155			3.42	0.0015	0.00158	0.00156	0.00157
3.44	0.00151	0.00145	0.00157	0.00157			3.44	0.00152	0.00154	0.00157	0.00155			3.44	0.00152	0.00161	0.00157	0.00157
3.46	0.00152	0.00146	0.00158	0.00156			3.46	0.00153	0.00153	0.00158	0.00156			3.46	0.00153	0.0016	0.00158	0.00157
3.48	0.00154	0.00147	0.00161	0.00158			3.48	0.00154	0.0015	0.00158	0.00157			3.48	0.00154	0.00161	0.00161	0.00155
3.5	0.00153	0.00148	0.00162	0.00159			3.5	0.00152	0.00155	0.00159	0.00157			3.5	0.00152	0.00159	0.00162	0.0016
3.52	0.00153	0.00151	0.00165	0.0016			3.52	0.00151	0.00159	0.00162	0.00156			3.52	0.00151	0.00163	0.00165	0.00161
3.54	0.00157	0.00151	0.0016	0.00159			3.54	0.00152	0.0016	0.00161	0.00158			3.54	0.00152	0.00162	0.0016	0.00161
3.56	0.00158	0.00151	0.00162	0.00161			3.56	0.00154	0.00155	0.0016	0.0016			3.56	0.00154	0.00163	0.00162	0.0016
3.58	0.00159	0.00149	0.00161	0.00161			3.58	0.00153	0.00155	0.00163	0.0016			3.58	0.00153	0.00161	0.00161	0.00161
3.6	0.00158	0.00149	0.00166	0.00162			3.6	0.00153	0.00158	0.00163	0.0016			3.6	0.00153	0.0016	0.00166	0.00163
3.62	0.00158	0.00153	0.00164	0.0016			3.62	0.00157	0.00158	0.00162	0.00161			3.62	0.00157	0.00164	0.00164	0.00162
3.64	0.00154	0.00152	0.00165	0.00161			3.64	0.00158	0.00158	0.00162	0.00162			3.64	0.00158	0.00164	0.00165	0.0016
3.66	0.00159	0.00152	0.00164	0.00165			3.66	0.00159	0.00158	0.00163	0.00163			3.66	0.00159	0.00166	0.00164	0.00162
3.68	0.0016	0.0015	0.00166	0.00164			3.68	0.00158	0.00158	0.00167	0.00164			3.68	0.00158	0.00167	0.00166	0.00164
3.7	0.0016	0.00153	0.00167	0.00165			3.7	0.00158	0.00159	0.00168	0.00163			3.7	0.00158	0.00165	0.00167	0.00165
3.72	0.0016	0.00154	0.00168	0.00163			3.72	0.00154	0.00161	0.00164	0.00166			3.72	0.00154	0.00169	0.00168	0.00166
3.74	0.00159	0.00156	0.00165	0.00163			3.74	0.00159	0.00163	0.00166	0.00165			3.74	0.00159	0.00169	0.00165	0.00166
3.76	0.00161	0.00151	0.00168	0.00165			3.76	0.0016	0.00161	0.00167	0.00165			3.76	0.0016	0.00167	0.00168	0.00163
3.78	0.00161	0.00155	0.00169	0.00166			3.78	0.0016	0.00161	0.00168	0.00166			3.78	0.0016	0.00165	0.00169	0.00168
3.8	0.00163	0.00153	0.00168	0.00167			3.8	0.0016	0.00165	0.0017	0.00164			3.8	0.0016	0.0017	0.00168	0.0017
3.82	0.00166	0.00157	0.00168	0.00169			3.82	0.00159	0.00166	0.00167	0.00166			3.82	0.00159	0.00173	0.00168	0.00167
3.84	0.00164	0.00155	0.00168	0.00169			3.84	0.00161	0.00165	0.00169	0.00168			3.84	0.00161	0.00171	0.00168	0.00166
3.86	0.00164	0.00157	0.00174	0.00172			3.86	0.00161	0.00162	0.00168	0.00171			3.86	0.00161	0.0017	0.00174	0.00168
3.88	0.0016	0.00159	0.00171	0.00169			3.88	0.00163	0.00164	0.00172	0.00171			3.88	0.00163	0.0017	0.00171	0.00169
3.9	0.00159	0.00163	0.0017	0.00168			3.9	0.00166	0.00165	0.00168	0.00169			3.9	0.00166	0.00172	0.0017	0.00168
3.92	0.00164	0.0016	0.0017	0.00169			3.92	0.00164	0.00166	0.00172	0.0017			3.92	0.00164	0.0017	0.0017	0.0017
3.94	0.00168	0.00158	0.00174	0.00169			3.94	0.00164	0.00164	0.00171	0.00169			3.94	0.00164	0.00175	0.00174	0.00171
3.96	0.00169	0.00155	0.00178	0.00171			3.96	0.0016	0.00165	0.00171	0.00171			3.96	0.0016	0.00173	0.00178	0.0017
3.98	0.00169	0.00161	0.00175	0.00172			3.98	0.00159	0.00168	0.00169	0.00173			3.98	0.00159	0.00174	0.00175	0.00168
4	0.00167	0.00159	0.00173	0.00174			4	0.00164	0.00171	0.00171	0.00172			4	0.00164	0.00175	0.00173	0.00171
4.02	0.00166	0.0016	0.00174	0.00173			4.02	0.00168	0.00168	0.00171	0.0017			4.02	0.00168	0.00177	0.00174	0.00173
4.04	0.00163	0.00159	0.00175	0.00172			4.04	0.00169	0.00168	0.00173	0.00173			4.04	0.00169	0.00176	0.00175	0.00174
4.06	0.00167	0.00162	0.00177	0.00174			4.06	0.00169	0.00168	0.00174	0.00175			4.06	0.00169	0.00176	0.00177	0.00173
4.08	0.00167	0.00165	0.00175	0.00172			4.08	0.00167	0.00168	0.00173	0.00177			4.08	0.00167	0.00174	0.00175	0.00172
4.1	0.00171	0.00165	0.00175	0.00172			4.1	0.00166	0.00171	0.00173	0.00176			4.1	0.00166	0.00179	0.00175	0.00174
4.12	0.00168	0.00164	0.00177	0.00173			4.12	0.00163	0.0017	0.00175	0.00175			4.12	0.00163	0.00178	0.00177	0.00175
4.14	0.00171	0.00164	0.00178	0.00176			4.14	0.00167	0.00172	0.00176	0.00176			4.14	0.00167	0.00179	0.00178	0.00175
4.16	0.00172	0.00164	0.00179	0.00175			4.16	0.00167	0.0017	0.00176	0.00178			4.16	0.00167	0.00178	0.00179	0.00175
4.18	0.00173	0.00164	0.00175	0.00175			4.18	0.00171	0.0017	0.00175	0.00175			4.18	0.00171	0.00179	0.00175	0.00177
4.2	0.00173	0.00167	0.00178	0.00174			4.2	0.00168	0.0017	0.00175	0.00177			4.2	0.00168	0.0018	0.00178	0.00175
4.22	0.00175	0.00167	0.00176	0.00176			4.22	0.00171	0.00172	0.00177	0.00177			4.22	0.00171	0.00181	0.00176	0.00177
4.24	0.00168	0.00168	0.00178	0.00177			4.24	0.00172	0.00173	0.00176	0.00178			4.24	0.00172	0.00181	0.00178	0.00178
4.26	0.00171	0.00167	0.00178	0.00176			4.26	0.00173	0.00171	0.00178	0.0018			4.26	0.00173	0.0018	0.00178	0.00178
4.28	0.00169	0.00167	0.00181	0.00177			4.28	0.00173	0.00173	0.00179	0.00181			4.28	0.00173	0.00183	0.00181	0.00178
4.3	0.00174	0.0017	0.0018	0.0018			4.3	0.00175	0.00173	0.00179	0.00181			4.3	0.00175	0.00185	0.0018	0.00181
4.32	0.00175	0.00167	0.00182	0.0018			4.32	0.00168	0.00175	0.00178	0.00179			4.32	0.00168	0.00184	0.00182	0.00181
4.34	0.00177	0.00167	0.0018	0.0018			4.34	0.00171	0.00173	0.00177	0.00179			4.34	0.00171	0.00183	0.0018	0.00179
4.36	0.0018	0.0017	0.00184	0.00179			4.36	0.00169	0.00178	0.00178	0.00179			4.36	0.00169	0.00184	0.00184	0.00179
4.38	0.00176	0.00171	0.00181	0.00179			4.38	0.00174	0.00176	0.00179	0.00181			4.38	0.00174	0.00183	0.00181	0.00179
4.4	0.00174	0.00174	0.00181	0.0018			4.4	0.00175	0.00176	0.00183	0.00184			4.4	0.00175	0.00186	0.00181	0.00181
4.42	0.00176	0.00171	0.00182	0.00183			4.42	0.00177	0.00178	0.00183	0.00184			4.42	0.00177	0.00187	0.00182	0.00184
4.44	0.0018	0.0017	0.00187	0.00184			4.44	0.0018	0.00179	0.00183	0.00182			4.44	0.0018	0.00186	0.00187	0.00183
4.46	0.00178	0.00171	0.00187	0.00184			4.46	0.00176	0.00177	0.00182	0.00184			4.46	0.00176	0.00189	0.00187	0.00184
4.48	0.00176	0.0017	0.00188	0.00184			4.48	0.00174	0.00177	0.00182	0.00187			4.48	0.00174	0.00189	0.00188	0.00182
4.5	0.00178	0.00172	0.00185	0.0018			4.5	0.00176	0.00182	0.00184	0.00186			4.5	0.00176	0.00189	0.00185	0.00184
4.52	0.00178	0.00174	0.00183	0.00182			4.52	0.0018	0.00178	0.00185	0.00185			4.52	0.0018	0.00187	0.00183	0.00184
4.54	0.00179	0.00174	0.00184	0.00186			4.54	0.00178	0.0018	0.00186	0.00187			4.54	0.00178	0.00188	0.00184	0.00186
4.56	0.00181	0.00175	0.00185	0.00187			4.56	0.00176	0.00181	0.00186	0.00184			4.56	0.00176	0.00188	0.00185	0.00187
4.58	0.00181	0.00176	0.00192	0.00187			4.58	0.00178	0.00182	0.00187	0.00187			4.58	0.00178	0.00192	0.00192	0.00187
4.6	0.00182	0.00176	0.0019	0.00185			4.6	0.00178	0.00183	0.00187	0.00185			4.6	0.00178	0.00192	0.0019	0.00188
4.62	0.00181	0.00176	0.00192	0.00186			4.62	0.00179	0.00182	0.00186	0.00189			4.62	0.00179	0.00192	0.00192	0.00187
4.64	0.00178	0.00178	0.00188	0.00186			4.64	0.00181	0.00184	0.00189	0.00189			4.64	0.00181	0.00194	0.00188	0.00187
4.66	0.0018	0.00178	0.00189	0.00189			4.66	0.00181	0.00184	0.00187	0.00191			4.66	0.00181	0.00193	0.00189	0.00189
4.68	0.00183	0.0018	0.00189	0.00188			4.68	0.00182	0.00186	0.00191	0.00193			4.68	0.00182	0.00194	0.00189	0.00189
4.7	0.00187	0.00182	0.00193	0.00191			4.7	0.00181	0.00183	0.00189	0.00193			4.7	0.00181	0.00196	0.00193	0.00192
4.72	0.00189	0.00177	0.00193	0.00191			4.72	0.00178	0.00185	0.00192	0.00194			4.72	0.00178	0.00195	0.00193	0.0019
4.74	0.00188	0.00177	0.00192	0.00192			4.74	0.0018	0.00185	0.0019	0.00191			4.74	0.0018	0.00194	0.00192	0.0019
4.76	0.00187	0.00181	0.00193	0.0019			4.76	0.00183	0.00186	0.00189	0.00192			4.76	0.00183	0.00193	0.00193	0.00189
4.78	0.00183	0.00185	0.00193	0.00193			4.78	0.00187	0.00186	0.00191	0.00191			4.78	0.00187	0.00195	0.00193	0.00192
4.8	0.00183	0.00181	0.00193	0.00194			4.8	0.00189	0.00187	0.00192	0.00192			4.8	0.00189	0.00197	0.00193	0.00193
4.82	0.00185	0.00181	0.00196	0.00193			4.82	0.00188	0.00188	0.00196	0.00195			4.82	0.00188	0.00199	0.00196	0.00195
4.84	0.00189	0.00182	0.00197	0.00193			4.84	0.00187	0.00187	0.00193	0.00197			4.84	0.00187	0.00195	0.00197	0.00195
4.86	0.00187	0.00186	0.00199	0.00195			4.86	0.00183	0.00188	0.00196	0.00198			4.86	0.00183	0.00194	0.00199	0.00194
4.88	0.00189	0.00183	0.00199	0.00196			4.88	0.00183	0.0019	0.00194	0.00197			4.88	0.00183	0.00196	0.00199	0.00195
4.9	0.00191	0.00179	0.00198	0.00195			4.9	0.00185	0.00192	0.00197	0.00197			4.9	0.00185	0.00201	0.00198	0.00196
4.92	0.00194	0.00183	0.00196	0.00195			4.92	0.00189	0.00192	0.00194	0.00198			4.92	0.00189	0.00202	0.00196	0.00196
4.94	0.0019	0.00184	0.00196	0.00197			4.94	0.00187	0.00192	0.00197	0.00198			4.94	0.00187	0.00203	0.00196	0.00196
4.96	0.0019	0.00186	0.002	0.00197			4.96	0.00189	0.00189	0.00201	0.002			4.96	0.00189	0.002	0.002	0.00199
4.98	0.00188	0.00184	0.00203	0.00197			4.98	0.00191	0.00194	0.00197	0.00199			4.98	0.00191	0.002	0.00203	0.002
5	0.00189	0.00186	0.00203	0.00198			5	0.00194	0.00195	0.00198	0.00201			5	0.00194	0.002	0.00203	0.00199
5.02	0.00191	0.00189	0.00203	0.00199			5.02	0.0019	0.00195	0.002	0.00201			5.02	0.0019	0.00204	0.00203	0.00198
5.04	0.00192	0.00184	0.00201	0.00201			5.04	0.0019	0.00195	0.00203	0.00201			5.04	0.0019	0.00205	0.00201	0.00201
5.06	0.00191	0.00184	0.00202	0.00199			5.06	0.00188	0.00195	0.00199	0.002			5.06	0.00188	0.00204	0.00202	0.002
5.08	0.0019	0.00184	0.00202	0.00201			5.08	0.00189	0.00195	0.00201	0.00202			5.08	0.00189	0.00205	0.00202	0.00202
5.1	0.00191	0.00189	0.00204	0.002			5.1	0.00191	0.00195	0.00202	0.00204			5.1	0.00191	0.00205	0.00204	0.00202
5.12	0.00191	0.00184	0.00203	0.00205			5.12	0.00192	0.00195	0.002	0.00202			5.12	0.00192	0.00206	0.00203	0.00203
5.14	0.00194	0.00189	0.00207	0.00203			5.14	0.00191	0.00197	0.00202	0.00203			5.14	0.00191	0.00207	0.00207	0.00202
5.16	0.002	0.00188	0.00208	0.00201			5.16	0.0019	0.00198	0.00206	0.002			5.16	0.0019	0.00208	0.00208	0.00203
5.18	0.00198	0.00189	0.00207	0.00201			5.18	0.00191	0.002	0.00204	0.00204			5.18	0.00191	0.00209	0.00207	0.00206
5.2	0.00192	0.00192	0.00204	0.00205			5.2	0.00191	0.00199	0.00204	0.00206			5.2	0.00191	0.0021	0.00204	0.00208
5.22	0.00192	0.0019	0.00207	0.00205			5.22	0.00194	0.002	0.00205	0.00206			5.22	0.00194	0.0021	0.00207	0.00205
5.24	0.00193	0.00192	0.00208	0.00205			5.24	0.002	0.00201	0.0021	0.00209			5.24	0.002	0.00209	0.00208	0.00206
5.26	0.00197	0.00192	0.00209	0.00207			5.26	0.00198	0.00201	0.00205	0.00208			5.26	0.00198	0.00208	0.00209	0.00207
5.28	0.00198	0.00189	0.0021	0.00208			5.28	0.00192	0.00202	0.00208	0.00208			5.28	0.00192	0.00208	0.0021	0.00208
5.3	0.00202	0.00191	0.00208	0.00209			5.3	0.00192	0.002	0.00208	0.00209			5.3	0.00192	0.00212	0.00208	0.00207
5.32	0.00201	0.00194	0.00213	0.00208			5.32	0.00193	0.002	0.00209	0.00209			5.32	0.00193	0.00212	0.00213	0.00208
5.34	0.00199	0.00196	0.0021	0.00208			5.34	0.00197	0.00203	0.00206	0.00209			5.34	0.00197	0.00213	0.0021	0.00209
5.36	0.00199	0.00195	0.00213	0.0021			5.36	0.00198	0.00204	0.0021	0.00205			5.36	0.00198	0.00214	0.00213	0.00208
5.38	0.00198	0.00197	0.00213	0.00209			5.38	0.00202	0.00204	0.00212	0.00211			5.38	0.00202	0.00216	0.00213	0.0021
5.4	0.002	0.00193	0.00216	0.0021			5.4	0.00201	0.00205	0.00211	0.00209			5.4	0.00201	0.00215	0.00216	0.00212
5.42	0.00203	0.00194	0.00218	0.00213			5.42	0.00199	0.00207	0.00212	0.0021			5.42	0.00199	0.00213	0.00218	0.00213
5.44	0.00203	0.00193	0.00216	0.00211			5.44	0.00199	0.00207	0.00214	0.00209			5.44	0.00199	0.00217	0.00216	0.00213
5.46	0.00201	0.00197	0.00216	0.0021			5.46	0.00198	0.00208	0.00211	0.00213			5.46	0.00198	0.00216	0.00216	0.00214
5.48	0.002	0.00199	0.00214	0.00211			5.48	0.002	0.00207	0.00209	0.00211			5.48	0.002	0.00221	0.00214	0.00212
5.5	0.00204	0.00198	0.00216	0.00211			5.5	0.00203	0.00209	0.00213	0.00211			5.5	0.00203	0.00217	0.00216	0.00214
5.52	0.00208	0.00198	0.00214	0.0021			5.52	0.00203	0.00207	0.00217	0.0021			5.52	0.00203	0.00219	0.00214	0.00215
5.54	0.00206	0.00199	0.00222	0.00215			5.54	0.00201	0.00206	0.00217	0.00211			5.54	0.00201	0.00215	0.00222	0.00217
5.56	0.00204	0.00202	0.0022	0.00215			5.56	0.002	0.00206	0.00216	0.00213			5.56	0.002	0.00221	0.0022	0.00216
5.58	0.00202	0.00201	0.0022	0.00217			5.58	0.00204	0.00209	0.00216	0.00215			5.58	0.00204	0.00224	0.0022	0.00218
5.6	0.002	0.00199	0.00219	0.00218			5.6	0.00208	0.00209	0.00217	0.00217			5.6	0.00208	0.00219	0.00219	0.00218
5.62	0.00203	0.002	0.00219	0.00216			5.62	0.00206	0.00213	0.00216	0.00216			5.62	0.00206	0.0022	0.00219	0.00218
5.64	0.0021	0.00204	0.0022	0.00217			5.64	0.00204	0.0021	0.00219	0.00215			5.64	0.00204	0.00219	0.0022	0.00219
5.66	0.00212	0.00204	0.00222	0.00216			5.66	0.00202	0.0021	0.00218	0.00215			5.66	0.00202	0.00224	0.00222	0.00221
5.68	0.0021	0.00203	0.00222	0.00218			5.68	0.002	0.00212	0.00221	0.00213			5.68	0.002	0.00226	0.00222	0.00219
5.7	0.00206	0.00202	0.00225	0.00218			5.7	0.00203	0.00213	0.0022	0.00217			5.7	0.00203	0.00225	0.00225	0.00221
5.72	0.00209	0.00202	0.00224	0.00219			5.72	0.0021	0.00215	0.00221	0.00219			5.72	0.0021	0.00227	0.00224	0.0022
5.74	0.00208	0.00205	0.00226	0.00217			5.74	0.00212	0.00217	0.00222	0.0022			5.74	0.00212	0.00225	0.00226	0.00223
5.76	0.00212	0.00209	0.00226	0.00221			5.76	0.0021	0.00217	0.00224	0.00219			5.76	0.0021	0.00228	0.00226	0.0022
5.78	0.00212	0.0021	0.00225	0.00222			5.78	0.00206	0.00214	0.00224	0.0022			5.78	0.00206	0.00227	0.00225	0.00226
5.8	0.00212	0.00208	0.00225	0.00224			5.8	0.00209	0.00214	0.00224	0.00222			5.8	0.00209	0.00228	0.00225	0.00226
5.82	0.00212	0.00208	0.00226	0.00222			5.82	0.00208	0.00219	0.00222	0.00224			5.82	0.00208	0.00229	0.00226	0.00224
5.84	0.00211	0.00206	0.00228	0.00225			5.84	0.00212	0.00219	0.00226	0.00225			5.84	0.00212	0.00229	0.00228	0.00224
5.86	0.00216	0.0021	0.0023	0.00225			5.86	0.00212	0.00221	0.00226	0.00222			5.86	0.00212	0.00229	0.0023	0.00227
5.88	0.00218	0.00211	0.00227	0.00223			5.88	0.00212	0.00221	0.00225	0.00223			5.88	0.00212	0.00231	0.00227	0.0023
5.9	0.00217	0.00211	0.00229	0.00224			5.9	0.00212	0.0022	0.00226	0.00223			5.9	0.00212	0.00231	0.00229	0.00225
5.92	0.00212	0.0021	0.00231	0.00224			5.92	0.00211	0.0022	0.00228	0.00222			5.92	0.00211	0.00232	0.00231	0.00229
5.94	0.00213	0.0021	0.00232	0.00227			5.94	0.00216	0.0022	0.00225	0.00222			5.94	0.00216	0.00232	0.00232	0.00228
5.96	0.00215	0.00211	0.00233	0.00228			5.96	0.00218	0.00225	0.00227	0.00227			5.96	0.00218	0.00234	0.00233	0.00228
5.98	0.00217	0.0021	0.00234	0.00228			5.98	0.00217	0.00225	0.0023	0.00231			5.98	0.00217	0.0023	0.00234	0.00232
6	0.00218	0.00213	0.00234	0.00228			6	0.00212	0.00225	0.00231	0.00229			6	0.00212	0.00236	0.00234	0.00232
6.02	0.0022	0.00214	0.00234	0.00229			6.02	0.00213	0.00225	0.00229	0.0023			6.02	0.00213	0.00235	0.00234	0.00229
6.04	0.00221	0.00214	0.00232	0.0023			6.04	0.00215	0.00226	0.00228	0.0023			6.04	0.00215	0.00239	0.00232	0.00229
6.06	0.0022	0.00213	0.00235	0.00231			6.06	0.00217	0.00226	0.00229	0.0023			6.06	0.00217	0.00236	0.00235	0.0023
6.08	0.00221	0.00216	0.00237	0.00229			6.08	0.00218	0.00224	0.00229	0.00232			6.08	0.00218	0.00236	0.00237	0.00233
6.1	0.00219	0.00216	0.00236	0.00227			6.1	0.0022	0.00227	0.0023	0.00229			6.1	0.0022	0.00234	0.00236	0.00233
6.12	0.00221	0.00218	0.00237	0.00228			6.12	0.00221	0.0023	0.00234	0.0023			6.12	0.00221	0.00236	0.00237	0.00232
6.14	0.00222	0.00217	0.00238	0.00232			6.14	0.0022	0.00228	0.00235	0.00233			6.14	0.0022	0.00238	0.00238	0.00235
6.16	0.00224	0.00218	0.00239	0.00232			6.16	0.00221	0.00228	0.00234	0.00234			6.16	0.00221	0.00241	0.00239	0.00235
6.18	0.00221	0.00214	0.00239	0.00234			6.18	0.00219	0.00226	0.00234	0.00235			6.18	0.00219	0.00242	0.00239	0.00237
6.2	0.00227	0.00217	0.00241	0.00235			6.2	0.00221	0.00228	0.00234	0.00235			6.2	0.00221	0.00241	0.00241	0.00235
6.22	0.00229	0.00219	0.00241	0.00236			6.22	0.00222	0.00231	0.00233	0.00238			6.22	0.00222	0.0024	0.00241	0.00237
6.24	0.00227	0.00221	0.00238	0.00233			6.24	0.00224	0.00233	0.00234	0.00236			6.24	0.00224	0.00243	0.00238	0.00237
6.26	0.00226	0.00219	0.00241	0.00235			6.26	0.00221	0.00229	0.00236	0.00235			6.26	0.00221	0.00244	0.00241	0.00238
6.28	0.00228	0.00222	0.0024	0.00236			6.28	0.00227	0.00229	0.00236	0.00236			6.28	0.00227	0.00245	0.0024	0.00238
6.3	0.00229	0.00221	0.00245	0.00236			6.3	0.00229	0.00231	0.00237	0.00236			6.3	0.00229	0.00244	0.00245	0.00237
6.32	0.00227	0.00225	0.00245	0.00234			6.32	0.00227	0.00233	0.00239	0.00235			6.32	0.00227	0.00245	0.00245	0.00239
6.34	0.00227	0.00224	0.00245	0.00237			6.34	0.00226	0.00235	0.00238	0.00236			6.34	0.00226	0.00246	0.00245	0.00239
6.36	0.00226	0.00223	0.00242	0.00239			6.36	0.00228	0.00237	0.00239	0.00242			6.36	0.00228	0.00246	0.00242	0.0024
6.38	0.00228	0.00224	0.00243	0.0024			6.38	0.00229	0.00235	0.0024	0.00242			6.38	0.00229	0.00247	0.00243	0.00242
6.4	0.00226	0.00224	0.00245	0.00241			6.4	0.00227	0.00236	0.00241	0.00241			6.4	0.00227	0.0025	0.00245	0.00245
6.42	0.0023	0.00223	0.00246	0.0024			6.42	0.00227	0.00235	0.00242	0.00241			6.42	0.00227	0.00251	0.00246	0.00241
6.44	0.00234	0.00224	0.0025	0.00242			6.44	0.00226	0.00237	0.0024	0.0024			6.44	0.00226	0.00249	0.0025	0.00243
6.46	0.00233	0.00225	0.00248	0.00242			6.46	0.00228	0.00237	0.00241	0.0024			6.46	0.00228	0.00247	0.00248	0.00245
6.48	0.00233	0.00226	0.00246	0.0024			6.48	0.00226	0.00238	0.00242	0.00242			6.48	0.00226	0.0025	0.00246	0.00245
6.5	0.00232	0.00231	0.00248	0.00241			6.5	0.0023	0.00239	0.00245	0.00241			6.5	0.0023	0.00253	0.00248	0.00244
6.52	0.00234	0.00229	0.00247	0.00245			6.52	0.00234	0.00239	0.00244	0.00243			6.52	0.00234	0.00254	0.00247	0.00248
6.54	0.00235	0.00227	0.0025	0.00247			6.54	0.00233	0.00241	0.00246	0.00244			6.54	0.00233	0.00253	0.0025	0.00245
6.56	0.00231	0.00226	0.00253	0.00245			6.56	0.00233	0.00242	0.00245	0.00246			6.56	0.00233	0.00252	0.00253	0.00248
6.58	0.00236	0.0023	0.00255	0.00248			6.58	0.00232	0.00242	0.00247	0.00246			6.58	0.00232	0.00253	0.00255	0.00247
6.6	0.00232	0.00233	0.0025	0.00249			6.6	0.00234	0.00246	0.00247	0.00249			6.6	0.00234	0.00251	0.0025	0.00249
6.62	0.00232	0.00232	0.0025	0.00246			6.62	0.00235	0.00245	0.00249	0.00245			6.62	0.00235	0.00253	0.0025	0.00251
6.64	0.00238	0.00231	0.00251	0.00248			6.64	0.00231	0.00241	0.0025	0.00246			6.64	0.00231	0.00258	0.00251	0.00251
6.66	0.00239	0.00231	0.00253	0.00247			6.66	0.00236	0.0024	0.00248	0.00246			6.66	0.00236	0.00259	0.00253	0.00251
6.68	0.00242	0.00232	0.00257	0.00249			6.68	0.00232	0.00243	0.00248	0.0025			6.68	0.00232	0.00257	0.00257	0.00251
6.7	0.00239	0.00235	0.00257	0.00251			6.7	0.00232	0.00244	0.0025	0.0025			6.7	0.00232	0.00257	0.00257	0.00252
6.72	0.00237	0.00235	0.00255	0.00252			6.72	0.00238	0.00246	0.00253	0.00251			6.72	0.00238	0.00256	0.00255	0.00253
6.74	0.00234	0.00235	0.00257	0.00254			6.74	0.00239	0.00246	0.00255	0.00251			6.74	0.00239	0.00258	0.00257	0.00255
6.76	0.00239	0.00237	0.00259	0.00255			6.76	0.00242	0.00246	0.00254	0.00251			6.76	0.00242	0.00261	0.00259	0.00255
6.78	0.0024	0.00234	0.00261	0.00251			6.78	0.00239	0.00248	0.00256	0.00252			6.78	0.00239	0.00261	0.00261	0.00256
6.8	0.00243	0.00234	0.00261	0.00253			6.8	0.00237	0.00248	0.00252	0.00255			6.8	0.00237	0.00263	0.00261	0.00255
6.82	0.00242	0.00239	0.00258	0.00254			6.82	0.00234	0.00251	0.00255	0.00254			6.82	0.00234	0.00261	0.00258	0.00257
6.84	0.0024	0.0024	0.0026	0.00255			6.84	0.00239	0.00253	0.00254	0.00256			6.84	0.00239	0.00262	0.0026	0.00255
6.86	0.00241	0.00238	0.00259	0.00255			6.86	0.0024	0.00248	0.00257	0.00257			6.86	0.0024	0.00267	0.00259	0.00258
6.88	0.0024	0.00238	0.00264	0.00253			6.88	0.00243	0.0025	0.00259	0.00255			6.88	0.00243	0.00265	0.00264	0.00258
6.9	0.00245	0.0024	0.00266	0.00256			6.9	0.00242	0.00251	0.0026	0.00254			6.9	0.00242	0.00267	0.00266	0.00261
6.92	0.00246	0.00242	0.00264	0.00257			6.92	0.0024	0.00253	0.00259	0.00258			6.92	0.0024	0.00265	0.00264	0.00258
6.94	0.00249	0.00238	0.00266	0.00261			6.94	0.00241	0.00252	0.00259	0.00258			6.94	0.00241	0.00266	0.00266	0.0026
6.96	0.00247	0.00241	0.00266	0.0026			6.96	0.0024	0.00254	0.0026	0.0026			6.96	0.0024	0.00266	0.00266	0.0026
6.98	0.00248	0.00243	0.00267	0.00262			6.98	0.00245	0.00254	0.00262	0.00258			6.98	0.00245	0.00267	0.00267	0.00261
7	0.00249	0.00243	0.00267	0.00261			7	0.00246	0.00253	0.00261	0.00263			7	0.00246	0.00269	0.00267	0.00262
7.02	0.00247	0.00242	0.00268	0.00261			7.02	0.00249	0.00255	0.00264	0.00261			7.02	0.00249	0.0027	0.00268	0.00264
7.04	0.00247	0.00241	0.00268	0.0026			7.04	0.00247	0.00257	0.00262	0.00263			7.04	0.00247	0.0027	0.00268	0.00264
7.06	0.0025	0.00244	0.0027	0.00262			7.06	0.00248	0.00257	0.00261	0.00263			7.06	0.00248	0.00269	0.0027	0.00265
7.08	0.00244	0.00244	0.00269	0.00263			7.08	0.00249	0.00261	0.00265	0.00264			7.08	0.00249	0.00269	0.00269	0.00265
7.1	0.00246	0.00246	0.00271	0.00264			7.1	0.00247	0.0026	0.00266	0.00266			7.1	0.00247	0.00274	0.00271	0.00266
7.12	0.00249	0.00246	0.00269	0.00266			7.12	0.00247	0.00262	0.00268	0.00265			7.12	0.00247	0.00275	0.00269	0.00269
7.14	0.00254	0.00244	0.00275	0.00267			7.14	0.0025	0.0026	0.00267	0.00265			7.14	0.0025	0.00273	0.00275	0.00268
7.16	0.00254	0.00246	0.00274	0.00268			7.16	0.00244	0.00261	0.00268	0.00267			7.16	0.00244	0.00273	0.00274	0.00268
7.18	0.00256	0.00246	0.00277	0.00267			7.18	0.00246	0.00259	0.00268	0.00269			7.18	0.00246	0.00278	0.00277	0.0027
7.2	0.00253	0.00249	0.00272	0.00266			7.2	0.00249	0.00265	0.00267	0.00269			7.2	0.00249	0.00276	0.00272	0.00271
7.22	0.00252	0.0025	0.00272	0.00267			7.22	0.00254	0.00262	0.00269	0.00269			7.22	0.00254	0.00278	0.00272	0.0027
7.24	0.00255	0.00251	0.00276	0.00268			7.24	0.00254	0.00266	0.00271	0.00268			7.24	0.00254	0.0028	0.00276	0.00272
7.26	0.00254	0.00248	0.00279	0.00269			7.26	0.00256	0.00264	0.00273	0.00267			7.26	0.00256	0.00279	0.00279	0.00274
7.28	0.00256	0.0025	0.0028	0.0027			7.28	0.00253	0.00268	0.00273	0.00271			7.28	0.00253	0.00278	0.0028	0.00273
7.3	0.00254	0.0025	0.00278	0.00269			7.3	0.00252	0.00269	0.00272	0.00272			7.3	0.00252	0.0028	0.00278	0.00272
7.32	0.00258	0.00252	0.00282	0.00271			7.32	0.00255	0.00269	0.00271	0.00272			7.32	0.00255	0.00281	0.00282	0.00275
7.34	0.00258	0.00253	0.00282	0.00274			7.34	0.00254	0.00265	0.00274	0.00273			7.34	0.00254	0.00282	0.00282	0.00277
7.36	0.00257	0.00254	0.0028	0.00274			7.36	0.00256	0.00268	0.00276	0.00272			7.36	0.00256	0.00282	0.0028	0.00276
7.38	0.0026	0.00253	0.0028	0.00276			7.38	0.00254	0.00269	0.00276	0.00274			7.38	0.00254	0.00285	0.0028	0.00278
7.4	0.00261	0.00253	0.0028	0.00274			7.4	0.00258	0.00271	0.00276	0.00275			7.4	0.00258	0.00286	0.0028	0.00278
7.42	0.00258	0.00258	0.00282	0.00276			7.42	0.00258	0.00271	0.00273	0.00277			7.42	0.00258	0.00287	0.00282	0.00281
7.44	0.00258	0.00257	0.00284	0.00275			7.44	0.00257	0.00271	0.00276	0.00277			7.44	0.00257	0.00283	0.00284	0.00278
7.46	0.00257	0.00258	0.00283	0.00276			7.46	0.0026	0.00272	0.00278	0.00276			7.46	0.0026	0.00285	0.00283	0.0028
7.48	0.00259	0.00257	0.00284	0.00277			7.48	0.00261	0.00272	0.00281	0.00277			7.48	0.00261	0.00288	0.00284	0.00279
7.5	0.00265	0.00259	0.00287	0.00281			7.5	0.00258	0.00272	0.00282	0.00279			7.5	0.00258	0.00289	0.00287	0.00283
7.52	0.00265	0.00257	0.00289	0.00282			7.52	0.00258	0.00274	0.00276	0.00281			7.52	0.00258	0.00288	0.00289	0.00283
7.54	0.00266	0.0026	0.00291	0.00279			7.54	0.00257	0.00275	0.0028	0.00281			7.54	0.00257	0.0029	0.00291	0.00285
7.56	0.00265	0.00258	0.00289	0.00281			7.56	0.00259	0.00275	0.0028	0.00281			7.56	0.00259	0.00291	0.00289	0.00285
7.58	0.00262	0.00261	0.00287	0.00282			7.58	0.00265	0.00278	0.00282	0.00282			7.58	0.00265	0.00291	0.00287	0.00282
7.6	0.00264	0.00263	0.00287	0.00282			7.6	0.00265	0.00276	0.00281	0.00281			7.6	0.00265	0.00292	0.00287	0.00287
7.62	0.00267	0.00262	0.0029	0.00283			7.62	0.00266	0.00274	0.00284	0.00283			7.62	0.00266	0.00293	0.0029	0.00284
7.64	0.00267	0.00263	0.00293	0.00283			7.64	0.00265	0.00276	0.00284	0.00281			7.64	0.00265	0.00297	0.00293	0.00286
7.66	0.00266	0.00262	0.00293	0.00285			7.66	0.00262	0.00276	0.00283	0.00283			7.66	0.00262	0.00294	0.00293	0.00288
7.68	0.00269	0.00266	0.00292	0.00284			7.68	0.00264	0.00278	0.00286	0.00284			7.68	0.00264	0.00295	0.00292	0.00291
7.7	0.00269	0.00264	0.00293	0.00286			7.7	0.00267	0.00279	0.00287	0.00285			7.7	0.00267	0.00295	0.00293	0.00291
7.72	0.00272	0.00264	0.00298	0.00285			7.72	0.00267	0.00281	0.00292	0.00284			7.72	0.00267	0.00299	0.00298	0.0029
7.74	0.00271	0.00264	0.00292	0.00288			7.74	0.00266	0.0028	0.00288	0.00286			7.74	0.00266	0.00296	0.00292	0.0029
7.76	0.00272	0.00267	0.00296	0.00288			7.76	0.00269	0.00283	0.00288	0.00286			7.76	0.00269	0.00297	0.00296	0.0029
7.78	0.00273	0.00265	0.00297	0.0029			7.78	0.00269	0.00284	0.00287	0.00288			7.78	0.00269	0.00298	0.00297	0.00293
7.8	0.00271	0.00267	0.00301	0.0029			7.8	0.00272	0.00283	0.0029	0.0029			7.8	0.00272	0.00298	0.00301	0.00295
7.82	0.00271	0.00268	0.00295	0.00292			7.82	0.00271	0.00287	0.0029	0.00288			7.82	0.00271	0.00297	0.00295	0.00293
7.84	0.00272	0.00269	0.00298	0.0029			7.84	0.00272	0.00285	0.00295	0.00291			7.84	0.00272	0.00301	0.00298	0.00294
7.86	0.00274	0.00271	0.003	0.00291			7.86	0.00273	0.00285	0.00296	0.00289			7.86	0.00273	0.00302	0.003	0.00295
7.88	0.00276	0.00272	0.00302	0.00294			7.88	0.00271	0.00285	0.00292	0.00289			7.88	0.00271	0.00302	0.00302	0.00296
7.9	0.00277	0.0027	0.00302	0.00295			7.9	0.00271	0.00289	0.00298	0.00295			7.9	0.00271	0.00307	0.00302	0.00294
7.92	0.00278	0.00271	0.00302	0.00296			7.92	0.00272	0.00288	0.00294	0.00293			7.92	0.00272	0.00302	0.00302	0.00297
7.94	0.00277	0.00272	0.00301	0.00295			7.94	0.00274	0.0029	0.00297	0.00297			7.94	0.00274	0.00304	0.00301	0.00299
7.96	0.00277	0.00276	0.00306	0.00297			7.96	0.00276	0.00291	0.003	0.00297			7.96	0.00276	0.00305	0.00306	0.00302
7.98	0.00279	0.00275	0.00305	0.00294			7.98	0.00277	0.00292	0.00301	0.00296			7.98	0.00277	0.00306	0.00305	0.00297
8	0.00281	0.00277	0.00306	0.00295			8	0.00278	0.0029	0.00299	0.00298			8	0.00278	0.00307	0.00306	0.003
8.02	0.00278	0.00276	0.00307	0.00295			8.02	0.00277	0.00293	0.00299	0.00299			8.02	0.00277	0.00309	0.00307	0.003
8.04	0.00275	0.00273	0.00307	0.00298			8.04	0.00277	0.00296	0.003	0.00299			8.04	0.00277	0.00307	0.00307	0.00303
8.06	0.0028	0.00278	0.00309	0.003			8.06	0.00279	0.00296	0.00302	0.00299			8.06	0.00279	0.00307	0.00309	0.00301
8.08	0.00283	0.00277	0.00306	0.00301			8.08	0.00281	0.00294	0.00302	0.00303			8.08	0.00281	0.00314	0.00306	0.00303
8.1	0.00287	0.00283	0.0031	0.00302			8.1	0.00278	0.00293	0.00301	0.00301			8.1	0.00278	0.0031	0.0031	0.00304
8.12	0.00284	0.00279	0.00311	0.00302			8.12	0.00275	0.00295	0.00303	0.00305			8.12	0.00275	0.00314	0.00311	0.00305
8.14	0.00287	0.00283	0.00311	0.00299			8.14	0.0028	0.00299	0.00303	0.00303			8.14	0.0028	0.00313	0.00311	0.00306
8.16	0.00284	0.00282	0.00313	0.00303			8.16	0.00283	0.00296	0.00306	0.00304			8.16	0.00283	0.00315	0.00313	0.00306
8.18	0.00284	0.00285	0.00312	0.00305			8.18	0.00287	0.003	0.00306	0.00301			8.18	0.00287	0.00315	0.00312	0.00307
8.2	0.00285	0.0028	0.00315	0.00305			8.2	0.00284	0.00304	0.00306	0.00306			8.2	0.00284	0.00316	0.00315	0.00311
8.22	0.00285	0.00287	0.00315	0.00304			8.22	0.00287	0.00297	0.00305	0.00306			8.22	0.00287	0.00317	0.00315	0.00309
8.24	0.00285	0.00284	0.00316	0.00307			8.24	0.00284	0.00299	0.00307	0.00306			8.24	0.00284	0.00319	0.00316	0.00309
8.26	0.00288	0.00286	0.00315	0.00307			8.26	0.00284	0.00303	0.00308	0.00304			8.26	0.00284	0.0032	0.00315	0.00314
8.28	0.00288	0.00283	0.0032	0.00306			8.28	0.00285	0.00302	0.0031	0.00306			8.28	0.00285	0.00319	0.0032	0.0031
8.3	0.00292	0.00287	0.00318	0.00311			8.3	0.00285	0.00305	0.00309	0.00307			8.3	0.00285	0.0032	0.00318	0.00313
8.32	0.00294	0.00286	0.00321	0.0031			8.32	0.00285	0.00306	0.00312	0.00308			8.32	0.00285	0.00321	0.00321	0.00314
8.34	0.00295	0.00286	0.00316	0.00311			8.34	0.00288	0.00305	0.00312	0.00312			8.34	0.00288	0.00322	0.00316	0.00313
8.36	0.00292	0.00288	0.00322	0.00309			8.36	0.00288	0.00306	0.00312	0.00314			8.36	0.00288	0.0032	0.00322	0.00313
8.38	0.00293	0.00292	0.00318	0.00312			8.38	0.00292	0.00307	0.00313	0.00313			8.38	0.00292	0.00323	0.00318	0.00316
8.4	0.00291	0.00291	0.00321	0.00312			8.4	0.00294	0.00306	0.00315	0.00313			8.4	0.00294	0.00324	0.00321	0.00318
8.42	0.00292	0.00292	0.00324	0.00315			8.42	0.00295	0.00305	0.00318	0.00313			8.42	0.00295	0.00324	0.00324	0.0032
8.44	0.00293	0.00293	0.00323	0.00314			8.44	0.00292	0.00307	0.00314	0.00315			8.44	0.00292	0.00327	0.00323	0.00317
8.46	0.00296	0.0029	0.00322	0.00317			8.46	0.00293	0.00308	0.00316	0.00315			8.46	0.00293	0.00326	0.00322	0.00319
8.48	0.00299	0.00293	0.00328	0.00315			8.48	0.00291	0.00312	0.00315	0.00318			8.48	0.00291	0.00329	0.00328	0.00319
8.5	0.00298	0.00294	0.00325	0.0032			8.5	0.00292	0.00309	0.00319	0.00315			8.5	0.00292	0.00329	0.00325	0.00322
8.52	0.00297	0.00294	0.00323	0.00318			8.52	0.00293	0.00311	0.00319	0.00318			8.52	0.00293	0.00326	0.00323	0.00322
8.54	0.003	0.00294	0.0033	0.00321			8.54	0.00296	0.00313	0.00319	0.00316			8.54	0.00296	0.0033	0.0033	0.00324
8.56	0.00298	0.00296	0.00329	0.00316			8.56	0.00299	0.00313	0.0032	0.00319			8.56	0.00299	0.0033	0.00329	0.00324
8.58	0.003	0.00296	0.00331	0.00321			8.58	0.00298	0.00312	0.0032	0.00318			8.58	0.00298	0.00332	0.00331	0.00325
8.6	0.00296	0.003	0.00328	0.0032			8.6	0.00297	0.00316	0.00321	0.00317			8.6	0.00297	0.00332	0.00328	0.00321
8.62	0.00301	0.00297	0.00329	0.00323			8.62	0.003	0.00315	0.00321	0.00316			8.62	0.003	0.00333	0.00329	0.00325
8.64	0.00301	0.00301	0.00326	0.00322			8.64	0.00298	0.00315	0.00325	0.00321			8.64	0.00298	0.00333	0.00326	0.00326
8.66	0.00302	0.003	0.00332	0.00324			8.66	0.003	0.00319	0.00325	0.00322			8.66	0.003	0.00338	0.00332	0.00325
8.68	0.00304	0.00303	0.00335	0.00325			8.68	0.00296	0.00319	0.00325	0.00322			8.68	0.00296	0.00338	0.00335	0.00327
8.7	0.00302	0.00301	0.00336	0.00325			8.7	0.00301	0.00319	0.00325	0.00323			8.7	0.00301	0.00338	0.00336	0.00332
8.72	0.00303	0.00302	0.00333	0.00325			8.72	0.00301	0.00321	0.00327	0.00324			8.72	0.00301	0.00337	0.00333	0.00328
8.74	0.00304	0.003	0.00337	0.00326			8.74	0.00302	0.00318	0.00326	0.00324			8.74	0.00302	0.00338	0.00337	0.00329
8.76	0.00306	0.00305	0.00335	0.00328			8.76	0.00304	0.00321	0.00328	0.00326			8.76	0.00304	0.00339	0.00335	0.00332
8.78	0.00308	0.00301	0.00339	0.00329			8.78	0.00302	0.00321	0.00327	0.00325			8.78	0.00302	0.00341	0.00339	0.00335
8.8	0.00306	0.00306	0.00338	0.0033			8.8	0.00303	0.00324	0.00329	0.00326			8.8	0.00303	0.00342	0.00338	0.00334
8.82	0.00309	0.00306	0.00341	0.00333			8.82	0.00304	0.00322	0.00332	0.00325			8.82	0.00304	0.00343	0.00341	0.00335
8.84	0.00311	0.00306	0.00338	0.00329			8.84	0.00306	0.00325	0.00332	0.00329			8.84	0.00306	0.00343	0.00338	0.00332
8.86	0.00307	0.00308	0.00344	0.00332			8.86	0.00308	0.00324	0.00333	0.00328			8.86	0.00308	0.00345	0.00344	0.00332
8.88	0.00307	0.00308	0.00341	0.00333			8.88	0.00306	0.00327	0.00332	0.00333			8.88	0.00306	0.00347	0.00341	0.00335
8.9	0.0031	0.00307	0.00343	0.00334			8.9	0.00309	0.00327	0.00334	0.00331			8.9	0.00309	0.00347	0.00343	0.00337
8.92	0.00311	0.00311	0.00343	0.00334			8.92	0.00311	0.00328	0.00336	0.00332			8.92	0.00311	0.00347	0.00343	0.00339
8.94	0.00315	0.00312	0.00345	0.00335			8.94	0.00307	0.00327	0.00336	0.00332			8.94	0.00307	0.00348	0.00345	0.00337
8.96	0.00315	0.00312	0.00345	0.00334			8.96	0.00307	0.00329	0.00337	0.00332			8.96	0.00307	0.00347	0.00345	0.00338
8.98	0.00311	0.00313	0.00346	0.00338			8.98	0.0031	0.00328	0.0034	0.00332			8.98	0.0031	0.00349	0.00346	0.00341
9	0.00313	0.00312	0.00345	0.00337			9	0.00311	0.0033	0.00339	0.00333			9	0.00311	0.00351	0.00345	0.00342
9.02	0.00314	0.00314	0.0035	0.0034			9.02	0.00315	0.00332	0.0034	0.00335			9.02	0.00315	0.00353	0.0035	0.00344
9.04	0.00316	0.00317	0.00351	0.00341			9.04	0.00315	0.00333	0.00341	0.00336			9.04	0.00315	0.00351	0.00351	0.00342
9.06	0.00316	0.00318	0.0035	0.0034			9.06	0.00311	0.00331	0.00341	0.00338			9.06	0.00311	0.00353	0.0035	0.00344
9.08	0.00314	0.00319	0.00351	0.0034			9.08	0.00313	0.00334	0.0034	0.00338			9.08	0.00313	0.00351	0.00351	0.00344
9.1	0.00317	0.00318	0.00351	0.00342			9.1	0.00314	0.00336	0.00342	0.00339			9.1	0.00314	0.00354	0.00351	0.00345
9.12	0.00319	0.00315	0.00351	0.00344			9.12	0.00316	0.00337	0.00341	0.00337			9.12	0.00316	0.00356	0.00351	0.00347
9.14	0.00317	0.00319	0.00355	0.00343			9.14	0.00316	0.00338	0.00344	0.0034			9.14	0.00316	0.00356	0.00355	0.00345
9.16	0.00323	0.0032	0.00356	0.00342			9.16	0.00314	0.00338	0.00347	0.00342			9.16	0.00314	0.0036	0.00356	0.00348
9.18	0.00323	0.0032	0.00357	0.00344			9.18	0.00317	0.00341	0.00349	0.00343			9.18	0.00317	0.00359	0.00357	0.00349
9.2	0.00319	0.00321	0.00355	0.00346			9.2	0.00319	0.00339	0.00345	0.00343			9.2	0.00319	0.00358	0.00355	0.00351
9.22	0.0032	0.00325	0.00358	0.00346			9.22	0.00317	0.00341	0.00348	0.00343			9.22	0.00317	0.00358	0.00358	0.00352
9.24	0.00322	0.00322	0.00355	0.00348			9.24	0.00323	0.00339	0.00351	0.00343			9.24	0.00323	0.00363	0.00355	0.00353
9.26	0.00324	0.00322	0.0036	0.00349			9.26	0.00323	0.00342	0.00347	0.00347			9.26	0.00323	0.00362	0.0036	0.00356
9.28	0.00324	0.00323	0.0036	0.00351			9.28	0.00319	0.00343	0.00351	0.00347			9.28	0.00319	0.00365	0.0036	0.00355
9.3	0.00327	0.00325	0.00365	0.00351			9.3	0.0032	0.00347	0.00354	0.00346			9.3	0.0032	0.00364	0.00365	0.00355
9.32	0.00327	0.00324	0.0036	0.00353			9.32	0.00322	0.00346	0.00355	0.00344			9.32	0.00322	0.00366	0.0036	0.00355
9.34	0.00326	0.00327	0.00365	0.00351			9.34	0.00324	0.00345	0.00355	0.00349			9.34	0.00324	0.00363	0.00365	0.00359
9.36	0.00328	0.00327	0.00364	0.00352			9.36	0.00324	0.00348	0.00352	0.00349			9.36	0.00324	0.00365	0.00364	0.00358
9.38	0.00328	0.0033	0.00366	0.0035			9.38	0.00327	0.00346	0.00354	0.0035			9.38	0.00327	0.00365	0.00366	0.00357
9.4	0.00327	0.00328	0.00366	0.00352			9.4	0.00327	0.00349	0.00359	0.00353			9.4	0.00327	0.00371	0.00366	0.00359
9.42	0.00331	0.0033	0.00366	0.00355			9.42	0.00326	0.0035	0.00357	0.00354			9.42	0.00326	0.00368	0.00366	0.00361
9.44	0.00331	0.0033	0.00369	0.00357			9.44	0.00328	0.0035	0.00356	0.00356			9.44	0.00328	0.00374	0.00369	0.0036
9.46	0.00334	0.00332	0.00369	0.00359			9.46	0.00328	0.00354	0.0036	0.00354			9.46	0.00328	0.00371	0.00369	0.00363
9.48	0.00331	0.00331	0.0037	0.00359			9.48	0.00327	0.00353	0.00364	0.00355			9.48	0.00327	0.00372	0.0037	0.00362
9.5	0.00332	0.00331	0.00372	0.00359			9.5	0.00331	0.00355	0.00358	0.00356			9.5	0.00331	0.00372	0.00372	0.00364
9.52	0.00335	0.00333	0.0037	0.00361			9.52	0.00331	0.00354	0.00364	0.00359			9.52	0.00331	0.00375	0.0037	0.00363
9.54	0.00334	0.00335	0.00371	0.00362			9.54	0.00334	0.00354	0.00363	0.00355			9.54	0.00334	0.00371	0.00371	0.00365
9.56	0.00334	0.00332	0.00373	0.0036			9.56	0.00331	0.00354	0.00364	0.00359			9.56	0.00331	0.00376	0.00373	0.00367
9.58	0.00334	0.00339	0.00373	0.00362			9.58	0.00332	0.00355	0.00363	0.00358			9.58	0.00332	0.00376	0.00373	0.00367
9.6	0.00339	0.00337	0.00373	0.00361			9.6	0.00335	0.00357	0.00364	0.0036			9.6	0.00335	0.00379	0.00373	0.00365
9.62	0.00338	0.00335	0.00376	0.00366			9.62	0.00334	0.00356	0.00364	0.00362			9.62	0.00334	0.0038	0.00376	0.00367
9.64	0.00339	0.00336	0.00379	0.00364			9.64	0.00334	0.00358	0.00366	0.00363			9.64	0.00334	0.00379	0.00379	0.00367
9.66	0.00337	0.00343	0.00377	0.00366			9.66	0.00334	0.00359	0.00367	0.00364			9.66	0.00334	0.00382	0.00377	0.00372
9.68	0.00341	0.00338	0.00379	0.00364			9.68	0.00339	0.0036	0.00367	0.00364			9.68	0.00339	0.00384	0.00379	0.0037
9.7	0.00339	0.00339	0.0038	0.00367			9.7	0.00338	0.00362	0.00371	0.00366			9.7	0.00338	0.00385	0.0038	0.00372
9.72	0.00342	0.00341	0.00378	0.0037			9.72	0.00339	0.00361	0.00369	0.00368			9.72	0.00339	0.00382	0.00378	0.00373
9.74	0.00341	0.00343	0.0038	0.00369			9.74	0.00337	0.00362	0.0037	0.00368			9.74	0.00337	0.00385	0.0038	0.00375
9.76	0.00346	0.00341	0.00382	0.00372			9.76	0.00341	0.00363	0.00368	0.00366			9.76	0.00341	0.00387	0.00382	0.00372
9.78	0.00343	0.00344	0.00383	0.00372			9.78	0.00339	0.00365	0.00371	0.00369			9.78	0.00339	0.00385	0.00383	0.00375
9.8	0.00343	0.00341	0.0038	0.00371			9.8	0.00342	0.00367	0.00375	0.0037			9.8	0.00342	0.00389	0.0038	0.00376
9.82	0.00342	0.00348	0.00386	0.00371			9.82	0.00341	0.00367	0.00372	0.00372			9.82	0.00341	0.00389	0.00386	0.00378
9.84	0.00346	0.00347	0.00384	0.00371			9.84	0.00346	0.00369	0.00374	0.0037			9.84	0.00346	0.00389	0.00384	0.00378
9.86	0.00345	0.00346	0.00387	0.00375			9.86	0.00343	0.00371	0.00376	0.00374			9.86	0.00343	0.00391	0.00387	0.0038
9.88	0.00347	0.00347	0.00389	0.00375			9.88	0.00343	0.0037	0.00379	0.00373			9.88	0.00343	0.0039	0.00389	0.00382
9.9	0.00348	0.00349	0.00388	0.00376			9.9	0.00342	0.00372	0.00377	0.00374			9.9	0.00342	0.00392	0.00388	0.00381
9.92	0.00352	0.00349	0.00389	0.00377			9.92	0.00346	0.00369	0.00378	0.00374			9.92	0.00346	0.00394	0.00389	0.00381
9.94	0.00352	0.00349	0.00389	0.00377			9.94	0.00345	0.00376	0.00378	0.00376			9.94	0.00345	0.00394	0.00389	0.0038
9.96	0.00353	0.00351	0.00391	0.00378			9.96	0.00347	0.00375	0.00383	0.00376			9.96	0.00347	0.00397	0.00391	0.00384
9.98	0.00351	0.00353	0.00392	0.00378			9.98	0.00348	0.00372	0.0038	0.00378			9.98	0.00348	0.00398	0.00392	0.00382
10	0.00349	0.00354	0.00391	0.0038			10	0.00352	0.00374	0.00382	0.00381			10	0.00352	0.00397	0.00391	0.00385
10.02	0.00351	0.0035	0.00394	0.00381			10.02	0.00352	0.00377	0.00382	0.00384			10.02	0.00352	0.004	0.00394	0.00388
10.04	0.00354	0.00353	0.00397	0.00383			10.04	0.00353	0.00377	0.00383	0.00381			10.04	0.00353	0.00402	0.00397	0.00389
10.06	0.00353	0.00356	0.00393	0.00382			10.06	0.00351	0.00378	0.00383	0.00382			10.06	0.00351	0.00401	0.00393	0.00388
10.08	0.00356	0.00355	0.00399	0.00385			10.08	0.00349	0.00379	0.00385	0.00383			10.08	0.00349	0.00401	0.00399	0.00391
10.1	0.00357	0.00354	0.00397	0.00383			10.1	0.00351	0.00381	0.00387	0.00386			10.1	0.00351	0.00401	0.00397	0.0039
10.12	0.00358	0.00358	0.00401	0.00384			10.12	0.00354	0.0038	0.00389	0.00385			10.12	0.00354	0.00404	0.00401	0.00391
10.14	0.00358	0.00359	0.00397	0.00383			10.14	0.00353	0.00382	0.00388	0.00385			10.14	0.00353	0.00406	0.00397	0.00393
10.16	0.00361	0.00359	0.00399	0.00387			10.16	0.00356	0.00382	0.00387	0.00385			10.16	0.00356	0.00405	0.00399	0.00394
10.18	0.00358	0.00363	0.00403	0.00389			10.18	0.00357	0.00384	0.00389	0.0039			10.18	0.00357	0.00407	0.00403	0.00393
10.2	0.00359	0.00359	0.00403	0.00389			10.2	0.00358	0.00381	0.00392	0.0039			10.2	0.00358	0.0041	0.00403	0.00392
10.22	0.00358	0.00363	0.00402	0.0039			10.22	0.00358	0.00384	0.00392	0.0039			10.22	0.00358	0.0041	0.00402	0.00394
10.24	0.00359	0.00364	0.00402	0.00392			10.24	0.00361	0.00383	0.00393	0.00392			10.24	0.00361	0.0041	0.00402	0.00398
10.26	0.00362	0.00364	0.00405	0.00391			10.26	0.00358	0.00385	0.00395	0.00393			10.26	0.00358	0.00411	0.00405	0.00397
10.28	0.00369	0.00366	0.00406	0.00397			10.28	0.00359	0.00385	0.00396	0.00394			10.28	0.00359	0.00412	0.00406	0.004
10.3	0.00365	0.00365	0.00406	0.00395			10.3	0.00358	0.00387	0.00396	0.00392			10.3	0.00358	0.00412	0.00406	0.00402
10.32	0.00366	0.00366	0.00406	0.00397			10.32	0.00359	0.00388	0.00396	0.00393			10.32	0.00359	0.00413	0.00406	0.00403
10.34	0.00364	0.00367	0.00411	0.00395			10.34	0.00362	0.00389	0.00396	0.00396			10.34	0.00362	0.00412	0.00411	0.004
10.36	0.00366	0.00368	0.0041	0.00396			10.36	0.00369	0.00392	0.00398	0.00398			10.36	0.00369	0.00414	0.0041	0.00403
10.38	0.00366	0.00373	0.00411	0.00399			10.38	0.00365	0.00392	0.00401	0.004			10.38	0.00365	0.00416	0.00411	0.00404
10.4	0.00368	0.00371	0.0041	0.00399			10.4	0.00366	0.00393	0.00401	0.00402			10.4	0.00366	0.00417	0.0041	0.00406
10.42	0.00375	0.00369	0.00413	0.004			10.42	0.00364	0.00392	0.00404	0.00403			10.42	0.00364	0.00418	0.00413	0.00408
10.44	0.00372	0.00372	0.00411	0.004			10.44	0.00366	0.00397	0.00405	0.00404			10.44	0.00366	0.00418	0.00411	0.00406
10.46	0.00368	0.00372	0.00415	0.00401			10.46	0.00366	0.00393	0.00406	0.004			10.46	0.00366	0.00419	0.00415	0.00408
10.48	0.00372	0.00372	0.00415	0.00404			10.48	0.00368	0.004	0.00404	0.00402			10.48	0.00368	0.00422	0.00415	0.0041
10.5	0.00371	0.00376	0.00416	0.00405			10.5	0.00375	0.00393	0.00406	0.00402			10.5	0.00375	0.00422	0.00416	0.00408
10.52	0.00372	0.00375	0.00416	0.00404			10.52	0.00372	0.004	0.00408	0.00406			10.52	0.00372	0.00421	0.00416	0.00409
10.54	0.00373	0.00374	0.00421	0.00405			10.54	0.00368	0.00399	0.00407	0.00405			10.54	0.00368	0.00424	0.00421	0.00412
10.56	0.00376	0.00377	0.0042	0.00404			10.56	0.00372	0.00401	0.00408	0.00408			10.56	0.00372	0.00426	0.0042	0.00412
10.58	0.00374	0.00376	0.00423	0.00407			10.58	0.00371	0.00401	0.00408	0.00409			10.58	0.00371	0.00426	0.00423	0.00412
10.6	0.00376	0.00376	0.00421	0.00407			10.6	0.00372	0.00404	0.00412	0.00409			10.6	0.00372	0.00425	0.00421	0.00415
10.62	0.0038	0.00382	0.00423	0.0041			10.62	0.00373	0.00404	0.0041	0.0041			10.62	0.00373	0.00429	0.00423	0.00413
10.64	0.00376	0.00379	0.0042	0.0041			10.64	0.00376	0.00405	0.00413	0.0041			10.64	0.00376	0.00429	0.0042	0.00416
10.66	0.00381	0.00379	0.00425	0.00414			10.66	0.00374	0.00407	0.00415	0.00411			10.66	0.00374	0.00428	0.00425	0.00416
10.68	0.00371	0.00382	0.00427	0.00412			10.68	0.00376	0.00407	0.00416	0.00411			10.68	0.00376	0.0043	0.00427	0.00419
10.7	0.0038	0.00382	0.00425	0.00412			10.7	0.0038	0.00407	0.00414	0.00414			10.7	0.0038	0.00432	0.00425	0.00419
10.72	0.0038	0.00383	0.0043	0.00412			10.72	0.00376	0.0041	0.00417	0.00415			10.72	0.00376	0.00432	0.0043	0.00423
10.74	0.00383	0.00386	0.00429	0.00417			10.74	0.00381	0.00412	0.00416	0.00413			10.74	0.00381	0.00434	0.00429	0.00421
10.76	0.00378	0.00385	0.00431	0.00415			10.76	0.00371	0.00412	0.00421	0.00415			10.76	0.00371	0.00437	0.00431	0.00423
10.78	0.00387	0.00386	0.00432	0.00419			10.78	0.0038	0.0041	0.00419	0.00418			10.78	0.0038	0.00439	0.00432	0.00422
10.8	0.00384	0.00388	0.00431	0.00417			10.8	0.0038	0.00413	0.0042	0.00418			10.8	0.0038	0.00437	0.00431	0.00423
10.82	0.00381	0.00388	0.00433	0.00419			10.82	0.00383	0.00411	0.00419	0.00417			10.82	0.00383	0.00439	0.00433	0.00425
10.84	0.0038	0.00388	0.00434	0.0042			10.84	0.00378	0.00415	0.00421	0.00419			10.84	0.00378	0.0044	0.00434	0.00426
10.86	0.00384	0.00392	0.00434	0.00423			10.86	0.00387	0.00416	0.00423	0.00418			10.86	0.00387	0.00443	0.00434	0.00429
10.88	0.00389	0.00389	0.00434	0.00422			10.88	0.00384	0.00417	0.00424	0.00421			10.88	0.00384	0.00441	0.00434	0.00426
10.9	0.0039	0.00393	0.0044	0.00424			10.9	0.00381	0.00418	0.00425	0.00421			10.9	0.00381	0.00442	0.0044	0.0043
10.92	0.00397	0.00396	0.00439	0.00425			10.92	0.0038	0.00417	0.00429	0.00423			10.92	0.0038	0.00445	0.00439	0.00433
10.94	0.00387	0.00393	0.00441	0.00426			10.94	0.00384	0.0042	0.00428	0.00424			10.94	0.00384	0.00447	0.00441	0.00431
10.96	0.0039	0.00395	0.00442	0.00428			10.96	0.00389	0.00419	0.0043	0.00423			10.96	0.00389	0.00444	0.00442	0.00433
10.98	0.00389	0.00396	0.00444	0.0043			10.98	0.0039	0.00421	0.00429	0.00425			10.98	0.0039	0.00448	0.00444	0.00434
11	0.00389	0.00397	0.00443	0.0043			11	0.00397	0.0042	0.0043	0.00427			11	0.00397	0.00447	0.00443	0.00434
11.02	0.00396	0.004	0.00445	0.00427			11.02	0.00387	0.00424	0.00429	0.00427			11.02	0.00387	0.00452	0.00445	0.00435
11.04	0.00392	0.00398	0.00446	0.00429			11.04	0.0039	0.00423	0.00431	0.00426			11.04	0.0039	0.00449	0.00446	0.00437
11.06	0.00395	0.00398	0.00446	0.00429			11.06	0.00389	0.00425	0.00432	0.00428			11.06	0.00389	0.0045	0.00446	0.00437
11.08	0.00397	0.00401	0.00446	0.00431			11.08	0.00389	0.00425	0.00435	0.00427			11.08	0.00389	0.00452	0.00446	0.00437
11.1	0.004	0.00403	0.00449	0.00434			11.1	0.00396	0.00427	0.00436	0.00429			11.1	0.00396	0.00456	0.00449	0.00438
11.12	0.00396	0.00403	0.00451	0.00435			11.12	0.00392	0.00428	0.00437	0.0043			11.12	0.00392	0.00453	0.00451	0.00442
11.14	0.00398	0.00402	0.0045	0.00436			11.14	0.00395	0.00429	0.00437	0.00434			11.14	0.00395	0.00457	0.0045	0.00442
11.16	0.00401	0.00404	0.00451	0.00436			11.16	0.00397	0.00431	0.00442	0.00434			11.16	0.00397	0.00453	0.00451	0.00442
11.18	0.00401	0.00408	0.00452	0.00438			11.18	0.004	0.00431	0.00439	0.00437			11.18	0.004	0.00461	0.00452	0.00444
11.2	0.004	0.00405	0.00455	0.00437			11.2	0.00396	0.00431	0.00444	0.00436			11.2	0.00396	0.00456	0.00455	0.00447
11.22	0.00402	0.00407	0.00455	0.00439			11.22	0.00398	0.00431	0.00439	0.00436			11.22	0.00398	0.0046	0.00455	0.00447
11.24	0.00403	0.00408	0.00456	0.0044			11.24	0.00401	0.00433	0.00444	0.00437			11.24	0.00401	0.0046	0.00456	0.00448
11.26	0.004	0.00409	0.00457	0.00441			11.26	0.00401	0.00436	0.00443	0.00435			11.26	0.00401	0.00462	0.00457	0.00448
11.28	0.00402	0.00408	0.00459	0.00444			11.28	0.004	0.00435	0.00447	0.00438			11.28	0.004	0.00464	0.00459	0.00447
11.3	0.0041	0.00411	0.0046	0.00444			11.3	0.00402	0.00438	0.00444	0.00439			11.3	0.00402	0.00464	0.0046	0.0045
11.32	0.00407	0.00411	0.00461	0.00446			11.32	0.00403	0.00439	0.00448	0.0044			11.32	0.00403	0.00466	0.00461	0.0045
11.34	0.00405	0.00412	0.00463	0.00446			11.34	0.004	0.0044	0.00448	0.00438			11.34	0.004	0.0047	0.00463	0.00451
11.36	0.00407	0.00413	0.00461	0.00447			11.36	0.00402	0.0044	0.0045	0.00444			11.36	0.00402	0.0047	0.00461	0.00454
11.38	0.00408	0.00415	0.00464	0.00446			11.38	0.0041	0.00443	0.00453	0.00446			11.38	0.0041	0.00471	0.00464	0.00456
11.4	0.0041	0.00418	0.00466	0.00449			11.4	0.00407	0.00441	0.00451	0.00445			11.4	0.00407	0.0047	0.00466	0.00457
11.42	0.00412	0.00416	0.00466	0.0045			11.42	0.00405	0.00447	0.00452	0.00445			11.42	0.00405	0.00471	0.00466	0.00456
11.44	0.00409	0.00416	0.0047	0.00454			11.44	0.00407	0.00443	0.00452	0.00447			11.44	0.00407	0.00473	0.0047	0.00458
11.46	0.00414	0.00417	0.00467	0.00453			11.46	0.00408	0.00447	0.00455	0.00446			11.46	0.00408	0.00474	0.00467	0.00461
11.48	0.00413	0.00419	0.00473	0.00455			11.48	0.0041	0.00447	0.00456	0.00449			11.48	0.0041	0.00474	0.00473	0.0046
11.5	0.00412	0.00419	0.00471	0.00455			11.5	0.00412	0.00451	0.00456	0.0045			11.5	0.00412	0.00475	0.00471	0.00461
11.52	0.00412	0.00421	0.00474	0.00454			11.52	0.00409	0.00448	0.00458	0.0045			11.52	0.00409	0.00476	0.00474	0.00462
11.54	0.00417	0.00423	0.00473	0.00457			11.54	0.00414	0.00451	0.00458	0.00453			11.54	0.00414	0.00478	0.00473	0.00464
11.56	0.00417	0.00424	0.00474	0.00458			11.56	0.00413	0.00452	0.00459	0.00453			11.56	0.00413	0.00479	0.00474	0.00462
11.58	0.00417	0.00423	0.00475	0.00458			11.58	0.00412	0.00452	0.00461	0.00454			11.58	0.00412	0.00479	0.00475	0.00465
11.6	0.00419	0.00427	0.00479	0.00462			11.6	0.00412	0.00453	0.00462	0.00454			11.6	0.00412	0.00481	0.00479	0.00465
11.62	0.00421	0.00427	0.00477	0.00457			11.62	0.00417	0.00455	0.00464	0.00456			11.62	0.00417	0.00482	0.00477	0.00467
11.64	0.00421	0.00429	0.0048	0.00463			11.64	0.00417	0.00455	0.00463	0.00457			11.64	0.00417	0.00484	0.0048	0.00468
11.66	0.00424	0.0043	0.00478	0.00462			11.66	0.00417	0.00456	0.00466	0.00459			11.66	0.00417	0.00486	0.00478	0.00471
11.68	0.00426	0.00429	0.00482	0.00464			11.68	0.00419	0.00457	0.00466	0.00461			11.68	0.00419	0.00486	0.00482	0.00474
11.7	0.00425	0.00428	0.00481	0.00463			11.7	0.00421	0.00459	0.00466	0.00462			11.7	0.00421	0.00487	0.00481	0.00471
11.72	0.00426	0.00431	0.00482	0.00468			11.72	0.00421	0.0046	0.00468	0.00465			11.72	0.00421	0.00487	0.00482	0.00472
11.74	0.00425	0.00431	0.00481	0.00466			11.74	0.00424	0.00461	0.0047	0.00465			11.74	0.00424	0.0049	0.00481	0.00475
11.76	0.00426	0.00432	0.00484	0.00469			11.76	0.00426	0.00461	0.00471	0.00465			11.76	0.00426	0.00491	0.00484	0.00476
11.78	0.00429	0.00434	0.00487	0.00468			11.78	0.00425	0.00461	0.0047	0.00467			11.78	0.00425	0.00493	0.00487	0.00476
11.8	0.00424	0.00436	0.00488	0.00468			11.8	0.00426	0.00464	0.00468	0.00467			11.8	0.00426	0.00495	0.00488	0.00477
11.82	0.00428	0.00436	0.00485	0.00471			11.82	0.00425	0.00466	0.00471	0.00467			11.82	0.00425	0.00494	0.00485	0.00477
11.84	0.00427	0.00435	0.0049	0.00471			11.84	0.00426	0.00466	0.00472	0.00467			11.84	0.00426	0.00497	0.0049	0.00477
11.86	0.00429	0.00436	0.0049	0.00472			11.86	0.00429	0.00467	0.00473	0.00467			11.86	0.00429	0.00498	0.0049	0.00479
11.88	0.00434	0.00437	0.00492	0.00471			11.88	0.00424	0.00468	0.00475	0.0047			11.88	0.00424	0.00498	0.00492	0.00482
11.9	0.00433	0.00444	0.00493	0.00475			11.9	0.00428	0.00469	0.00477	0.00471			11.9	0.00428	0.00494	0.00493	0.0048
11.92	0.00432	0.00442	0.00492	0.00477			11.92	0.00427	0.00472	0.00479	0.00473			11.92	0.00427	0.00502	0.00492	0.00483
11.94	0.00433	0.00441	0.00492	0.00478			11.94	0.00429	0.00471	0.00478	0.00475			11.94	0.00429	0.00503	0.00492	0.00486
11.96	0.00433	0.00439	0.00493	0.0048			11.96	0.00434	0.00472	0.00478	0.00478			11.96	0.00434	0.00501	0.00493	0.00484
11.98	0.00438	0.00445	0.00494	0.00483			11.98	0.00433	0.00473	0.00481	0.00477			11.98	0.00433	0.00501	0.00494	0.00486
12	0.00438	0.00443	0.005	0.00478			12	0.00432	0.00474	0.0048	0.00476			12	0.00432	0.00505	0.005	0.00485
12.02	0.00439	0.00452	0.00502	0.00481			12.02	0.00433	0.00473	0.00483	0.00475			12.02	0.00433	0.00504	0.00502	0.00488
12.04	0.00436	0.0045	0.00503	0.00479			12.04	0.00433	0.00476	0.00484	0.00478			12.04	0.00433	0.00505	0.00503	0.00489
12.06	0.00439	0.0045	0.00502	0.00484			12.06	0.00438	0.0048	0.00484	0.00481			12.06	0.00438	0.00511	0.00502	0.0049
12.08	0.00438	0.00445	0.00504	0.00481			12.08	0.00438	0.0048	0.00486	0.00481			12.08	0.00438	0.00512	0.00504	0.00494
12.1	0.00441	0.00446	0.00504	0.00486			12.1	0.00439	0.00479	0.00488	0.0048			12.1	0.00439	0.00511	0.00504	0.00491
12.12	0.00442	0.0045	0.00503	0.00485			12.12	0.00436	0.00479	0.00488	0.00483			12.12	0.00436	0.00511	0.00503	0.00495
12.14	0.00444	0.00452	0.00507	0.00487			12.14	0.00439	0.00482	0.0049	0.00485			12.14	0.00439	0.00511	0.00507	0.00493
12.16	0.00442	0.00452	0.00508	0.00487			12.16	0.00438	0.00484	0.00488	0.00487			12.16	0.00438	0.00515	0.00508	0.00496
12.18	0.00444	0.00455	0.00507	0.00486			12.18	0.00441	0.00482	0.00491	0.00486			12.18	0.00441	0.00515	0.00507	0.00498
12.2	0.00447	0.00454	0.00508	0.0049			12.2	0.00442	0.00485	0.00491	0.00486			12.2	0.00442	0.00521	0.00508	0.005
12.22	0.00448	0.00455	0.00511	0.00491			12.22	0.00444	0.00486	0.00493	0.00487			12.22	0.00444	0.00519	0.00511	0.005
12.24	0.0045	0.00459	0.00513	0.00492			12.24	0.00442	0.00486	0.00495	0.00489			12.24	0.00442	0.00516	0.00513	0.00502
12.26	0.0045	0.00463	0.00514	0.00495			12.26	0.00444	0.00488	0.00498	0.00491			12.26	0.00444	0.00518	0.00514	0.00504
12.28	0.00449	0.00459	0.00512	0.00496			12.28	0.00447	0.00489	0.00497	0.00492			12.28	0.00447	0.00522	0.00512	0.00502
12.3	0.00451	0.00454	0.00513	0.00497			12.3	0.00448	0.00492	0.005	0.00494			12.3	0.00448	0.00522	0.00513	0.00502
12.32	0.00452	0.00455	0.00515	0.00497			12.32	0.0045	0.00492	0.00499	0.00494			12.32	0.0045	0.00519	0.00515	0.00506
12.34	0.00453	0.00462	0.0052	0.00498			12.34	0.0045	0.00491	0.005	0.00498			12.34	0.0045	0.00521	0.0052	0.00506
12.36	0.00453	0.00463	0.00517	0.00499			12.36	0.00449	0.00493	0.005	0.00495			12.36	0.00449	0.00524	0.0052	0.00507
12.38	0.00452	0.00467	0.00524	0.005			12.38	0.00451	0.00496	0.00502	0.00497			12.38	0.00451	0.00526	0.00521	0.00507
12.4	0.00455	0.00465	0.00521	0.00502			12.4	0.00452	0.00495	0.00504	0.00497			12.4	0.00452	0.00529	0.00522	0.0051
12.42	0.00454	0.00464	0.00524	0.005			12.42	0.00453	0.00497	0.00507	0.00499			12.42	0.00453	0.00529	0.00522	0.00508
12.44	0.00459	0.00468	0.00525	0.00502			12.44	0.00453	0.00495	0.00508	0.005			12.44	0.00453	0.00531	0.00526	0.00512
12.46	0.00457	0.00466	0.00524	0.00506			12.46	0.00452	0.00499	0.00508	0.00501			12.46	0.00452	0.00531	0.00527	0.00514
12.48	0.0046	0.00473	0.00528	0.00508			12.48	0.00455	0.005	0.00511	0.00503			12.48	0.00455	0.00534	0.00528	0.00518
12.5	0.00461	0.00465	0.00527	0.00508			12.5	0.00454	0.00503	0.00511	0.00504			12.5	0.00454	0.00535	0.00528	0.00516
12.52	0.00462	0.00472	0.00529	0.00512			12.52	0.00459	0.00509	0.00512	0.00505			12.52	0.00459	0.00536	0.0053	0.00519
12.54	0.00462	0.00469	0.00526	0.00508			12.54	0.00457	0.00505	0.0051	0.00507			12.54	0.00457	0.00538	0.00531	0.00517
12.56	0.00465	0.00477	0.00526	0.00512			12.56	0.0046	0.00504	0.00514	0.00504			12.56	0.0046	0.00535	0.00532	0.00518
12.58	0.00464	0.00475	0.00533	0.00511			12.58	0.00461	0.00502	0.00514	0.00509			12.58	0.00461	0.00542	0.00532	0.00521
12.6	0.00464	0.00476	0.00536	0.00514			12.6	0.00462	0.00507	0.00516	0.00508			12.6	0.00462	0.0054	0.00533	0.00521
12.62	0.00464	0.00481	0.00534	0.00513			12.62	0.00462	0.00504	0.00517	0.00511			12.62	0.00462	0.00541	0.00534	0.00522
12.64	0.00467	0.00476	0.00536	0.00514			12.64	0.00465	0.00512	0.00519	0.00508			12.64	0.00465	0.00543	0.00535	0.00524
12.66	0.00468	0.00477	0.00532	0.00517			12.66	0.00464	0.00507	0.00519	0.00511			12.66	0.00464	0.00543	0.00538	0.00524
12.68	0.00468	0.00477	0.00536	0.0052			12.68	0.00464	0.00516	0.00521	0.00511			12.68	0.00464	0.00545	0.00539	0.00525
12.7	0.00472	0.0048	0.00538	0.00519			12.7	0.00464	0.00516	0.00523	0.00514			12.7	0.00464	0.00546	0.00542	0.00527
12.72	0.00471	0.00479	0.0054	0.00521			12.72	0.00467	0.00513	0.0052	0.00517			12.72	0.00467	0.00547	0.00542	0.0053
12.74	0.00471	0.00482	0.00544	0.00519			12.74	0.00468	0.00512	0.00523	0.00518			12.74	0.00468	0.00551	0.00544	0.00528
12.76	0.00472	0.00486	0.00543	0.00522			12.76	0.00468	0.00519	0.00523	0.00518			12.76	0.00468	0.00552	0.00543	0.00529
12.78	0.00475	0.00486	0.00543	0.00523			12.78	0.00472	0.00513	0.00525	0.00519			12.78	0.00472	0.00552	0.00544	0.00533
12.8	0.00476	0.00483	0.00545	0.00528			12.8	0.00471	0.00519	0.00528	0.0052			12.8	0.00471	0.00552	0.00543	0.00534
12.82	0.00478	0.00485	0.00548	0.0053			12.82	0.00471	0.00518	0.00527	0.00525			12.82	0.00471	0.00552	0.00547	0.00536
12.84	0.00477	0.0049	0.00547	0.00529			12.84	0.00472	0.00523	0.0053	0.00524			12.84	0.00472	0.00555	0.00547	0.00536
12.86	0.00477	0.00488	0.00551	0.00529			12.86	0.00475	0.0052	0.00532	0.00526			12.86	0.00475	0.00556	0.00549	0.00538
12.88	0.00475	0.00489	0.00549	0.00529			12.88	0.00476	0.00529	0.00532	0.00527			12.88	0.00476	0.00555	0.00548	0.00537
12.9	0.00478	0.00491	0.00552	0.00533			12.9	0.00478	0.00527	0.00531	0.00527			12.9	0.00478	0.0056	0.00551	0.00539
12.92	0.0048	0.00489	0.00554	0.00532			12.92	0.00477	0.00521	0.00534	0.00528			12.92	0.00477	0.00559	0.00553	0.00539
12.94	0.00479	0.00494	0.00555	0.00534			12.94	0.00477	0.00521	0.00536	0.00527			12.94	0.00477	0.00562	0.00555	0.00543
12.96	0.00484	0.00493	0.00556	0.00534			12.96	0.00475	0.00525	0.00537	0.00528			12.96	0.00475	0.00564	0.00555	0.00542
12.98	0.00486	0.00497	0.00556	0.00536			12.98	0.00478	0.00534	0.00537	0.00529			12.98	0.00478	0.00565	0.00557	0.00546
13	0.00485	0.00492	0.00559	0.00537			13	0.0048	0.00532	0.00538	0.00535			13	0.0048	0.00564	0.00559	0.00546
13.02	0.00485	0.00497	0.00562	0.00537			13.02	0.00479	0.00532	0.00541	0.00534			13.02	0.00479	0.00566	0.00557	0.00545
13.04	0.00486	0.00497	0.0056	0.00538			13.04	0.00484	0.00535	0.00544	0.00534			13.04	0.00484	0.00568	0.00559	0.00549
13.06	0.0049	0.00498	0.00563	0.00541			13.06	0.00486	0.00533	0.00545	0.00536			13.06	0.00486	0.00569	0.0056	0.00553
13.08	0.00488	0.00498	0.00562	0.00542			13.08	0.00485	0.00534	0.00544	0.00537			13.08	0.00485	0.00572	0.00562	0.00551
13.1	0.0049	0.00501	0.00566	0.00544			13.1	0.00485	0.00534	0.00546	0.00539			13.1	0.00485	0.00574	0.00561	0.00552
13.12	0.0049	0.00501	0.00564	0.00545			13.12	0.00486	0.00537	0.00544	0.00539			13.12	0.00486	0.00573	0.00565	0.00551
13.14	0.0049	0.00505	0.00568	0.00546			13.14	0.0049	0.00538	0.00547	0.00544			13.14	0.0049	0.00575	0.00567	0.00556
13.16	0.00491	0.00504	0.00566	0.00547			13.16	0.00488	0.00542	0.00547	0.00543			13.16	0.00488	0.00575	0.00567	0.00556
13.18	0.00494	0.00506	0.0057	0.00546			13.18	0.0049	0.00541	0.00551	0.00543			13.18	0.0049	0.00578	0.00568	0.00557
13.2	0.00497	0.00507	0.00574	0.0055			13.2	0.0049	0.00542	0.0055	0.00544			13.2	0.0049	0.00578	0.00572	0.00557
13.22	0.00499	0.0051	0.00572	0.00549			13.22	0.0049	0.00546	0.00553	0.00546			13.22	0.0049	0.00579	0.00572	0.00559
13.24	0.00497	0.00508	0.00574	0.00551			13.24	0.00491	0.00545	0.00554	0.00546			13.24	0.00491	0.0058	0.00572	0.00559
13.26	0.00498	0.00509	0.00574	0.00553			13.26	0.00494	0.00548	0.00554	0.00549			13.26	0.00494	0.00585	0.00573	0.00563
13.28	0.00501	0.00512	0.00575	0.00555			13.28	0.00497	0.00548	0.00557	0.00548			13.28	0.00497	0.00582	0.00576	0.00564
13.3	0.00503	0.00511	0.00577	0.00554			13.3	0.00499	0.0055	0.00558	0.00552			13.3	0.00499	0.00585	0.00575	0.00567
13.32	0.00503	0.00513	0.00579	0.00556			13.32	0.00497	0.0055	0.00559	0.00552			13.32	0.00497	0.00587	0.00578	0.00567
13.34	0.00501	0.00515	0.00576	0.00558			13.34	0.00498	0.00552	0.00562	0.00551			13.34	0.00498	0.00588	0.0058	0.00567
13.36	0.00502	0.00518	0.00582	0.0056			13.36	0.00501	0.00555	0.00563	0.00554			13.36	0.00501	0.00588	0.0058	0.00571
13.38	0.00506	0.00519	0.0058	0.00562			13.38	0.00503	0.00553	0.00561	0.00556			13.38	0.00503	0.00592	0.00582	0.00572
13.4	0.00502	0.00519	0.00585	0.00563			13.4	0.00503	0.00555	0.00563	0.00554			13.4	0.00503	0.00593	0.00581	0.00572
13.42	0.00507	0.00519	0.00586	0.00565			13.42	0.00501	0.00555	0.00565	0.00554			13.42	0.00501	0.00595	0.00582	0.00573
13.44	0.00507	0.0052	0.00589	0.00565			13.44	0.00502	0.00558	0.00566	0.0056			13.44	0.00502	0.00595	0.00583	0.00574
13.46	0.00507	0.00523	0.00587	0.00566			13.46	0.00506	0.00559	0.00567	0.00559			13.46	0.00506	0.00593	0.00586	0.00574
13.48	0.00505	0.0052	0.00592	0.00567			13.48	0.00502	0.0056	0.00567	0.00562			13.48	0.00502	0.00596	0.00587	0.00577
13.5	0.00511	0.00524	0.0059	0.00569			13.5	0.00507	0.00564	0.00571	0.00563			13.5	0.00507	0.00597	0.00589	0.00574
13.52	0.0051	0.00525	0.00593	0.00569			13.52	0.00507	0.00561	0.0057	0.00564			13.52	0.00507	0.00598	0.00591	0.00581
13.54	0.00516	0.00526	0.00592	0.00568			13.54	0.00507	0.00566	0.00572	0.00565			13.54	0.00507	0.006	0.00591	0.0058
13.56	0.00514	0.00527	0.00596	0.00574			13.56	0.00505	0.00564	0.00573	0.00566			13.56	0.00505	0.00604	0.00594	0.0058
13.58	0.00515	0.00531	0.00597	0.00573			13.58	0.00511	0.00567	0.00575	0.00567			13.58	0.00511	0.00605	0.00595	0.00585
13.6	0.00518	0.00528	0.00598	0.00575			13.6	0.0051	0.00569	0.00579	0.00568			13.6	0.0051	0.00607	0.00594	0.00583
13.62	0.00523	0.00531	0.00596	0.00576			13.62	0.00516	0.00569	0.00578	0.00571			13.62	0.00516	0.00607	0.00594	0.00586
13.64	0.00521	0.00532	0.00601	0.00574			13.64	0.00514	0.00571	0.00579	0.00572			13.64	0.00514	0.00606	0.00597	0.00586
13.66	0.00527	0.00535	0.00603	0.00577			13.66	0.00515	0.00571	0.0058	0.00575			13.66	0.00515	0.00609	0.00598	0.0059
13.68	0.00528	0.00533	0.00603	0.00577			13.68	0.00518	0.00569	0.00581	0.00574			13.68	0.00518	0.00613	0.006	0.00588
13.7	0.00518	0.00537	0.00605	0.00579			13.7	0.00523	0.00573	0.00581	0.00576			13.7	0.00523	0.00611	0.00599	0.00589
13.72	0.00524	0.00537	0.00607	0.00582			13.72	0.00521	0.00577	0.00584	0.00576			13.72	0.00521	0.00613	0.00603	0.00592
13.74	0.00524	0.0054	0.00606	0.00584			13.74	0.00527	0.00576	0.00583	0.00578			13.74	0.00527	0.00615	0.00602	0.00593
13.76	0.00527	0.0054	0.00611	0.00581			13.76	0.00528	0.00579	0.00586	0.0058			13.76	0.00528	0.00615	0.00604	0.00592
13.78	0.00526	0.00541	0.00609	0.00583			13.78	0.00518	0.00581	0.00589	0.00581			13.78	0.00518	0.00619	0.00606	0.00595
13.8	0.00529	0.00541	0.00612	0.00589			13.8	0.00524	0.00581	0.00591	0.00583			13.8	0.00524	0.0062	0.00608	0.00595
13.82	0.00525	0.00542	0.00611	0.00588			13.82	0.00524	0.00583	0.00591	0.00585			13.82	0.00524	0.00623	0.00607	0.00597
13.84	0.00529	0.00546	0.00613	0.00588			13.84	0.00527	0.00586	0.00592	0.00585			13.84	0.00527	0.0062	0.00611	0.00597
13.86	0.00532	0.00546	0.00613	0.00588			13.86	0.00526	0.00586	0.00592	0.00586			13.86	0.00526	0.00622	0.0061	0.00601
13.88	0.00534	0.00546	0.00615	0.00591			13.88	0.00529	0.00583	0.00593	0.00588			13.88	0.00529	0.00621	0.00613	0.00603
13.9	0.0053	0.00549	0.00616	0.00591			13.9	0.00525	0.00588	0.00593	0.00589			13.9	0.00525	0.00627	0.00615	0.00604
13.92	0.0053	0.0055	0.0062	0.00592			13.92	0.00529	0.00587	0.00596	0.00588			13.92	0.00529	0.00628	0.00615	0.00602
13.94	0.00533	0.00551	0.00621	0.00596			13.94	0.00532	0.0059	0.00597	0.00591			13.94	0.00532	0.00627	0.00618	0.00607
13.96	0.00532	0.00551	0.00622	0.00594			13.96	0.00534	0.00591	0.006	0.00588			13.96	0.00534	0.00629	0.00616	0.00608
13.98	0.00541	0.00552	0.00624	0.00597			13.98	0.0053	0.00594	0.00599	0.00592			13.98	0.0053	0.00633	0.00618	0.00608
14	0.00538	0.00552	0.00625	0.00601			14	0.0053	0.00593	0.00601	0.00593			14	0.0053	0.00633	0.00619	0.00609
14.02	0.00535	0.00554	0.00625	0.00606			14.02	0.00533	0.00595	0.00602	0.00594			14.02	0.00533	0.00634	0.00621	0.00613
14.04	0.00535	0.00555	0.00627	0.00603			14.04	0.00532	0.00597	0.00607	0.00593			14.04	0.00532	0.00636	0.00623	0.00611
14.06	0.00539	0.00557	0.00626	0.00602			14.06	0.00541	0.006	0.00608	0.00596			14.06	0.00541	0.00637	0.00626	0.00614
14.08	0.00541	0.00558	0.0063	0.00601			14.08	0.00538	0.00599	0.00607	0.00596			14.08	0.00538	0.0064	0.00625	0.00612
14.1	0.00544	0.0056	0.0063	0.00607			14.1	0.00535	0.006	0.00608	0.006			14.1	0.00535	0.0064	0.00627	0.00617
14.12	0.00544	0.00562	0.00632	0.00605			14.12	0.00535	0.00602	0.00607	0.006			14.12	0.00535	0.0064	0.00628	0.00617
14.14	0.00543	0.00563	0.00633	0.00607			14.14	0.00539	0.00602	0.0061	0.00604			14.14	0.00539	0.00642	0.00631	0.00619
14.16	0.00546	0.00567	0.00636	0.00608			14.16	0.00541	0.00603	0.00614	0.00601			14.16	0.00541	0.00644	0.00633	0.00621
14.18	0.00552	0.00565	0.00636	0.00612			14.18	0.00544	0.00603	0.00616	0.00603			14.18	0.00544	0.00646	0.00629	0.00624
14.2	0.00543	0.00567	0.00639	0.00615			14.2	0.00544	0.00605	0.0062	0.00602			14.2	0.00544	0.00648	0.00634	0.00623
14.22	0.00552	0.00568	0.00638	0.00617			14.22	0.00543	0.00609	0.00619	0.00606			14.22	0.00543	0.00645	0.0063	0.00626
14.24	0.0055	0.00566	0.00641	0.00615			14.24	0.00546	0.0061	0.00619	0.0061			14.24	0.00546	0.00649	0.00635	0.00629
14.26	0.00554	0.00571	0.00641	0.00616			14.26	0.00552	0.00611	0.00619	0.00609			14.26	0.00552	0.0065	0.00638	0.00629
14.28	0.00554	0.00571	0.00646	0.00613			14.28	0.00543	0.00612	0.00621	0.00609			14.28	0.00543	0.00653	0.00639	0.00626
14.3	0.00554	0.00571	0.00645	0.00619			14.3	0.00552	0.00613	0.00624	0.00611			14.3	0.00552	0.00651	0.00641	0.0063
14.32	0.00552	0.00571	0.00649	0.00619			14.32	0.0055	0.00614	0.00624	0.00612			14.32	0.0055	0.00657	0.0064	0.00632
14.34	0.00554	0.00575	0.00649	0.00621			14.34	0.00554	0.00615	0.00627	0.00615			14.34	0.00554	0.00656	0.00644	0.00632
14.36	0.00555	0.00575	0.00651	0.00621			14.36	0.00554	0.00619	0.00625	0.00616			14.36	0.00554	0.00661	0.00644	0.00633
14.38	0.00558	0.00579	0.00652	0.00624			14.38	0.00554	0.00619	0.00627	0.00615			14.38	0.00554	0.0066	0.00644	0.00633
14.4	0.00559	0.00578	0.00651	0.00627			14.4	0.00552	0.00619	0.0063	0.0062			14.4	0.00552	0.0066	0.00647	0.0064
14.42	0.00562	0.00578	0.00653	0.00626			14.42	0.00554	0.00621	0.00634	0.0062			14.42	0.00554	0.0066	0.00646	0.00639
14.44	0.0056	0.00582	0.00656	0.00631			14.44	0.00555	0.00621	0.00632	0.00622			14.44	0.00555	0.00664	0.00648	0.0064
14.46	0.00565	0.00581	0.00657	0.0063			14.46	0.00558	0.00625	0.00632	0.00619			14.46	0.00558	0.00665	0.0065	0.00643
14.48	0.0056	0.00582	0.0066	0.00632			14.48	0.00559	0.00625	0.00633	0.00625			14.48	0.00559	0.00667	0.00651	0.00644
14.5	0.00567	0.00587	0.00659	0.00631			14.5	0.00562	0.00624	0.00637	0.00625			14.5	0.00562	0.00666	0.00655	0.00643
14.52	0.00564	0.00586	0.00663	0.00633			14.52	0.0056	0.0063	0.00638	0.00627			14.52	0.0056	0.0067	0.00652	0.00643
14.54	0.00566	0.00586	0.00663	0.00637			14.54	0.00565	0.0063	0.00639	0.00626			14.54	0.00565	0.00673	0.00656	0.00647
14.56	0.00566	0.0059	0.00666	0.00637			14.56	0.0056	0.00631	0.00641	0.00626			14.56	0.0056	0.00674	0.00658	0.00646
14.58	0.00567	0.00591	0.00664	0.00638			14.58	0.00567	0.00632	0.00637	0.00628			14.58	0.00567	0.00674	0.00659	0.0065
14.6	0.0057	0.00592	0.0067	0.00639			14.6	0.00564	0.00635	0.00643	0.00631			14.6	0.00564	0.00676	0.00658	0.00651
14.62	0.00569	0.00587	0.00668	0.0064			14.62	0.00566	0.00638	0.00645	0.00632			14.62	0.00566	0.00679	0.00661	0.00655
14.64	0.00574	0.00598	0.00671	0.00642			14.64	0.00566	0.00636	0.00646	0.00635			14.64	0.00566	0.0068	0.00661	0.00651
14.66	0.00573	0.00594	0.0067	0.00643			14.66	0.00567	0.00636	0.00651	0.00633			14.66	0.00567	0.00681	0.00662	0.00654
14.68	0.00576	0.00598	0.0067	0.00642			14.68	0.0057	0.0064	0.00651	0.00632			14.68	0.0057	0.00682	0.00663	0.00658
14.7	0.00575	0.006	0.00672	0.00647			14.7	0.00569	0.00642	0.00651	0.00638			14.7	0.00569	0.00686	0.00666	0.00659
14.72	0.00578	0.00596	0.00677	0.00647			14.72	0.00574	0.00642	0.00652	0.00638			14.72	0.00574	0.00687	0.00667	0.00659
14.74	0.00577	0.00596	0.00678	0.00649			14.74	0.00573	0.00643	0.00652	0.00638			14.74	0.00573	0.00689	0.00667	0.00664
14.76	0.0058	0.00599	0.00679	0.00648			14.76	0.00576	0.00645	0.00655	0.00641			14.76	0.00576	0.00688	0.0067	0.00663
14.78	0.00581	0.00605	0.0068	0.00651			14.78	0.00575	0.00648	0.00657	0.00642			14.78	0.00575	0.0069	0.0067	0.00662
14.8	0.00578	0.006	0.00683	0.00653			14.8	0.00578	0.00648	0.00654	0.00643			14.8	0.00578	0.00691	0.00673	0.00665
14.82	0.00584	0.00602	0.00681	0.00653			14.82	0.00577	0.00649	0.0066	0.00643			14.82	0.00577	0.00694	0.00672	0.00668
14.84	0.00583	0.00608	0.00684	0.00655			14.84	0.0058	0.00652	0.0066	0.00645			14.84	0.0058	0.00696	0.00675	0.00667
14.86	0.00586	0.00608	0.00686	0.00656			14.86	0.00581	0.00652	0.00663	0.00646			14.86	0.00581	0.00694	0.00678	0.00669
14.88	0.00586	0.00605	0.00689	0.0066			14.88	0.00578	0.00656	0.00664	0.00649			14.88	0.00578	0.00699	0.00677	0.00671
14.9	0.00585	0.0061	0.0069	0.0066			14.9	0.00584	0.00655	0.00666	0.00649			14.9	0.00584	0.007	0.00681	0.00673
14.92	0.00587	0.00616	0.00691	0.00662			14.92	0.00583	0.00656	0.00664	0.0065			14.92	0.00583	0.00703	0.00682	0.00674
14.94	0.00591	0.00612	0.00694	0.00664			14.94	0.00586	0.00657	0.00665	0.0065			14.94	0.00586	0.00704	0.00681	0.00675
14.96	0.00589	0.00615	0.00694	0.00666			14.96	0.00586	0.00659	0.00671	0.00652			14.96	0.00586	0.00703	0.00683	0.00677
14.98	0.00594	0.00616	0.00694	0.00665			14.98	0.00585	0.0066	0.00672	0.00658			14.98	0.00585	0.00704	0.00684	0.0068
15	0.00594	0.00615	0.00702	0.0067			15	0.00587	0.00662	0.00673	0.00656			15	0.00587	0.00706	0.00686	0.00682
15.02	0.00599	0.00616	0.00698	0.00666			15.02	0.00591	0.00663	0.00674	0.00658			15.02	0.00591	0.00708	0.00688	0.00681
15.04	0.00598	0.00619	0.00706	0.00671			15.04	0.00589	0.00665	0.00675	0.00655			15.04	0.00589	0.00709	0.00689	0.00682
15.06	0.00597	0.00621	0.00699	0.0067			15.06	0.00594	0.00666	0.00674	0.00657			15.06	0.00594	0.00713	0.0069	0.00684
15.08	0.00596	0.00625	0.00706	0.00672			15.08	0.00594	0.00667	0.00675	0.00659			15.08	0.00594	0.00712	0.00692	0.00687
15.1	0.00599	0.00623	0.00706	0.00672			15.1	0.00599	0.00668	0.00678	0.00661			15.1	0.00599	0.00715	0.00694	0.00684
15.12	0.00598	0.00625	0.00709	0.00675			15.12	0.00598	0.0067	0.0068	0.00661			15.12	0.00598	0.00715	0.00694	0.00688
15.14	0.00599	0.00625	0.00705	0.00678			15.14	0.00597	0.00672	0.00682	0.00662			15.14	0.00597	0.00718	0.00694	0.00691
15.16	0.00601	0.00628	0.00709	0.00682			15.16	0.00596	0.00673	0.00683	0.00666			15.16	0.00596	0.00721	0.00695	0.00693
15.18	0.00604	0.00626	0.00711	0.00679			15.18	0.00599	0.00677	0.00684	0.00668			15.18	0.00599	0.00722	0.00696	0.00695
15.2	0.00606	0.00629	0.00714	0.00685			15.2	0.00598	0.00677	0.00686	0.00673			15.2	0.00598	0.00721	0.00699	0.00694
15.22	0.00605	0.00629	0.00716	0.00684			15.22	0.00599	0.00678	0.00689	0.00671			15.22	0.00599	0.00724	0.00699	0.00697
15.24	0.0061	0.00634	0.00714	0.00684			15.24	0.00601	0.0068	0.00686	0.00672			15.24	0.00601	0.00726	0.00702	0.00696
15.26	0.00608	0.00636	0.00716	0.00685			15.26	0.00604	0.00681	0.00689	0.00672			15.26	0.00604	0.00726	0.00704	0.00699
15.28	0.00611	0.00635	0.00716	0.00687			15.28	0.00606	0.00681	0.00691	0.00675			15.28	0.00606	0.00729	0.00705	0.007
15.3	0.00612	0.00638	0.00723	0.00689			15.3	0.00605	0.00683	0.00692	0.00676			15.3	0.00605	0.00731	0.00705	0.00703
15.32	0.00612	0.00639	0.00719	0.00689			15.32	0.0061	0.00686	0.00694	0.00678			15.32	0.0061	0.00734	0.00705	0.007
15.34	0.00614	0.00637	0.00725	0.00693			15.34	0.00608	0.00687	0.00694	0.00678			15.34	0.00608	0.00735	0.00706	0.00705
15.36	0.00613	0.00642	0.00724	0.00694			15.36	0.00611	0.00689	0.00697	0.00684			15.36	0.00611	0.00732	0.00707	0.00704
15.38	0.00616	0.00641	0.00729	0.00692			15.38	0.00612	0.00691	0.00699	0.00683			15.38	0.00612	0.00737	0.00708	0.00707
15.4	0.00617	0.00644	0.00724	0.00696			15.4	0.00612	0.00692	0.00701	0.00683			15.4	0.00612	0.00738	0.00709	0.00708
15.42	0.00619	0.00645	0.00731	0.00696			15.42	0.00614	0.00692	0.00702	0.00682			15.42	0.00614	0.00739	0.00711	0.00709
15.44	0.0062	0.00646	0.00729	0.00698			15.44	0.00613	0.00691	0.00704	0.00683			15.44	0.00613	0.00741	0.0071	0.00715
15.46	0.00622	0.00646	0.00738	0.00703			15.46	0.00616	0.00695	0.00701	0.00686			15.46	0.00616	0.00745	0.00715	0.00712
15.48	0.00624	0.0065	0.00733	0.00699			15.48	0.00617	0.00696	0.00703	0.00687			15.48	0.00617	0.00745	0.00715	0.00713
15.5	0.00624	0.0065	0.00734	0.00701			15.5	0.00619	0.00697	0.00706	0.00689			15.5	0.00619	0.00747	0.00717	0.00716
15.52	0.00625	0.00651	0.00733	0.00703			15.52	0.0062	0.007	0.00709	0.0069			15.52	0.0062	0.00748	0.00717	0.00719
15.54	0.00626	0.00652	0.00742	0.00706			15.54	0.00622	0.00701	0.0071	0.00693			15.54	0.00622	0.00748	0.00715	0.0072
15.56	0.00627	0.00653	0.0074	0.00709			15.56	0.00624	0.00704	0.00712	0.00695			15.56	0.00624	0.00756	0.00716	0.00721
15.58	0.00629	0.00655	0.00742	0.00709			15.58	0.00624	0.00702	0.00713	0.00696			15.58	0.00624	0.00753	0.00719	0.00723
15.6	0.00633	0.00655	0.0074	0.0071			15.6	0.00625	0.00705	0.00713	0.00695			15.6	0.00625	0.00754	0.00717	0.00724
15.62	0.00632	0.0066	0.00741	0.0071			15.62	0.00626	0.00709	0.00716	0.00698			15.62	0.00626	0.00754	0.00718	0.00722
15.64	0.00632	0.0066	0.00745	0.00712			15.64	0.00627	0.00708	0.00716	0.00698			15.64	0.00627	0.00759	0.00716	0.00725
15.66	0.00634	0.00662	0.00746	0.00712			15.66	0.00629	0.00711	0.00717	0.00695			15.66	0.00629	0.00759	0.00719	0.0073
15.68	0.00632	0.00662	0.00751	0.00717			15.68	0.00633	0.00712	0.00717	0.00698			15.68	0.00633	0.00762	0.00718	0.00727
15.7	0.00635	0.00663	0.00747	0.00716			15.7	0.00632	0.00714	0.00719	0.007			15.7	0.00632	0.00763	0.00717	0.00725
15.72	0.00635	0.00665	0.00753	0.00718			15.72	0.00632	0.00717	0.00722	0.007			15.72	0.00632	0.00766	0.0072	0.00729
15.74	0.00639	0.00666	0.00752	0.00718			15.74	0.00634	0.00717	0.00725	0.007			15.74	0.00634	0.00766	0.00719	0.00739
15.76	0.00641	0.00667	0.00757	0.00723			15.76	0.00632	0.00718	0.00729	0.00704			15.76	0.00632	0.00764	0.0072	0.00735
15.78	0.00643	0.00671	0.00756	0.00722			15.78	0.00635	0.00718	0.00728	0.00705			15.78	0.00635	0.00766	0.00721	0.00737
15.8	0.00642	0.0067	0.00758	0.00726			15.8	0.00635	0.00719	0.00728	0.00705			15.8	0.00635	0.00771	0.00722	0.00739
15.82	0.00646	0.00674	0.00759	0.00725			15.82	0.00639	0.00724	0.00729	0.00708			15.82	0.00639	0.00771	0.00722	0.00742
15.84	0.00646	0.00672	0.00762	0.00727			15.84	0.00641	0.00726	0.00733	0.00707			15.84	0.00641	0.00775	0.00721	0.00738
15.86	0.00648	0.00675	0.00764	0.00728			15.86	0.00643	0.00726	0.00733	0.00705			15.86	0.00643	0.00773	0.0072	0.0074
15.88	0.00648	0.00676	0.00766	0.00731			15.88	0.00642	0.00727	0.00738	0.00704			15.88	0.00642	0.00778	0.00717	0.00743
15.9	0.00646	0.0068	0.00769	0.00733			15.9	0.00646	0.00728	0.00736	0.00706			15.9	0.00646	0.00776	0.00717	0.00747
15.92	0.00647	0.0068	0.00769	0.00735			15.92	0.00646	0.0073	0.00738	0.00709			15.92	0.00646	0.00779	0.00719	0.00746
15.94	0.00649	0.0068	0.00771	0.00738			15.94	0.00648	0.00733	0.00739	0.00708			15.94	0.00648	0.0078	0.00718	0.00751
15.96	0.00652	0.00681	0.00769	0.00736			15.96	0.00648	0.00735	0.0074	0.00708			15.96	0.00648	0.00781	0.00717	0.00753
15.98	0.00654	0.00683	0.00771	0.00738			15.98	0.00646	0.00736	0.00738	0.0071			15.98	0.00646	0.00785	0.00716	0.0075
16	0.00655	0.00685	0.00775	0.00737			16	0.00647	0.00735	0.00747	0.00717			16	0.00647	0.00784	0.00714	0.00755
16.02	0.00655	0.00688	0.00776	0.00738			16.02	0.00649	0.00737	0.00742	0.00716			16.02	0.00649	0.00789	0.00716	0.00756
16.04	0.00658	0.00688	0.0078	0.0074			16.04	0.00652	0.00737	0.00749	0.00716			16.04	0.00652	0.00786	0.00714	0.00757
16.06	0.0066	0.00689	0.00782	0.00745			16.06	0.00654	0.00741	0.00742	0.00711			16.06	0.00654	0.00794	0.00716	0.00756
16.08	0.00662	0.00691	0.00783	0.00744			16.08	0.00655	0.00739	0.00748	0.00712			16.08	0.00655	0.00789	0.00714	0.0076
16.1	0.00662	0.00691	0.00782	0.00746			16.1	0.00655	0.00746	0.00752	0.00713			16.1	0.00655	0.00798	0.00713	0.00763
16.12	0.00663	0.00692	0.00782	0.0075			16.12	0.00658	0.00747	0.00756	0.00714			16.12	0.00658	0.00791	0.00712	0.00765
16.14	0.00662	0.00694	0.00787	0.00752			16.14	0.0066	0.00744	0.00754	0.00712			16.14	0.0066	0.00798	0.00711	0.00766
16.16	0.00662	0.00695	0.00787	0.00754			16.16	0.00662	0.00746	0.00756	0.00715			16.16	0.00662	0.00796	0.00709	0.00765
16.18	0.00666	0.00696	0.00789	0.00754			16.18	0.00662	0.00749	0.00757	0.00717			16.18	0.00662	0.00804	0.00708	0.00767
16.2	0.00669	0.00698	0.00789	0.00754			16.2	0.00663	0.00752	0.00757	0.00719			16.2	0.00663	0.00802	0.00706	0.00771
16.22	0.00667	0.00701	0.00793	0.00755			16.22	0.00662	0.00756	0.00763	0.00716			16.22	0.00662	0.00805	0.00706	0.00769
16.24	0.00667	0.00702	0.00792	0.00758			16.24	0.00662	0.00756	0.00765	0.00718			16.24	0.00662	0.00806	0.00706	0.0077
16.26	0.00671	0.00703	0.00799	0.00758			16.26	0.00666	0.00756	0.00766	0.00717			16.26	0.00666	0.00808	0.00704	0.00775
16.28	0.00673	0.00705	0.00796	0.00761			16.28	0.00669	0.00755	0.00768	0.00723			16.28	0.00669	0.00808	0.00701	0.00773
16.3	0.00672	0.00709	0.00798	0.00762			16.3	0.00667	0.00755	0.00767	0.00722			16.3	0.00667	0.00811	0.00701	0.00772
16.32	0.00675	0.00708	0.008	0.00764			16.32	0.00667	0.0076	0.00768	0.00722			16.32	0.00667	0.00815	0.00702	0.00772
16.34	0.00676	0.00709	0.008	0.00765			16.34	0.00671	0.00764	0.00772	0.00724			16.34	0.00671	0.00813	0.007	0.00775
16.36	0.00677	0.00708	0.00804	0.00768			16.36	0.00673	0.00769	0.00771	0.00724			16.36	0.00673	0.00812	0.007	0.00774
16.38	0.00682	0.00714	0.00807	0.00771			16.38	0.00672	0.00766	0.00775	0.00725			16.38	0.00672	0.00815	0.00696	0.0077
16.4	0.00682	0.00714	0.00808	0.00771			16.4	0.00675	0.00763	0.00772	0.00727			16.4	0.00675	0.00819	0.00695	0.0077
16.42	0.00675	0.00715	0.00811	0.00773			16.42	0.00676	0.00767	0.00775	0.00731			16.42	0.00676	0.00823	0.00693	0.00771
16.44	0.0068	0.00717	0.0081	0.00775			16.44	0.00677	0.00768	0.00776	0.00731			16.44	0.00677	0.0082	0.00694	0.00765
16.46	0.0068	0.0072	0.00813	0.00775			16.46	0.00682	0.00771	0.00779	0.00731			16.46	0.00682	0.00825	0.00695	0.00764
16.48	0.00686	0.0072	0.00812	0.00776			16.48	0.00682	0.00776	0.00783	0.00728			16.48	0.00682	0.00824	0.00694	0.00763
16.5	0.00681	0.00722	0.00817	0.00776			16.5	0.00675	0.00775	0.00785	0.00731			16.5	0.00675	0.00826	0.00691	0.00763
16.52	0.00686	0.00722	0.00817	0.00781			16.52	0.0068	0.0077	0.00785	0.00728			16.52	0.0068	0.00829	0.00691	0.00762
16.54	0.00689	0.00725	0.00818	0.0078			16.54	0.0068	0.00778	0.00786	0.00731			16.54	0.0068	0.00831	0.00691	0.00761
16.56	0.00693	0.00724	0.00822	0.00779			16.56	0.00686	0.0078	0.00787	0.0073			16.56	0.00686	0.00832	0.00688	0.00764
16.58	0.00697	0.00726	0.0082	0.00781			16.58	0.00681	0.00785	0.00793	0.00735			16.58	0.00681	0.00834	0.00689	0.00768
16.6	0.00694	0.00729	0.00825	0.00784			16.6	0.00686	0.0078	0.00793	0.00738			16.6	0.00686	0.00835	0.0069	0.00771
16.62	0.00691	0.00734	0.00825	0.00785			16.62	0.00689	0.00788	0.00794	0.00742			16.62	0.00689	0.00838	0.0069	0.00767
16.64	0.00694	0.00734	0.00828	0.00788			16.64	0.00693	0.0078	0.00795	0.00738			16.64	0.00693	0.00838	0.00689	0.00768
16.66	0.00696	0.00733	0.0083	0.0079			16.66	0.00697	0.0079	0.00795	0.00739			16.66	0.00697	0.00843	0.00688	0.00769
16.68	0.00697	0.00736	0.00832	0.00795			16.68	0.00694	0.0079	0.00797	0.00739			16.68	0.00694	0.00845	0.00687	0.00769
16.7	0.00694	0.00738	0.00834	0.00793			16.7	0.00691	0.00794	0.008	0.00739			16.7	0.00691	0.00841	0.00688	0.00762
16.72	0.00696	0.0074	0.00836	0.00796			16.72	0.00694	0.00792	0.00802	0.00739			16.72	0.00694	0.00845	0.00685	0.00759
16.74	0.00699	0.00739	0.00836	0.00795			16.74	0.00696	0.00794	0.00802	0.00739			16.74	0.00696	0.00846	0.00683	0.00756
16.76	0.00705	0.00742	0.00839	0.00798			16.76	0.00697	0.00796	0.00802	0.00742			16.76	0.00697	0.00849	0.00684	0.00753
16.78	0.00707	0.00744	0.0084	0.00799			16.78	0.00694	0.00803	0.00807	0.00744			16.78	0.00694	0.0085	0.00689	0.00747
16.8	0.00709	0.00745	0.00841	0.00802			16.8	0.00696	0.008	0.00806	0.00743			16.8	0.00696	0.00853	0.00688	0.00743
16.82	0.00708	0.00745	0.00842	0.00805			16.82	0.00699	0.00805	0.00808	0.00742			16.82	0.00699	0.00854	0.00689	0.00743
16.84	0.00704	0.00747	0.00847	0.00804			16.84	0.00705	0.00799	0.00811	0.00744			16.84	0.00705	0.00857	0.00687	0.00741
16.86	0.00708	0.00749	0.00849	0.00806			16.86	0.00707	0.00806	0.00811	0.00745			16.86	0.00707	0.00855	0.00689	0.00738
16.88	0.0071	0.00751	0.00848	0.0081			16.88	0.00709	0.00803	0.00814	0.00746			16.88	0.00709	0.00858	0.00688	0.00739
16.9	0.00714	0.0075	0.00851	0.00811			16.9	0.00708	0.00811	0.00816	0.00747			16.9	0.00708	0.0086	0.0069	0.00741
16.92	0.00711	0.00748	0.00852	0.0081			16.92	0.00704	0.00809	0.00819	0.00747			16.92	0.00704	0.0086	0.00687	0.0074
16.94	0.00716	0.00756	0.00853	0.00812			16.94	0.00708	0.0081	0.00821	0.00748			16.94	0.00708	0.00865	0.00686	0.00741
16.96	0.00717	0.00755	0.00855	0.00816			16.96	0.0071	0.00813	0.00823	0.00749			16.96	0.0071	0.00866	0.00688	0.00742
16.98	0.00719	0.00757	0.00859	0.00817			16.98	0.00714	0.00816	0.00824	0.00748			16.98	0.00714	0.00867	0.00689	0.00739
17	0.00722	0.00762	0.00859	0.00819			17	0.00711	0.00816	0.00825	0.00745			17	0.00711	0.00866	0.0069	0.00737
17.02	0.00724	0.00761	0.0086	0.00819			17.02	0.00716	0.00817	0.00825	0.00748			17.02	0.00716	0.00869	0.0069	0.00737
17.04	0.00722	0.00761	0.00862	0.00821			17.04	0.00717	0.00821	0.00827	0.00751			17.04	0.00717	0.00873	0.0069	0.00734
17.06	0.0072	0.00764	0.00864	0.00822			17.06	0.00719	0.00817	0.00828	0.00753			17.06	0.00719	0.00875	0.00693	0.00729
17.08	0.00724	0.00766	0.00868	0.00824			17.08	0.00722	0.00824	0.0083	0.00756			17.08	0.00722	0.00875	0.00692	0.00729
17.1	0.00727	0.00764	0.00869	0.00827			17.1	0.00724	0.00823	0.00831	0.00754			17.1	0.00724	0.00876	0.00695	0.00726
17.12	0.00728	0.00765	0.00869	0.00828			17.12	0.00722	0.00827	0.00832	0.00754			17.12	0.00722	0.00877	0.00693	0.00723
17.14	0.00729	0.0077	0.00869	0.00829			17.14	0.0072	0.00827	0.00833	0.00752			17.14	0.0072	0.00879	0.00692	0.00723
17.16	0.00732	0.00771	0.00874	0.0083			17.16	0.00724	0.0083	0.00837	0.00755			17.16	0.00724	0.00881	0.00693	0.00723
17.18	0.0073	0.0077	0.00875	0.00831			17.18	0.00727	0.00828	0.00837	0.00758			17.18	0.00727	0.00882	0.00694	0.00727
17.2	0.00731	0.00772	0.00877	0.00832			17.2	0.00728	0.00832	0.00835	0.00758			17.2	0.00728	0.00886	0.00693	0.00722
17.22	0.00733	0.00772	0.00875	0.00835			17.22	0.00729	0.00833	0.00835	0.00755			17.22	0.00729	0.00888	0.00694	0.00721
17.24	0.00736	0.00769	0.00881	0.00836			17.24	0.00732	0.00838	0.00837	0.00754			17.24	0.00732	0.0089	0.00695	0.00723
17.26	0.00736	0.00774	0.00881	0.00837			17.26	0.0073	0.00836	0.00835	0.00755			17.26	0.0073	0.00889	0.00698	0.00729
17.28	0.0074	0.00774	0.00883	0.00839			17.28	0.00731	0.0084	0.00837	0.00757			17.28	0.00731	0.00889	0.00698	0.00725
17.3	0.00737	0.00776	0.00882	0.00841			17.3	0.00733	0.00839	0.00837	0.00758			17.3	0.00733	0.00894	0.00695	0.00726
17.32	0.00742	0.00772	0.00887	0.00844			17.32	0.00736	0.00844	0.00835	0.00758			17.32	0.00736	0.00896	0.00699	0.00726
17.34	0.00741	0.00772	0.00887	0.00847			17.34	0.00736	0.00844	0.00835	0.00757			17.34	0.00736	0.009	0.007	0.00727
17.36	0.00746	0.00775	0.00888	0.00846			17.36	0.0074	0.00848	0.00838	0.00756			17.36	0.0074	0.00897	0.00703	0.00724
17.38	0.00744	0.00775	0.00889	0.00847			17.38	0.00737	0.00845	0.00839	0.00756			17.38	0.00737	0.00899	0.00698	0.00722
17.4	0.00748	0.00775	0.00891	0.0085			17.4	0.00742	0.00852	0.00837	0.00759			17.4	0.00742	0.00898	0.00698	0.00722
17.42	0.00745	0.00774	0.00898	0.00849			17.42	0.00741	0.00851	0.00837	0.00759			17.42	0.00741	0.00903	0.00699	0.00717
17.44	0.00751	0.00776	0.00901	0.00849			17.44	0.00746	0.00852	0.00837	0.00759			17.44	0.00746	0.00904	0.00701	0.00718
17.46	0.00748	0.00777	0.00902	0.00851			17.46	0.00744	0.00854	0.00836	0.00756			17.46	0.00744	0.00906	0.00703	0.00722
17.48	0.00754	0.00775	0.00897	0.00854			17.48	0.00748	0.00856	0.00838	0.00757			17.48	0.00748	0.00908	0.00701	0.00722
17.5	0.00754	0.00776	0.00906	0.00856			17.5	0.00745	0.00858	0.00835	0.00759			17.5	0.00745	0.00903	0.00698	0.00722
17.52	0.00756	0.00775	0.00902	0.00856			17.52	0.00751	0.00861	0.00836	0.00761			17.52	0.00751	0.00909	0.00703	0.0072
17.54	0.00756	0.00774	0.00909	0.00858			17.54	0.00748	0.00863	0.00836	0.00759			17.54	0.00748	0.00909	0.00703	0.00718
17.56	0.00758	0.00776	0.00907	0.00859			17.56	0.00754	0.00862	0.0083	0.00758			17.56	0.00754	0.00906	0.00708	0.00721
17.58	0.00759	0.00775	0.00912	0.00861			17.58	0.00754	0.00866	0.00828	0.00759			17.58	0.00754	0.00908	0.00704	0.00717
17.6	0.00761	0.00772	0.00909	0.00862			17.6	0.00756	0.00866	0.00828	0.0076			17.6	0.00756	0.00911	0.00703	0.00723
17.62	0.00762	0.00774	0.00913	0.00864			17.62	0.00756	0.00866	0.00828	0.00758			17.62	0.00756	0.00908	0.00706	0.00717
17.64	0.00764	0.00777	0.00913	0.00864			17.64	0.00758	0.00871	0.00827	0.00756			17.64	0.00758	0.00912	0.00708	0.00723
17.66	0.00766	0.00772	0.00917	0.00865			17.66	0.00759	0.00869	0.00826	0.00755			17.66	0.00759	0.00911	0.00707	0.00716
17.68	0.00766	0.00776	0.00919	0.00865			17.68	0.00761	0.00874	0.00825	0.00755			17.68	0.00761	0.00909	0.00705	0.00723
17.7	0.00768	0.00775	0.00916	0.00866			17.7	0.00762	0.00872	0.00823	0.00756			17.7	0.00762	0.00911	0.00704	0.00729
17.72	0.00767	0.00773	0.00927	0.00865			17.72	0.00764	0.00875	0.00819	0.00756			17.72	0.00764	0.00909	0.00708	0.00729
17.74	0.0077	0.00771	0.00919	0.00865			17.74	0.00766	0.00877	0.00821	0.00756			17.74	0.00766	0.0091	0.00709	0.00721
17.76	0.0077	0.00771	0.00931	0.00868			17.76	0.00766	0.00879	0.0082	0.00754			17.76	0.00766	0.00912	0.00707	0.00721
17.78	0.00773	0.00769	0.00928	0.0087			17.78	0.00768	0.00882	0.00816	0.00755			17.78	0.00768	0.00911	0.00708	0.00723
17.8	0.00776	0.00771	0.00934	0.0087			17.8	0.00767	0.00882	0.00817	0.00758			17.8	0.00767	0.00915	0.00707	0.00723
17.82	0.00775	0.00768	0.00927	0.00867			17.82	0.0077	0.00887	0.00819	0.00757			17.82	0.0077	0.00913	0.0071	0.00722
17.84	0.00776	0.00768	0.0094	0.00869			17.84	0.0077	0.00887	0.00821	0.00757			17.84	0.0077	0.00914	0.00709	0.00724
17.86	0.00778	0.00771	0.00932	0.00871			17.86	0.00773	0.00888	0.00819	0.00755			17.86	0.00773	0.00915	0.00713	0.00728
17.88	0.00778	0.00766	0.00938	0.0087			17.88	0.00776	0.00891	0.00813	0.00752			17.88	0.00776	0.00916	0.00712	0.00727
17.9	0.00782	0.0077	0.00936	0.0087			17.9	0.00775	0.00893	0.0081	0.0075			17.9	0.00775	0.00916	0.0071	0.00729
17.92	0.00783	0.00766	0.00944	0.00871			17.92	0.00776	0.00894	0.00813	0.00751			17.92	0.00776	0.00913	0.00708	0.0073
17.94	0.00787	0.00771	0.00944	0.00871			17.94	0.00778	0.00894	0.00806	0.0075			17.94	0.00778	0.00914	0.00707	0.00735
17.96	0.00789	0.00767	0.00948	0.00874			17.96	0.00778	0.00896	0.00809	0.00755			17.96	0.00778	0.00914	0.00707	0.00736
17.98	0.00789	0.00768	0.0095	0.00872			17.98	0.00782	0.00899	0.00803	0.00755			17.98	0.00782	0.00916	0.00707	0.00736
18	0.00789	0.00764	0.00947	0.00872			18	0.00783	0.00902	0.00805	0.00752			18	0.00783	0.00911	0.00708	0.00736
18.02	0.00791	0.00765	0.00952	0.00868			18.02	0.00787	0.00904	0.00801	0.00747			18.02	0.00787	0.00913	0.00706	0.00736
18.04	0.00791	0.00766	0.00951	0.00871			18.04	0.00789	0.00905	0.00803	0.00747			18.04	0.00789	0.00911	0.00702	0.00735
18.06	0.00796	0.0077	0.00959	0.00872			18.06	0.00789	0.00905	0.00806	0.0075			18.06	0.00789	0.00908	0.00704	0.00739
18.08	0.00796	0.00766	0.00957	0.00873			18.08	0.00789	0.00909	0.00806	0.00749			18.08	0.00789	0.00907	0.00704	0.00742
18.1	0.00797	0.00766	0.00962	0.00871			18.1	0.00791	0.0091	0.00802	0.00747			18.1	0.00791	0.00909	0.00707	0.00742
18.12	0.00798	0.00763	0.00959	0.00872			18.12	0.00791	0.00913	0.00806	0.00749			18.12	0.00791	0.00905	0.00703	0.00743
18.14	0.008	0.00766	0.00967	0.0087			18.14	0.00796	0.00914	0.00807	0.00747			18.14	0.00796	0.00906	0.007	0.00745
18.16	0.00802	0.00767	0.00962	0.00871			18.16	0.00796	0.00918	0.00806	0.00748			18.16	0.00796	0.00904	0.007	0.00742
18.18	0.00805	0.00771	0.0097	0.00868			18.18	0.00797	0.00917	0.00801	0.00752			18.18	0.00797	0.00905	0.00702	0.00741
18.2	0.00805	0.00771	0.00971	0.00869			18.2	0.00798	0.00919	0.00806	0.00752			18.2	0.00798	0.00902	0.00703	0.00739
18.22	0.00804	0.00769	0.00973	0.0087			18.22	0.008	0.00919	0.00803	0.00751			18.22	0.008	0.00905	0.00703	0.00736
18.24	0.00804	0.00765	0.00972	0.00869			18.24	0.00802	0.00921	0.00805	0.00751			18.24	0.00802	0.00904	0.00699	0.00743
18.26	0.00807	0.0077	0.00973	0.00866			18.26	0.00805	0.00922	0.00804	0.00751			18.26	0.00805	0.00902	0.00694	0.00742
18.28	0.00811	0.00773	0.00978	0.00868			18.28	0.00805	0.00927	0.00804	0.00751			18.28	0.00805	0.00901	0.00694	0.00744
18.3	0.00812	0.00772	0.00973	0.0087			18.3	0.00804	0.00929	0.00802	0.0075			18.3	0.00804	0.00898	0.00699	0.00742
18.32	0.00813	0.00774	0.00979	0.00866			18.32	0.00804	0.0093	0.00803	0.0075			18.32	0.00804	0.00897	0.00693	0.00744
18.34	0.00816	0.00771	0.00978	0.00863			18.34	0.00807	0.00927	0.00805	0.00754			18.34	0.00807	0.00894	0.0069	0.00741
18.36	0.00819	0.00774	0.00978	0.00868			18.36	0.00811	0.00932	0.00802	0.00754			18.36	0.00811	0.00893	0.0069	0.00744
18.38	0.00818	0.00775	0.00976	0.00867			18.38	0.00812	0.00935	0.008	0.00752			18.38	0.00812	0.0089	0.00696	0.00747
18.4	0.00818	0.00777	0.0098	0.00868			18.4	0.00813	0.00936	0.008	0.00757			18.4	0.00813	0.00891	0.00692	0.00755
18.42	0.0082	0.00775	0.00976	0.00866			18.42	0.00816	0.00939	0.00803	0.00758			18.42	0.00816	0.00889	0.00696	0.00753
18.44	0.00822	0.00772	0.00977	0.00867			18.44	0.00819	0.00941	0.00806	0.00756			18.44	0.00819	0.00885	0.00688	0.00751
18.46	0.00824	0.00773	0.00969	0.00867			18.46	0.00818	0.00943	0.00804	0.00753			18.46	0.00818	0.00884	0.0069	0.00755
18.48	0.00824	0.00775	0.0097	0.00865			18.48	0.00818	0.00943	0.00801	0.00755			18.48	0.00818	0.00888	0.00684	0.00755
18.5	0.0083	0.00779	0.00964	0.00864			18.5	0.0082	0.00942	0.00803	0.00753			18.5	0.0082	0.00883	0.00687	0.00748
18.52	0.0083	0.00778	0.00963	0.00863			18.52	0.00822	0.00945	0.00806	0.0076			18.52	0.00822	0.00883	0.00685	0.00745
18.54	0.00831	0.0078	0.00963	0.00867			18.54	0.00824	0.00947	0.0081	0.00756			18.54	0.00824	0.00882	0.0069	0.00748
18.56	0.00831	0.00779	0.00961	0.00865			18.56	0.00824	0.00948	0.00806	0.00758			18.56	0.00824	0.00883	0.00688	0.0075
18.58	0.00837	0.00783	0.00961	0.00865			18.58	0.0083	0.00948	0.00804	0.00754			18.58	0.0083	0.00879	0.00689	0.00747
18.6	0.00838	0.00784	0.00957	0.00866			18.6	0.0083	0.00951	0.00802	0.00761			18.6	0.0083	0.00878	0.00682	0.00748
18.62	0.00838	0.00785	0.00957	0.00865			18.62	0.00831	0.00952	0.00806	0.00763			18.62	0.00831	0.00875	0.00684	0.00742
18.64	0.00839	0.00781	0.00957	0.00867			18.64	0.00831	0.00954	0.00811	0.00767			18.64	0.00831	0.00876	0.00687	0.00745
18.66	0.00837	0.00784	0.00958	0.00867			18.66	0.00837	0.00951	0.00808	0.00762			18.66	0.00837	0.00876	0.00689	0.00747
18.68	0.00839	0.00784	0.00959	0.00866			18.68	0.00838	0.00951	0.00807	0.00761			18.68	0.00838	0.00874	0.00686	0.00748
18.7	0.00841	0.00786	0.00958	0.00873			18.7	0.00838	0.00957	0.0081	0.0076			18.7	0.00838	0.00873	0.00684	0.00743
18.72	0.00845	0.00786	0.00956	0.00868			18.72	0.00839	0.00954	0.00818	0.00765			18.72	0.00839	0.00871	0.00684	0.00736
18.74	0.00846	0.00791	0.00953	0.00871			18.74	0.00837	0.00955	0.00817	0.00767			18.74	0.00837	0.00867	0.00687	0.00738
18.76	0.00842	0.00793	0.00956	0.00869			18.76	0.00839	0.0095	0.00815	0.00767			18.76	0.00839	0.00869	0.00684	0.0074
18.78	0.00844	0.00793	0.0095	0.00865			18.78	0.00841	0.00951	0.00817	0.00766			18.78	0.00841	0.00871	0.00686	0.00738
18.8	0.00845	0.00794	0.00949	0.00866			18.8	0.00845	0.00948	0.00819	0.00771			18.8	0.00845	0.0087	0.00682	0.00734
18.82	0.00847	0.00796	0.00941	0.00868			18.82	0.00846	0.00945	0.0082	0.00774			18.82	0.00846	0.00865	0.00682	0.00729
18.84	0.00846	0.008	0.00936	0.00867			18.84	0.00842	0.00942	0.00819	0.00774			18.84	0.00842	0.00867	0.00683	0.00736
18.86	0.00844	0.008	0.00928	0.00871			18.86	0.00844	0.00934	0.00822	0.00773			18.86	0.00844	0.00865	0.00687	0.00733
18.88	0.00845	0.00799	0.00928	0.00869			18.88	0.00845	0.00934	0.00823	0.00773			18.88	0.00845	0.00865	0.00686	0.00732
18.9	0.00846	0.00796	0.00921	0.00874			18.9	0.00847	0.00932	0.00831	0.00777			18.9	0.00847	0.00869	0.00687	0.00733
18.92	0.0084	0.008	0.00917	0.00869			18.92	0.00846	0.00931	0.00829	0.00774			18.92	0.00846	0.00865	0.00681	0.00739
18.94	0.0084	0.00802	0.00912	0.0087			18.94	0.00844	0.0093	0.00828	0.00774			18.94	0.00844	0.00864	0.00683	0.00739
18.96	0.00831	0.00806	0.0091	0.0087			18.96	0.00845	0.00931	0.00831	0.00772			18.96	0.00845	0.00865	0.00687	0.00742
18.98	0.00832	0.00807	0.0091	0.00876			18.98	0.00846	0.00933	0.00836	0.00778			18.98	0.00846	0.00867	0.00693	0.00739
19	0.00833	0.00809	0.00913	0.00877			19	0.0084	0.00936	0.00838	0.0078			19	0.0084	0.0087	0.00686	0.00741
19.02	0.00832	0.00811	0.00911	0.00877			19.02	0.0084	0.00937	0.00835	0.00779			19.02	0.0084	0.00865	0.00681	0.00739
19.04	0.00828	0.00811	0.0091	0.00875			19.04	0.00831	0.00938	0.00833	0.00773			19.04	0.00831	0.00868	0.00684	0.00743
19.06	0.00833	0.00805	0.00909	0.00879			19.06	0.00832	0.00938	0.00833	0.00774			19.06	0.00832	0.00869	0.00684	0.00734
19.08	0.00832	0.00807	0.0091	0.00879			19.08	0.00833	0.00932	0.00832	0.00777			19.08	0.00833	0.0087	0.00685	0.00733
19.1	0.0084	0.00809	0.00911	0.00879			19.1	0.00832	0.00932	0.00837	0.00777			19.1	0.00832	0.00862	0.00684	0.00732
19.12	0.00839	0.00812	0.00908	0.00876			19.12	0.00828	0.00929	0.00837	0.00776			19.12	0.00828	0.00862	0.00685	0.00732
19.14	0.00843	0.00809	0.00907	0.00877			19.14	0.00833	0.00915	0.00839	0.00776			19.14	0.00833	0.00867	0.00684	0.00734
19.16	0.00832	0.00813	0.00906	0.00882			19.16	0.00832	0.00911	0.0084	0.00778			19.16	0.00832	0.00869	0.00689	0.0073
19.18	0.00834	0.00815	0.00903	0.00884			19.18	0.0084	0.00901	0.0084	0.00774			19.18	0.0084	0.00868	0.0069	0.00726
19.2	0.00829	0.00816	0.00896	0.00885			19.2	0.00839	0.00897	0.00842	0.0078			19.2	0.00839	0.00865	0.00687	0.00727
19.22	0.00831	0.00819	0.00894	0.00884			19.22	0.00843	0.00893	0.00842	0.00778			19.22	0.00843	0.00869	0.00687	0.00734
19.24	0.00824	0.00817	0.00896	0.00886			19.24	0.00832	0.00896	0.00842	0.00779			19.24	0.00832	0.00867	0.00686	0.00724
19.26	0.00821	0.00817	0.00896	0.00885			19.26	0.00834	0.0089	0.00839	0.00778			19.26	0.00834	0.00871	0.00685	0.00725
19.28	0.00817	0.00818	0.00892	0.00885			19.28	0.00829	0.00898	0.00839	0.00781			19.28	0.00829	0.00874	0.00691	0.0072
19.3	0.00818	0.00816	0.00889	0.00885			19.3	0.00831	0.00893	0.00843	0.00776			19.3	0.00831	0.00871	0.0069	0.00723
19.32	0.00814	0.00815	0.00893	0.00889			19.32	0.00824	0.00893	0.00845	0.00779			19.32	0.00824	0.0087	0.00694	0.00716
19.34	0.00808	0.0081	0.00895	0.0089			19.34	0.00821	0.00885	0.00848	0.00778			19.34	0.00821	0.00869	0.00689	0.00723
19.36	0.00808	0.00818	0.00899	0.00886			19.36	0.00817	0.00895	0.00844	0.00783			19.36	0.00817	0.00875	0.00688	0.00721
19.38	0.00809	0.00822	0.00894	0.00885			19.38	0.00818	0.0089	0.00845	0.00779			19.38	0.00818	0.00866	0.00691	0.00729
19.4	0.00811	0.00821	0.00897	0.00888			19.4	0.00814	0.00891	0.00845	0.00778			19.4	0.00814	0.00874	0.00693	0.00727
19.42	0.00816	0.00813	0.009	0.00891			19.42	0.00808	0.00886	0.00843	0.0078			19.42	0.00808	0.00865	0.00698	0.00728
19.44	0.00817	0.00811	0.00905	0.00889			19.44	0.00808	0.00886	0.00842	0.00783			19.44	0.00808	0.00876	0.00687	0.00731
19.46	0.00817	0.00817	0.00904	0.00891			19.46	0.00809	0.00885	0.00846	0.00781			19.46	0.00809	0.00878	0.00692	0.00732
19.48	0.00818	0.0082	0.00903	0.00891			19.48	0.00811	0.00874	0.00846	0.00775			19.48	0.00811	0.00879	0.00691	0.00736
19.5	0.00816	0.00819	0.009	0.00891			19.5	0.00816	0.00871	0.00842	0.00772			19.5	0.00816	0.00877	0.00693	0.00739
19.52	0.00815	0.00812	0.00902	0.0089			19.52	0.00817	0.00866	0.0084	0.00772			19.52	0.00817	0.00875	0.0069	0.00742
19.54	0.00813	0.00812	0.009	0.00885			19.54	0.00817	0.00869	0.00843	0.00775			19.54	0.00817	0.00875	0.00695	0.00738
19.56	0.00817	0.00816	0.00903	0.00888			19.56	0.00818	0.0086	0.00841	0.0078			19.56	0.00818	0.00875	0.00696	0.00736
19.58	0.00816	0.0082	0.00897	0.00887			19.58	0.00816	0.0086	0.00842	0.00777			19.58	0.00816	0.00873	0.00704	0.00735
19.6	0.00815	0.00814	0.00901	0.00885			19.6	0.00815	0.00859	0.00838	0.00774			19.6	0.00815	0.00876	0.00697	0.00736
19.62	0.00812	0.00811	0.009	0.00887			19.62	0.00813	0.00866	0.00841	0.00773			19.62	0.00813	0.0088	0.00701	0.00734
19.64	0.00815	0.0081	0.00902	0.00885			19.64	0.00817	0.00868	0.00842	0.00775			19.64	0.00817	0.00881	0.00697	0.00739
19.66	0.00813	0.00813	0.00898	0.00887			19.66	0.00816	0.00868	0.00843	0.00775			19.66	0.00816	0.00879	0.00696	0.0073
19.68	0.00811	0.00813	0.00909	0.00887			19.68	0.00815	0.00872	0.00834	0.00775			19.68	0.00815	0.00881	0.00694	0.00726
19.7	0.00809	0.0081	0.00914	0.00884			19.7	0.00812	0.00874	0.00836	0.00774			19.7	0.00812	0.00883	0.00698	0.0072
19.72	0.00811	0.00807	0.00916	0.0088			19.72	0.00815	0.00876	0.00836	0.00772			19.72	0.00815	0.00884	0.00696	0.00728
19.74	0.00813	0.00813	0.00913	0.00881			19.74	0.00813	0.0087	0.00835	0.00773			19.74	0.00813	0.00882	0.00696	0.00721
19.76	0.00818	0.00809	0.00916	0.00881			19.76	0.00811	0.00868	0.00833	0.00777			19.76	0.00811	0.0088	0.00697	0.00719
19.78	0.0082	0.00808	0.00925	0.00879			19.78	0.00809	0.00864	0.00837	0.0078			19.78	0.00809	0.00883	0.00696	0.00723
19.8	0.00824	0.00804	0.00927	0.00876			19.8	0.00811	0.00855	0.00836	0.00783			19.8	0.00811	0.00885	0.00698	0.00729
19.82	0.00827	0.0081	0.00926	0.00878			19.82	0.00813	0.00855	0.00835	0.00785			19.82	0.00813	0.00885	0.00699	0.00726
19.84	0.0083	0.00808	0.00928	0.00875			19.84	0.00818	0.00861	0.00839	0.00783			19.84	0.00818	0.00885	0.00706	0.00726
19.86	0.0083	0.00806	0.00933	0.00875			19.86	0.0082	0.00868	0.00836	0.00787			19.86	0.0082	0.00888	0.007	0.00732
19.88	0.00826	0.008	0.00936	0.00872			19.88	0.00824	0.00866	0.00833	0.00781			19.88	0.00824	0.00885	0.00699	0.00739
19.9	0.00827	0.008	0.00935	0.00868			19.9	0.00827	0.00869	0.00829	0.00778			19.9	0.00827	0.00885	0.00706	0.00738
19.92	0.00828	0.00806	0.00936	0.00866			19.92	0.0083	0.00869	0.00833	0.00779			19.92	0.0083	0.00883	0.00708	0.00733
19.94	0.00831	0.00804	0.00941	0.00862			19.94	0.0083	0.00867	0.00837	0.00782			19.94	0.0083	0.00882	0.0071	0.00736
19.96	0.0083	0.00798	0.00946	0.00862			19.96	0.00826	0.00863	0.00834	0.00785			19.96	0.00826	0.00885	0.00704	0.00739
19.98	0.00837	0.00797	0.00944	0.00862			19.98	0.00827	0.00865	0.0082	0.00786			19.98	0.00827	0.00881	0.00706	0.00739
20	0.00838	0.00801	0.00948	0.00864			20	0.00828	0.0086	0.00825	0.0078			20	0.00828	0.00886	0.00706	0.00741
20.02	0.00842	0.00805	0.00953	0.00854			20.02	0.00831	0.00862	0.00829	0.00783			20.02	0.00831	0.00881	0.00709	0.00739
20.04	0.00836	0.0081	0.00952	0.00856			20.04	0.0083	0.00859	0.0083	0.00788			20.04	0.0083	0.00881	0.00708	0.00749
20.06	0.0084	0.00799	0.00959	0.00851			20.06	0.00837	0.00867	0.00821	0.00793			20.06	0.00837	0.00885	0.00712	0.00741
20.08	0.00833	0.00795	0.00957	0.00852			20.08	0.00838	0.00878	0.00825	0.00787			20.08	0.00838	0.00885	0.00713	0.00741
20.1	0.00834	0.00796	0.00962	0.00847			20.1	0.00842	0.00882	0.00826	0.0078			20.1	0.00842	0.00882	0.00712	0.00741
20.12	0.00835	0.00799	0.00961	0.00852			20.12	0.00836	0.00884	0.00826	0.0078			20.12	0.00836	0.00878	0.0071	0.00738
20.14	0.00842	0.008	0.00964	0.0085			20.14	0.0084	0.00897	0.00827	0.00783			20.14	0.0084	0.00882	0.00712	0.00732
20.16	0.00845	0.00795	0.00968	0.0085			20.16	0.00833	0.00891	0.00829	0.00786			20.16	0.00833	0.00881	0.00717	0.00735
20.18	0.00847	0.00795	0.00966	0.00843			20.18	0.00834	0.00887	0.00824	0.0079			20.18	0.00834	0.00879	0.00721	0.0074
20.2	0.00852	0.00799	0.00965	0.00844			20.2	0.00835	0.00881	0.00824	0.00791			20.2	0.00835	0.00879	0.00723	0.00738
20.22	0.00855	0.00801	0.00967	0.00841			20.22	0.00842	0.0088	0.0083	0.0079			20.22	0.00842	0.00879	0.00724	0.00732
20.24	0.00853	0.00797	0.00965	0.0084			20.24	0.00845	0.00874	0.00828	0.00789			20.24	0.00845	0.00878	0.00723	0.0073
20.26	0.00854	0.00801	0.00965	0.00839			20.26	0.00847	0.00878	0.00823	0.0079			20.26	0.00847	0.0088	0.0073	0.0073
20.28	0.00861	0.00803	0.00969	0.0084			20.28	0.00852	0.00887	0.00822	0.00796			20.28	0.00852	0.00878	0.0073	0.00735
20.3	0.00863	0.008	0.00974	0.00838			20.3	0.00855	0.00898	0.0083	0.00796			20.3	0.00855	0.00873	0.00723	0.0073
20.32	0.00855	0.00795	0.0097	0.00839			20.32	0.00853	0.00901	0.00831	0.00791			20.32	0.00853	0.00869	0.00723	0.00735
20.34	0.00856	0.00793	0.00968	0.00839			20.34	0.00854	0.00912	0.00827	0.00792			20.34	0.00854	0.00875	0.00726	0.00737
20.36	0.0086	0.00802	0.00972	0.00837			20.36	0.00861	0.00911	0.00825	0.00792			20.36	0.00861	0.00872	0.00726	0.00736
20.38	0.00865	0.00803	0.00971	0.00837			20.38	0.00863	0.00914	0.00829	0.00803			20.38	0.00863	0.00871	0.00732	0.00737
20.4	0.00866	0.00798	0.00973	0.00832			20.4	0.00855	0.00912	0.00839	0.00806			20.4	0.00855	0.00865	0.00737	0.00741
20.42	0.00874	0.00798	0.00972	0.00835			20.42	0.00856	0.00901	0.00829	0.00807			20.42	0.00856	0.00866	0.0074	0.00744
20.44	0.00881	0.00798	0.0097	0.00835			20.44	0.0086	0.00899	0.00825	0.008			20.44	0.0086	0.00863	0.00737	0.00754
20.46	0.00885	0.00799	0.00967	0.00829			20.46	0.00865	0.00898	0.00823	0.00807			20.46	0.00865	0.00864	0.00744	0.00755
20.48	0.00883	0.00807	0.0097	0.00832			20.48	0.00866	0.00903	0.00832	0.00805			20.48	0.00866	0.00865	0.00747	0.0076
20.5	0.00883	0.00805	0.00975	0.00836			20.5	0.00874	0.00908	0.00833	0.00812			20.5	0.00874	0.00865	0.00753	0.00754
20.52	0.00888	0.00803	0.00973	0.00838			20.52	0.00881	0.00918	0.00831	0.00803			20.52	0.00881	0.00859	0.00752	0.00755
20.54	0.00883	0.00804	0.0097	0.00837			20.54	0.00885	0.0092	0.00827	0.008			20.54	0.00885	0.00859	0.00741	0.00757
20.56	0.00887	0.008	0.00968	0.00836			20.56	0.00883	0.00922	0.00832	0.00798			20.56	0.00883	0.00864	0.00739	0.00765
20.58	0.00889	0.00801	0.0097	0.00837			20.58	0.00883	0.00924	0.00831	0.00803			20.58	0.00883	0.00862	0.00753	0.00762
20.6	0.00893	0.00805	0.0096	0.00844			20.6	0.00888	0.00916	0.00835	0.00813			20.6	0.00888	0.00858	0.00755	0.00761
20.62	0.00892	0.00806	0.00966	0.0084			20.62	0.00883	0.00908	0.00829	0.00813			20.62	0.00883	0.00859	0.00758	0.00764
20.64	0.00894	0.008	0.00968	0.00837			20.64	0.00887	0.00904	0.00836	0.00808			20.64	0.00887	0.00865	0.00754	0.00769
20.66	0.00897	0.00807	0.0096	0.00843			20.66	0.00889	0.00908	0.00832	0.00804			20.66	0.00889	0.00867	0.00751	0.00762
20.68	0.00894	0.00808	0.00956	0.00843			20.68	0.00893	0.00909	0.00837	0.0081			20.68	0.00893	0.00858	0.00764	0.0076
20.7	0.00889	0.00812	0.00952	0.00841			20.7	0.00892	0.00922	0.00832	0.00815			20.7	0.00892	0.00855	0.00756	0.00756
20.72	0.00887	0.00809	0.00951	0.00844			20.72	0.00894	0.00917	0.00839	0.00818			20.72	0.00894	0.00856	0.00764	0.00756
20.74	0.00888	0.00804	0.00943	0.00842			20.74	0.00897	0.00924	0.00835	0.00809			20.74	0.00897	0.00858	0.00765	0.00758
20.76	0.00888	0.00804	0.00941	0.00849			20.76	0.00894	0.00925	0.00839	0.0081			20.76	0.00894	0.00862	0.00763	0.00761
20.78	0.0089	0.00814	0.0094	0.00847			20.78	0.00889	0.00929	0.00837	0.00812			20.78	0.00889	0.0086	0.00766	0.00767
20.8	0.00895	0.00816	0.00934	0.00845			20.8	0.00887	0.00923	0.00835	0.0082			20.8	0.00887	0.00861	0.0077	0.00771
20.82	0.00899	0.00803	0.00933	0.00844			20.82	0.00888	0.00926	0.00832	0.00824			20.82	0.00888	0.00858	0.00778	0.00771
20.84	0.00894	0.00806	0.00931	0.00846			20.84	0.00888	0.00922	0.00832	0.00827			20.84	0.00888	0.00864	0.00778	0.00774
20.86	0.00893	0.00815	0.00937	0.00858			20.86	0.0089	0.00927	0.00841	0.00821			20.86	0.0089	0.00864	0.0078	0.00775
20.88	0.00898	0.00812	0.00931	0.00854			20.88	0.00895	0.00929	0.00841	0.0082			20.88	0.00895	0.00864	0.00776	0.00774
20.9	0.00898	0.00816	0.00925	0.00853			20.9	0.00899	0.00926	0.00836	0.00815			20.9	0.00899	0.00862	0.00784	0.00778
20.92	0.00899	0.00806	0.00925	0.00854			20.92	0.00894	0.00916	0.00839	0.00824			20.92	0.00894	0.00863	0.00774	0.00788
20.94	0.00898	0.00812	0.00937	0.00861			20.94	0.00893	0.00918	0.00846	0.0083			20.94	0.00893	0.00865	0.00772	0.00786
20.96	0.00903	0.00815	0.00934	0.00857			20.96	0.00898	0.00919	0.00846	0.00836			20.96	0.00898	0.00862	0.0078	0.00784
20.98	0.00898	0.00817	0.00938	0.00859			20.98	0.00898	0.00913	0.0085	0.00824			20.98	0.00898	0.00852	0.0078	0.00784
21	0.00894	0.00806	0.00935	0.00863			21	0.00899	0.00919	0.00847	0.00823			21	0.00899	0.00859	0.00783	0.00794
21.02	0.00893	0.00808	0.00933	0.00863			21.02	0.00898	0.00921	0.00844	0.00823			21.02	0.00898	0.00865	0.00786	0.00799
21.04	0.0089	0.00817	0.00939	0.0086			21.04	0.00903	0.00915	0.00847	0.00832			21.04	0.00903	0.00862	0.00789	0.00799
21.06	0.00892	0.00817	0.00935	0.00862			21.06	0.00898	0.00909	0.0085	0.00832			21.06	0.00898	0.00858	0.00785	0.00803
21.08	0.00888	0.0082	0.00938	0.00869			21.08	0.00894	0.00901	0.00849	0.00837			21.08	0.00894	0.00861	0.0079	0.00808
21.1	0.00892	0.00815	0.00934	0.00871			21.1	0.00893	0.00893	0.00845	0.00826			21.1	0.00893	0.00866	0.00791	0.00805
21.12	0.00891	0.00816	0.00928	0.00866			21.12	0.0089	0.00889	0.00846	0.00825			21.12	0.0089	0.00873	0.00797	0.00804
21.14	0.00891	0.00818	0.00929	0.00868			21.14	0.00892	0.00894	0.00846	0.00824			21.14	0.00892	0.00869	0.00789	0.00807
21.16	0.00887	0.00822	0.00921	0.00872			21.16	0.00888	0.00891	0.00848	0.00829			21.16	0.00888	0.00869	0.00797	0.0081
21.18	0.00882	0.00812	0.00926	0.00881			21.18	0.00892	0.00895	0.00848	0.00832			21.18	0.00892	0.00878	0.00796	0.00816
21.2	0.00873	0.00816	0.0092	0.00881			21.2	0.00891	0.00898	0.00852	0.00824			21.2	0.00891	0.00879	0.008	0.00817
21.22	0.00871	0.0082	0.00927	0.00879			21.22	0.00891	0.00894	0.00848	0.00827			21.22	0.00891	0.00877	0.00793	0.00813
21.24	0.00874	0.00823	0.00915	0.00872			21.24	0.00887	0.00894	0.0085	0.00831			21.24	0.00887	0.00874	0.00785	0.0081
21.26	0.00875	0.00821	0.00913	0.00874			21.26	0.00882	0.00891	0.00853	0.00836			21.26	0.00882	0.00874	0.00794	0.00813
21.28	0.00869	0.00825	0.0091	0.00877			21.28	0.00873	0.00882	0.00857	0.00837			21.28	0.00873	0.00876	0.00806	0.00821
21.3	0.00873	0.00827	0.00918	0.00873			21.3	0.00871	0.00883	0.00852	0.00843			21.3	0.00871	0.00887	0.00801	0.00822
21.32	0.00872	0.0083	0.0092	0.00875			21.32	0.00874	0.00886	0.00852	0.0084			21.32	0.00874	0.0088	0.00795	0.0082
21.34	0.00868	0.0083	0.0092	0.00874			21.34	0.00875	0.00889	0.00861	0.00832			21.34	0.00875	0.00875	0.00796	0.0082
21.36	0.00869	0.00822	0.00918	0.00876			21.36	0.00869	0.00893	0.00857	0.00836			21.36	0.00869	0.00873	0.00789	0.00826
21.38	0.00872	0.00829	0.00923	0.00871			21.38	0.00873	0.00893	0.00852	0.00842			21.38	0.00873	0.0088	0.00802	0.00829
21.4	0.00878	0.00831	0.00932	0.00864			21.4	0.00872	0.00889	0.00855	0.00847			21.4	0.00872	0.0088	0.00798	0.00832
21.42	0.00873	0.00829	0.00931	0.0087			21.42	0.00868	0.00886	0.00868	0.00834			21.42	0.00868	0.00886	0.00799	0.00835
21.44	0.00883	0.00823	0.00938	0.00876			21.44	0.00869	0.00885	0.00862	0.00836			21.44	0.00869	0.00878	0.00805	0.00844
21.46	0.00883	0.00838	0.00939	0.00877			21.46	0.00872	0.00887	0.00862	0.00847			21.46	0.00872	0.00884	0.00813	0.00848
21.48	0.00888	0.00832	0.00941	0.0087			21.48	0.00878	0.00882	0.00863	0.00848			21.48	0.00878	0.00882	0.00808	0.00846
21.5	0.0088	0.00829	0.00943	0.00871			21.5	0.00873	0.00879	0.00865	0.00844			21.5	0.00873	0.00884	0.00802	0.00851
21.52	0.0088	0.00831	0.00945	0.0087			21.52	0.00883	0.00872	0.00863	0.0085			21.52	0.00883	0.00876	0.00801	0.00846
21.54	0.00878	0.00834	0.00949	0.00872			21.54	0.00883	0.00868	0.00874	0.00854			21.54	0.00883	0.00879	0.00797	0.0085
21.56	0.00879	0.00834	0.00942	0.00869			21.56	0.00888	0.00871	0.00876	0.00863			21.56	0.00888	0.00886	0.00802	0.00856
21.58	0.00874	0.00829	0.00947	0.00875			21.58	0.0088	0.00867	0.00869	0.00857			21.58	0.0088	0.00888	0.00803	0.00857
21.6	0.00876	0.00832	0.00941	0.00873			21.6	0.0088	0.0086	0.00878	0.00847			21.6	0.0088	0.00889	0.00801	0.00863
21.62	0.00877	0.00842	0.00956	0.0087			21.62	0.00878	0.0086	0.00876	0.0085			21.62	0.00878	0.00886	0.00802	0.00863
21.64	0.00879	0.00845	0.0095	0.00868			21.64	0.00879	0.00864	0.00893	0.00858			21.64	0.00879	0.00896	0.00802	0.00862
21.66	0.00874	0.0084	0.00946	0.00864			21.66	0.00874	0.0087	0.00877	0.00845			21.66	0.00874	0.00887	0.00805	0.00864
21.68	0.00872	0.00842	0.00945	0.00861			21.68	0.00876	0.00873	0.00882	0.00854			21.68	0.00876	0.00895	0.00806	0.00863
21.7	0.00867	0.00837	0.00946	0.0086			21.7	0.00877	0.00869	0.00884	0.00854			21.7	0.00877	0.00887	0.00803	0.00866
21.72	0.00872	0.00849	0.00947	0.00856			21.72	0.00879	0.00872	0.00891	0.00859			21.72	0.00879	0.00894	0.008	0.0087
21.74	0.00865	0.00848	0.00943	0.00855			21.74	0.00874	0.0087	0.00877	0.00861			21.74	0.00874	0.00892	0.00799	0.00859
21.76	0.00872	0.0084	0.00939	0.00855			21.76	0.00872	0.00872	0.00887	0.00863			21.76	0.00872	0.009	0.00808	0.00857
21.78	0.00874	0.00836	0.00947	0.00859			21.78	0.00867	0.00874	0.00892	0.00864			21.78	0.00867	0.00909	0.00806	0.00856
21.8	0.00878	0.0085	0.0094	0.00863			21.8	0.00872	0.00881	0.00898	0.00866			21.8	0.00872	0.00903	0.00804	0.00855
21.82	0.00877	0.00848	0.00946	0.00865			21.82	0.00865	0.00884	0.00889	0.00867			21.82	0.00865	0.00898	0.00805	0.00861
21.84	0.00881	0.00844	0.00939	0.00866			21.84	0.00872	0.00888	0.00896	0.00864			21.84	0.00872	0.00902	0.00802	0.00863
21.86	0.00885	0.00848	0.00947	0.0086			21.86	0.00874	0.00887	0.00897	0.00867			21.86	0.00874	0.00899	0.00804	0.00866
21.88	0.00882	0.00865	0.00944	0.00859			21.88	0.00878	0.00882	0.00903	0.00869			21.88	0.00878	0.00899	0.00802	0.00867
21.9	0.00882	0.0086	0.00943	0.00855			21.9	0.00877	0.00888	0.00898	0.00876			21.9	0.00877	0.00895	0.00815	0.00874
21.92	0.0089	0.00855	0.00948	0.00856			21.92	0.00881	0.00894	0.00908	0.00877			21.92	0.00881	0.00902	0.00811	0.00876
21.94	0.00892	0.00849	0.00956	0.00851			21.94	0.00885	0.00887	0.00904	0.00875			21.94	0.00885	0.00906	0.00811	0.00872
21.96	0.00889	0.00858	0.00948	0.00851			21.96	0.00882	0.00885	0.00902	0.00877			21.96	0.00882	0.00908	0.00808	0.00873
21.98	0.00895	0.00865	0.00952	0.00851			21.98	0.00882	0.00886	0.00913	0.00882			21.98	0.00882	0.009	0.0081	0.00871
22	0.00893	0.00865	0.00963	0.00857			22	0.0089	0.00886	0.00916	0.00884			22	0.0089	0.00902	0.00808	0.0087
22.02	0.00896	0.00858	0.00958	0.00857			22.02	0.00892	0.00881	0.00927	0.00879			22.02	0.00892	0.00917	0.00808	0.0087
22.04	0.00894	0.00859	0.00964	0.00863			22.04	0.00889	0.00888	0.00923	0.00874			22.04	0.00889	0.00923	0.00812	0.00871
22.06	0.00909	0.00863	0.0097	0.00859			22.06	0.00895	0.00884	0.00924	0.00877			22.06	0.00895	0.00919	0.00802	0.00872
22.08	0.00909	0.00871	0.00974	0.00865			22.08	0.00893	0.00881	0.00921	0.00885			22.08	0.00893	0.00909	0.00815	0.00877
22.1	0.00891	0.00873	0.00968	0.00865			22.1	0.00896	0.00872	0.00932	0.00895			22.1	0.00896	0.00911	0.00809	0.00876
22.12	0.00889	0.00874	0.00967	0.00872			22.12	0.00894	0.0087	0.00931	0.00894			22.12	0.00894	0.00919	0.00819	0.00877
22.14	0.00898	0.0087	0.00957	0.00866			22.14	0.00909	0.00873	0.00931	0.00895			22.14	0.00909	0.00928	0.00812	0.00875
22.16	0.00893	0.00872	0.00959	0.00864			22.16	0.00909	0.00875	0.00929	0.00891			22.16	0.00909	0.00929	0.00818	0.00876
22.18	0.00887	0.00874	0.00951	0.00864			22.18	0.00891	0.00877	0.00943	0.00897			22.18	0.00891	0.00929	0.00811	0.00876
22.2	0.00896	0.00876	0.00944	0.00871			22.2	0.00889	0.00884	0.00943	0.00896			22.2	0.00889	0.00933	0.00817	0.00869
22.22	0.00901	0.00885	0.00953	0.0087			22.22	0.00898	0.00884	0.00942	0.00893			22.22	0.00898	0.00938	0.0081	0.00869
22.24	0.00887	0.00879	0.00947	0.00871			22.24	0.00893	0.0088	0.00938	0.00885			22.24	0.00893	0.00937	0.00824	0.00867
22.26	0.00887	0.00884	0.00942	0.00873			22.26	0.00887	0.00883	0.0095	0.0089			22.26	0.00887	0.00931	0.00818	0.00878
22.28	0.00899	0.00886	0.00932	0.00875			22.28	0.00896	0.00888	0.00946	0.00895			22.28	0.00896	0.00931	0.00819	0.00864
22.3	0.009	0.00885	0.00942	0.00876			22.3	0.00901	0.00894	0.00949	0.00899			22.3	0.00901	0.00934	0.00822	0.00866
22.32	0.00895	0.00882	0.00941	0.00874			22.32	0.00887	0.00903	0.00942	0.00893			22.32	0.00887	0.00942	0.00826	0.00872
22.34	0.00898	0.00886	0.00941	0.00874			22.34	0.00887	0.00904	0.00956	0.00904			22.34	0.00887	0.00945	0.00825	0.00876
22.36	0.00905	0.00891	0.00943	0.00887			22.36	0.00899	0.00896	0.00955	0.00913			22.36	0.00899	0.00955	0.00823	0.00873
22.38	0.00898	0.00897	0.00963	0.00885			22.38	0.009	0.00897	0.00957	0.00915			22.38	0.009	0.00947	0.0083	0.00875
22.4	0.00901	0.00891	0.00964	0.00885			22.4	0.00895	0.00897	0.00958	0.00906			22.4	0.00895	0.00948	0.00828	0.00875
22.42	0.00905	0.00889	0.00962	0.00891			22.42	0.00898	0.00892	0.00962	0.00905			22.42	0.00898	0.00959	0.00834	0.00869
22.44	0.00899	0.00898	0.00963	0.00897			22.44	0.00905	0.00898	0.00974	0.00918			22.44	0.00905	0.0097	0.00838	0.00866
22.46	0.00909	0.00901	0.00973	0.00901			22.46	0.00898	0.00899	0.00968	0.0092			22.46	0.00898	0.00964	0.00831	0.00867
22.48	0.00916	0.00902	0.00972	0.009			22.48	0.00901	0.00908	0.00965	0.00918			22.48	0.00901	0.00962	0.00829	0.00874
22.5	0.00915	0.00898	0.00968	0.00893			22.5	0.00905	0.00912	0.00967	0.00911			22.5	0.00905	0.00962	0.00828	0.00875
22.52	0.0091	0.00901	0.0096	0.00904			22.52	0.00899	0.00902	0.00977	0.00909			22.52	0.00899	0.0097	0.00832	0.00874
22.54	0.00917	0.009	0.00974	0.00899			22.54	0.00909	0.009	0.00975	0.00915			22.54	0.00909	0.00967	0.00831	0.00873
22.56	0.00927	0.00905	0.00968	0.00908			22.56	0.00916	0.00885	0.00978	0.00921			22.56	0.00916	0.0097	0.00839	0.00874
22.58	0.00905	0.00907	0.00979	0.00904			22.58	0.00915	0.00885	0.00978	0.00921			22.58	0.00915	0.00973	0.0084	0.00874
22.6	0.00923	0.00908	0.00985	0.00914			22.6	0.0091	0.00884	0.00981	0.00921			22.6	0.0091	0.00979	0.00844	0.00878
22.62	0.00925	0.00899	0.00986	0.00929			22.62	0.00917	0.00885	0.00974	0.00922			22.62	0.00917	0.00979	0.00846	0.0088
22.64	0.00914	0.0091	0.00982	0.00923			22.64	0.00927	0.00886	0.00978	0.00925			22.64	0.00927	0.00983	0.0085	0.00876
22.66	0.0091	0.00902	0.00985	0.0092			22.66	0.00905	0.00887	0.00984	0.00928			22.66	0.00905	0.00986	0.00855	0.00879
22.68	0.00926	0.00903	0.00986	0.00917			22.68	0.00923	0.00891	0.00985	0.00918			22.68	0.00923	0.00988	0.0085	0.00883
22.7	0.00924	0.00909	0.00982	0.00927			22.7	0.00925	0.00892	0.0098	0.00918			22.7	0.00925	0.00997	0.00847	0.00882
22.72	0.00905	0.00914	0.0099	0.00931			22.72	0.00914	0.00903	0.0098	0.0093			22.72	0.00914	0.00995	0.00836	0.00878
22.74	0.00904	0.00913	0.00993	0.0093			22.74	0.0091	0.00906	0.00981	0.00925			22.74	0.0091	0.00995	0.00849	0.00888
22.76	0.00907	0.00908	0.00987	0.0093			22.76	0.00926	0.00905	0.00989	0.00921			22.76	0.00926	0.00999	0.00856	0.00886
22.78	0.00909	0.00905	0.00986	0.00932			22.78	0.00924	0.00907	0.0098	0.00917			22.78	0.00924	0.01004	0.00858	0.00891
22.8	0.00907	0.00915	0.00995	0.00938			22.8	0.00905	0.00911	0.00982	0.00931			22.8	0.00905	0.0101	0.00852	0.00883
22.82	0.00917	0.00917	0.01001	0.00934			22.82	0.00904	0.00917	0.00987	0.00928			22.82	0.00904	0.01013	0.00865	0.00883
22.84	0.00927	0.00909	0.01006	0.00936			22.84	0.00907	0.00913	0.00996	0.00921			22.84	0.00907	0.01011	0.0086	0.00884
22.86	0.00931	0.00914	0.01005	0.00935			22.86	0.00909	0.00918	0.00994	0.00918			22.86	0.00909	0.01012	0.00865	0.00887
22.88	0.00936	0.00913	0.01009	0.00934			22.88	0.00907	0.00922	0.00981	0.00915			22.88	0.00907	0.0101	0.00856	0.0088
22.9	0.00937	0.00909	0.01006	0.00932			22.9	0.00917	0.00926	0.0099	0.0093			22.9	0.00917	0.01003	0.0086	0.0088
22.92	0.0095	0.0092	0.0101	0.00946			22.92	0.00927	0.00927	0.01	0.00926			22.92	0.00927	0.01012	0.00867	0.00881
22.94	0.00943	0.00917	0.01013	0.00953			22.94	0.00931	0.00929	0.00997	0.00926			22.94	0.00931	0.01014	0.00862	0.00891
22.96	0.00947	0.00916	0.01024	0.00951			22.96	0.00936	0.00933	0.00978	0.00917			22.96	0.00936	0.01026	0.00865	0.00897
22.98	0.00942	0.00922	0.0103	0.0094			22.98	0.00937	0.00928	0.00988	0.00926			22.98	0.00937	0.01025	0.00865	0.00899
23	0.00948	0.00915	0.01042	0.00943			23	0.0095	0.00925	0.01004	0.00936			23	0.0095	0.01029	0.00875	0.009
23.02	0.0094	0.00913	0.01048	0.00949			23.02	0.00943	0.00922	0.00994	0.00934			23.02	0.00943	0.01024	0.0086	0.00904
23.04	0.00954	0.00921	0.01053	0.00951			23.04	0.00947	0.00923	0.00978	0.00931			23.04	0.00947	0.01034	0.00877	0.009
23.06	0.00943	0.00919	0.01052	0.00949			23.06	0.00942	0.00938	0.00978	0.00933			23.06	0.00942	0.01029	0.00867	0.00901
23.08	0.0095	0.00916	0.01062	0.0095			23.08	0.00948	0.00948	0.00997	0.00941			23.08	0.00948	0.01028	0.00872	0.00905
23.1	0.00957	0.00915	0.01062	0.00942			23.1	0.0094	0.00936	0.01001	0.00929			23.1	0.0094	0.01023	0.00867	0.00909
23.12	0.00951	0.00913	0.01062	0.00946			23.12	0.00954	0.00939	0.00992	0.00923			23.12	0.00954	0.0103	0.0087	0.00911
23.14	0.00946	0.00924	0.0106	0.00944			23.14	0.00943	0.00938	0.0099	0.00928			23.14	0.00943	0.01032	0.00872	0.00918
23.16	0.00953	0.0092	0.01066	0.00945			23.16	0.0095	0.00942	0.00995	0.00938			23.16	0.0095	0.01039	0.00864	0.0092
23.18	0.00962	0.0092	0.01076	0.00944			23.18	0.00957	0.00937	0.00998	0.00944			23.18	0.00957	0.01035	0.00871	0.00925
23.2	0.00956	0.00918	0.01077	0.00951			23.2	0.00951	0.00949	0.00994	0.00939			23.2	0.00951	0.01036	0.00868	0.00929
23.22	0.0096	0.00925	0.01078	0.00953			23.22	0.00946	0.00953	0.00989	0.00933			23.22	0.00946	0.01031	0.00876	0.00931
23.24	0.00958	0.00921	0.01085	0.00951			23.24	0.00953	0.00949	0.00996	0.00929			23.24	0.00953	0.01024	0.0088	0.00929
23.26	0.00963	0.00919	0.01079	0.00951			23.26	0.00962	0.00948	0.01	0.00926			23.26	0.00962	0.01034	0.00879	0.00924
23.28	0.00959	0.00914	0.01084	0.00955			23.28	0.00956	0.00948	0.00987	0.00933			23.28	0.00956	0.01023	0.00878	0.00928
23.3	0.00968	0.00924	0.01082	0.00957			23.3	0.0096	0.00972	0.00995	0.00935			23.3	0.0096	0.01026	0.00873	0.00929
23.32	0.00976	0.00924	0.01086	0.00956			23.32	0.00958	0.00981	0.00988	0.00935			23.32	0.00958	0.01036	0.00878	0.00934
23.34	0.0097	0.00915	0.01091	0.00954			23.34	0.00963	0.00989	0.00989	0.00932			23.34	0.00963	0.01049	0.00871	0.00929
23.36	0.00977	0.00915	0.0109	0.00951			23.36	0.00959	0.00988	0.00977	0.00932			23.36	0.00959	0.01046	0.0087	0.00936
23.38	0.00977	0.00922	0.01091	0.00958			23.38	0.00968	0.00983	0.00986	0.00923			23.38	0.00968	0.01046	0.00865	0.00918
23.4	0.00972	0.00929	0.01091	0.0095			23.4	0.00976	0.00984	0.00989	0.00933			23.4	0.00976	0.0104	0.00878	0.00926
23.42	0.00972	0.00926	0.011	0.00948			23.42	0.0097	0.00976	0.00993	0.00946			23.42	0.0097	0.01043	0.00878	0.00922
23.44	0.00972	0.00919	0.011	0.00941			23.44	0.00977	0.00986	0.00981	0.00947			23.44	0.00977	0.01035	0.00871	0.00929
23.46	0.00978	0.00924	0.01105	0.00957			23.46	0.00977	0.00994	0.00985	0.00938			23.46	0.00977	0.01034	0.00873	0.00919
23.48	0.0098	0.00925	0.01105	0.00958			23.48	0.00972	0.01006	0.00988	0.00943			23.48	0.00972	0.01033	0.00876	0.00927
23.5	0.0099	0.00928	0.01108	0.00963			23.5	0.00972	0.01018	0.01005	0.00945			23.5	0.00972	0.01038	0.00881	0.00931
23.52	0.00997	0.00922	0.01124	0.00959			23.52	0.00972	0.01013	0.00989	0.00954			23.52	0.00972	0.01032	0.00876	0.00938
23.54	0.01001	0.00922	0.01118	0.00963			23.54	0.00978	0.01017	0.00994	0.00954			23.54	0.00978	0.0103	0.00875	0.0094
23.56	0.01002	0.00928	0.01112	0.00959			23.56	0.0098	0.01015	0.00996	0.00951			23.56	0.0098	0.01025	0.00869	0.00942
23.58	0.01006	0.00931	0.01108	0.00957			23.58	0.0099	0.01012	0.01005	0.00952			23.58	0.0099	0.01041	0.00874	0.00949
23.6	0.01011	0.00922	0.01127	0.00954			23.6	0.00997	0.01007	0.01002	0.00954			23.6	0.00997	0.01044	0.00882	0.00947
23.62	0.01008	0.00925	0.01132	0.0096			23.62	0.01001	0.01013	0.00988	0.0096			23.62	0.01001	0.01041	0.00887	0.00946
23.64	0.01009	0.00932	0.0113	0.00969			23.64	0.01002	0.01017	0.00987	0.0096			23.64	0.01002	0.01038	0.0088	0.00935
23.66	0.01009	0.00925	0.01124	0.00975			23.66	0.01006	0.01017	0.01003	0.00958			23.66	0.01006	0.01036	0.00873	0.00934
23.68	0.01011	0.00931	0.01116	0.0097			23.68	0.01011	0.01017	0.00994	0.00952			23.68	0.01011	0.01042	0.00874	0.00937
23.7	0.01016	0.00929	0.01126	0.00971			23.7	0.01008	0.01024	0.00995	0.00967			23.7	0.01008	0.01039	0.00888	0.0094
23.72	0.01019	0.00937	0.01106	0.00979			23.72	0.01009	0.01033	0.00994	0.00963			23.72	0.01009	0.01042	0.00887	0.0094
23.74	0.01021	0.00933	0.01101	0.00976			23.74	0.01009	0.01037	0.01016	0.00957			23.74	0.01009	0.01036	0.00873	0.00945
23.76	0.01015	0.00934	0.01106	0.00975			23.76	0.01011	0.01037	0.01009	0.00963			23.76	0.01011	0.01029	0.00878	0.0095
23.78	0.01017	0.00939	0.01102	0.00972			23.78	0.01016	0.01035	0.01003	0.00976			23.78	0.01016	0.01026	0.00871	0.00952
23.8	0.01012	0.00946	0.01098	0.00976			23.8	0.01019	0.01041	0.01004	0.00973			23.8	0.01019	0.01039	0.0088	0.00957
23.82	0.01025	0.00942	0.01092	0.00971			23.82	0.01021	0.01041	0.01013	0.00963			23.82	0.01021	0.01053	0.00883	0.00948
23.84	0.01027	0.00942	0.01085	0.00975			23.84	0.01015	0.01041	0.01025	0.00961			23.84	0.01015	0.01052	0.00889	0.00942
23.86	0.01023	0.00944	0.01082	0.00983			23.86	0.01017	0.01037	0.01005	0.00963			23.86	0.01017	0.01047	0.00884	0.00936
23.88	0.01032	0.00943	0.01086	0.00989			23.88	0.01012	0.01043	0.01013	0.0097			23.88	0.01012	0.01051	0.00891	0.00927
23.9	0.01031	0.00946	0.01092	0.00982			23.9	0.01025	0.01054	0.01013	0.00963			23.9	0.01025	0.01039	0.00896	0.00922
23.92	0.01034	0.00943	0.01098	0.00988			23.92	0.01027	0.01062	0.0103	0.00966			23.92	0.01027	0.01042	0.0089	0.00921
23.94	0.01028	0.00945	0.011	0.00989			23.94	0.01023	0.01074	0.01015	0.00968			23.94	0.01023	0.01045	0.00889	0.00936
23.96	0.01041	0.00956	0.01107	0.01001			23.96	0.01032	0.01068	0.01016	0.0097			23.96	0.01032	0.01046	0.00893	0.0094
23.98	0.01044	0.00956	0.01108	0.01			23.98	0.01031	0.01064	0.01013	0.00977			23.98	0.01031	0.01051	0.00887	0.00941
24	0.01031	0.00954	0.01102	0.01001			24	0.01034	0.01061	0.01031	0.00976			24	0.01034	0.01051	0.00888	0.00947
24.02	0.01038	0.00957	0.0109	0.00992			24.02	0.01028	0.01056	0.01019	0.00974			24.02	0.01028	0.01059	0.00892	0.00945
24.04	0.0105	0.00962	0.01092	0.00997			24.04	0.01041	0.01054	0.01029	0.00973			24.04	0.01041	0.01064	0.00888	0.00933
24.06	0.01034	0.00962	0.01086	0.01003			24.06	0.01044	0.01043	0.01032	0.00991			24.06	0.01044	0.01059	0.00894	0.00932
24.08	0.01038	0.00963	0.01083	0.01008			24.08	0.01031	0.01039	0.01046	0.00993			24.08	0.01031	0.01061	0.009	0.00938
24.1	0.01051	0.00965	0.01088	0.01012			24.1	0.01038	0.01038	0.01029	0.00975			24.1	0.01038	0.01059	0.00897	0.00935
24.12	0.01035	0.00971	0.01092	0.01007			24.12	0.0105	0.01045	0.01034	0.00972			24.12	0.0105	0.01054	0.00896	0.00935
24.14	0.01041	0.00972	0.01086	0.01005			24.14	0.01034	0.01051	0.01034	0.00978			24.14	0.01034	0.01054	0.00901	0.00935
24.16	0.01047	0.00971	0.01092	0.01009			24.16	0.01038	0.01051	0.01061	0.00992			24.16	0.01038	0.01053	0.00905	0.00951
24.18	0.01047	0.00973	0.01091	0.01025			24.18	0.01051	0.01051	0.01044	0.00989			24.18	0.01051	0.01063	0.00902	0.00957
24.2	0.01049	0.0097	0.01087	0.01028			24.2	0.01035	0.01048	0.01037	0.0099			24.2	0.01035	0.01057	0.00901	0.00958
24.22	0.01043	0.00977	0.01079	0.01023			24.22	0.01041	0.0104	0.01036	0.00981			24.22	0.01041	0.01073	0.009	0.00951
24.24	0.01048	0.00978	0.01064	0.01015			24.24	0.01047	0.01038	0.01052	0.00988			24.24	0.01047	0.01083	0.00901	0.00965
24.26	0.01035	0.00977	0.01068	0.01013			24.26	0.01047	0.01034	0.01048	0.00985			24.26	0.01047	0.01088	0.00909	0.00951
24.28	0.0103	0.00971	0.01058	0.01024			24.28	0.01049	0.01045	0.01035	0.00988			24.28	0.01049	0.01078	0.00901	0.00944
24.3	0.01036	0.00992	0.01065	0.01034			24.3	0.01043	0.01037	0.0104	0.00978			24.3	0.01043	0.01066	0.00902	0.00942
24.32	0.0103	0.00981	0.01062	0.01044			24.32	0.01048	0.01043	0.01054	0.0098			24.32	0.01048	0.01069	0.00907	0.00953
24.34	0.01026	0.00985	0.01073	0.01038			24.34	0.01035	0.0105	0.0105	0.00984			24.34	0.01035	0.01073	0.00904	0.00956
24.36	0.01038	0.00972	0.01062	0.0103			24.36	0.0103	0.01064	0.01045	0.0098			24.36	0.0103	0.01069	0.00905	0.00958
24.38	0.01037	0.00972	0.01064	0.01032			24.38	0.01036	0.01061	0.0105	0.00975			24.38	0.01036	0.01062	0.00904	0.00949
24.4	0.01031	0.00979	0.01059	0.01044			24.4	0.0103	0.01059	0.01058	0.00981			24.4	0.0103	0.01066	0.00899	0.00951
24.42	0.01035	0.00997	0.01057	0.01052			24.42	0.01026	0.0105	0.01061	0.00983			24.42	0.01026	0.0107	0.00912	0.00954
24.44	0.01033	0.00988	0.01056	0.01045			24.44	0.01038	0.01045	0.01046	0.00972			24.44	0.01038	0.01069	0.00908	0.00952
24.46	0.01036	0.00994	0.01067	0.01041			24.46	0.01037	0.01029	0.01049	0.00971			24.46	0.01037	0.01089	0.00902	0.00944
24.48	0.0104	0.00993	0.01062	0.01036			24.48	0.01031	0.01029	0.01055	0.00982			24.48	0.01031	0.01089	0.00896	0.00945
24.5	0.01034	0.00995	0.01066	0.0103			24.5	0.01035	0.01025	0.01071	0.00991			24.5	0.01035	0.01094	0.00901	0.00945
24.52	0.01037	0.00995	0.01069	0.01031			24.52	0.01033	0.01031	0.01047	0.00985			24.52	0.01033	0.01091	0.00904	0.00962
24.54	0.01041	0.00998	0.01073	0.01036			24.54	0.01036	0.0103	0.01051	0.00971			24.54	0.01036	0.01087	0.00911	0.00969
24.56	0.01028	0.00989	0.0108	0.01048			24.56	0.0104	0.01037	0.0104	0.00974			24.56	0.0104	0.01085	0.00915	0.00972
24.58	0.01027	0.00991	0.01083	0.01042			24.58	0.01034	0.01037	0.01067	0.00984			24.58	0.01034	0.01085	0.00904	0.00975
24.6	0.01032	0.00997	0.0109	0.0104			24.6	0.01037	0.01033	0.01058	0.00995			24.6	0.01037	0.01081	0.00898	0.00976
24.62	0.01033	0.00996	0.01093	0.01047			24.62	0.01041	0.0102	0.01056	0.00989			24.62	0.01041	0.01089	0.00905	0.00967
24.64	0.0103	0.00991	0.0109	0.0106			24.64	0.01028	0.0102	0.01048	0.00986			24.64	0.01028	0.01091	0.00896	0.00964
24.66	0.01029	0.01	0.01084	0.01063			24.66	0.01027	0.01017	0.01069	0.0099			24.66	0.01027	0.01089	0.00904	0.00958
24.68	0.01045	0.00994	0.01081	0.01065			24.68	0.01032	0.01026	0.01059	0.00987			24.68	0.01032	0.01079	0.00902	0.0097
24.7	0.01037	0.00997	0.01076	0.01058			24.7	0.01033	0.01015	0.01058	0.00992			24.7	0.01033	0.0109	0.00908	0.00974
24.72	0.0103	0.00998	0.01081	0.01054			24.72	0.0103	0.01012	0.01049	0.00995			24.72	0.0103	0.01081	0.00907	0.00966
24.74	0.01033	0.00999	0.01087	0.01041			24.74	0.01029	0.01007	0.01063	0.01			24.74	0.01029	0.0109	0.00912	0.00962
24.76	0.01023	0.00998	0.01099	0.01043			24.76	0.01045	0.01008	0.01062	0.00996			24.76	0.01045	0.01085	0.00904	0.00965
24.78	0.01025	0.01002	0.01101	0.01042			24.78	0.01037	0.01013	0.01055	0.00989			24.78	0.01037	0.01089	0.00893	0.0098
24.8	0.01026	0.00998	0.01109	0.01046			24.8	0.0103	0.01019	0.01048	0.00979			24.8	0.0103	0.01085	0.00885	0.00982
24.82	0.01018	0.00987	0.01107	0.01041			24.82	0.01033	0.01024	0.01059	0.00991			24.82	0.01033	0.01092	0.009	0.0098
24.84	0.0103	0.00997	0.01118	0.01053			24.84	0.01023	0.01027	0.01055	0.00991			24.84	0.01023	0.011	0.00913	0.00975
24.86	0.0103	0.01	0.01111	0.01059			24.86	0.01025	0.01037	0.01054	0.0098			24.86	0.01025	0.01103	0.00906	0.00977
24.88	0.01027	0.01008	0.01111	0.01058			24.88	0.01026	0.01038	0.0105	0.00986			24.88	0.01026	0.01105	0.00906	0.0096
24.9	0.01021	0.00998	0.011	0.01049			24.9	0.01018	0.01022	0.01052	0.00983			24.9	0.01018	0.0109	0.00903	0.00959
24.92	0.01033	0.00994	0.01109	0.01044			24.92	0.0103	0.01019	0.01059	0.00995			24.92	0.0103	0.01088	0.00911	0.00965
24.94	0.0103	0.00997	0.01116	0.01045			24.94	0.0103	0.01018	0.01051	0.00997			24.94	0.0103	0.01079	0.00905	0.00976
24.96	0.01027	0.00999	0.01111	0.01036			24.96	0.01027	0.01021	0.01053	0.00999			24.96	0.01027	0.01095	0.00904	0.00971
24.98	0.01032	0.00986	0.01111	0.01035			24.98	0.01021	0.01026	0.01052	0.00996			24.98	0.01021	0.01104	0.00905	0.00959
25	0.01035	0.00995	0.01129	0.01043			25	0.01033	0.01028	0.01065	0.01007			25	0.01033	0.0111	0.00908	0.00955
25.02	0.01034	0.00998	0.01142	0.01045			25.02	0.0103	0.01034	0.01057	0.01004			25.02	0.0103	0.01105	0.00896	0.00963
25.04	0.01029	0.00999	0.01137	0.01041			25.04	0.01027	0.0104	0.0106	0.01004			25.04	0.01027	0.01092	0.00897	0.00958
25.06	0.01038	0.00995	0.01137	0.01042			25.06	0.01032	0.01043	0.01054	0.01004			25.06	0.01032	0.01093	0.009	0.00953
25.08	0.01032	0.00997	0.01142	0.01045			25.08	0.01035	0.01044	0.01058	0.01006			25.08	0.01035	0.01096	0.00913	0.00947
25.1	0.01038	0.01003	0.01149	0.0105			25.1	0.01034	0.01033	0.01054	0.01007			25.1	0.01034	0.01101	0.00914	0.00949
25.12	0.01043	0.01003	0.0114	0.01049			25.12	0.01029	0.01032	0.0106	0.01005			25.12	0.01029	0.01104	0.00918	0.00957
25.14	0.01047	0.01	0.01148	0.01053			25.14	0.01038	0.01036	0.01065	0.01003			25.14	0.01038	0.01094	0.00915	0.00973
25.16	0.01042	0.00999	0.01142	0.01042			25.16	0.01032	0.01031	0.01066	0.01004			25.16	0.01032	0.01083	0.00912	0.00969
25.18	0.01059	0.00997	0.01164	0.01022			25.18	0.01038	0.01035	0.01061	0.01011			25.18	0.01038	0.01089	0.00912	0.00958
25.2	0.0106	0.00998	0.01146	0.01015			25.2	0.01043	0.01036	0.01067	0.01005			25.2	0.01043	0.01102	0.00919	0.0097
25.22	0.01049	0.01006	0.01148	0.01022			25.22	0.01047	0.01051	0.01063	0.01008			25.22	0.01047	0.01098	0.00921	0.00973
25.24	0.01049	0.00991	0.01144	0.01034			25.24	0.01042	0.01058	0.01064	0.0102			25.24	0.01042	0.0109	0.00919	0.00976
25.26	0.01049	0.00995	0.01154	0.01032			25.26	0.01059	0.01063	0.01064	0.01023			25.26	0.01059	0.01086	0.00913	0.00963
25.28	0.01046	0.01007	0.01146	0.01032			25.28	0.0106	0.01058	0.01064	0.01021			25.28	0.0106	0.01095	0.00911	0.00958
25.3	0.01042	0.01009	0.01154	0.01031			25.3	0.01049	0.01057	0.01058	0.01017			25.3	0.01049	0.011	0.00926	0.00959
25.32	0.01058	0.01	0.01147	0.01061			25.32	0.01049	0.01057	0.01078	0.01024			25.32	0.01049	0.01102	0.00932	0.00961
25.34	0.01054	0.01006	0.01147	0.01064			25.34	0.01049	0.01069	0.01067	0.01021			25.34	0.01049	0.01092	0.0094	0.00958
25.36	0.01053	0.01004	0.01148	0.01058			25.36	0.01046	0.01069	0.01068	0.01022			25.36	0.01046	0.01099	0.00936	0.00971
25.38	0.01057	0.01005	0.01157	0.01032			25.38	0.01042	0.0107	0.01065	0.01013			25.38	0.01042	0.01095	0.00947	0.00974
25.4	0.01071	0.01002	0.01152	0.01016			25.4	0.01058	0.01071	0.01077	0.01017			25.4	0.01058	0.01106	0.00938	0.00973
25.42	0.01066	0.01014	0.01154	0.01005			25.42	0.01054	0.01065	0.01069	0.01011			25.42	0.01054	0.01101	0.00939	0.00966
25.44	0.01066	0.01013	0.0114	0.01002			25.44	0.01053	0.01072	0.01075	0.01019			25.44	0.01053	0.01099	0.00939	0.00971
25.46	0.01072	0.0101	0.01133	0.01024			25.46	0.01057	0.01079	0.01082	0.01013			25.46	0.01057	0.01089	0.00935	0.00963
25.48	0.01077	0.01004	0.01131	0.01032			25.48	0.01071	0.01082	0.01086	0.01016			25.48	0.01071	0.01095	0.00939	0.00959
25.5	0.01073	0.01009	0.01135	0.01049			25.5	0.01066	0.0109	0.01075	0.01014			25.5	0.01066	0.011	0.00946	0.00958
25.52	0.01069	0.01015	0.01132	0.01047			25.52	0.01066	0.01087	0.01064	0.01018			25.52	0.01066	0.01097	0.00954	0.00971
25.54	0.01084	0.01005	0.01137	0.01061			25.54	0.01072	0.01077	0.01078	0.01024			25.54	0.01072	0.01099	0.00953	0.00969
25.56	0.01081	0.01009	0.01127	0.01061			25.56	0.01077	0.01072	0.01086	0.01028			25.56	0.01077	0.01101	0.00945	0.00983
25.58	0.01081	0.01013	0.01141	0.01061			25.58	0.01073	0.01081	0.01079	0.01023			25.58	0.01073	0.011	0.00944	0.00963
25.6	0.01092	0.01024	0.01137	0.0103			25.6	0.01069	0.01079	0.01074	0.01025			25.6	0.01069	0.01091	0.00948	0.00965
25.62	0.0109	0.01025	0.01144	0.01019			25.62	0.01084	0.01074	0.0108	0.01025			25.62	0.01084	0.01098	0.00943	0.00977
25.64	0.01088	0.01022	0.01136	0.01011			25.64	0.01081	0.01075	0.01082	0.01034			25.64	0.01081	0.011	0.00953	0.00982
25.66	0.01101	0.01018	0.01137	0.01023			25.66	0.01081	0.01089	0.01082	0.01033			25.66	0.01081	0.01095	0.00957	0.00985
25.68	0.01107	0.01025	0.01134	0.01029			25.68	0.01092	0.011	0.01075	0.01028			25.68	0.01092	0.01097	0.00958	0.00984
25.7	0.01096	0.01018	0.01142	0.01041			25.7	0.0109	0.01105	0.0107	0.01019			25.7	0.0109	0.01084	0.00953	0.0099
25.72	0.01098	0.01025	0.01135	0.01052			25.72	0.01088	0.01091	0.01081	0.01022			25.72	0.01088	0.01091	0.00952	0.00984
25.74	0.011	0.01012	0.01142	0.01063			25.74	0.01101	0.01073	0.0109	0.01027			25.74	0.01101	0.01084	0.0096	0.00995
25.76	0.01094	0.01019	0.01134	0.01072			25.76	0.01107	0.01071	0.0108	0.01027			25.76	0.01107	0.01088	0.00969	0.00993
25.78	0.01096	0.01011	0.01126	0.01067			25.78	0.01096	0.01074	0.01078	0.01035			25.78	0.01096	0.01083	0.00964	0.00996
25.8	0.0109	0.01026	0.01109	0.01073			25.8	0.01098	0.01072	0.0108	0.01035			25.8	0.01098	0.01086	0.00961	0.00988
25.82	0.0109	0.01019	0.01117	0.0106			25.82	0.011	0.0108	0.01095	0.01032			25.82	0.011	0.01092	0.00962	0.00995
25.84	0.01094	0.01025	0.01117	0.01052			25.84	0.01094	0.01076	0.01078	0.01036			25.84	0.01094	0.01097	0.00972	0.00992
25.86	0.01095	0.01032	0.01108	0.01046			25.86	0.01096	0.01087	0.01077	0.01032			25.86	0.01096	0.01098	0.00966	0.00986
25.88	0.01096	0.01033	0.01106	0.01044			25.88	0.0109	0.01083	0.01079	0.01027			25.88	0.0109	0.01093	0.00976	0.00991
25.9	0.01091	0.01026	0.01108	0.01049			25.9	0.0109	0.01085	0.01098	0.0102			25.9	0.0109	0.01086	0.00969	0.01
25.92	0.01088	0.01026	0.0111	0.01065			25.92	0.01094	0.01079	0.01078	0.01032			25.92	0.01094	0.01086	0.00968	0.00994
25.94	0.01094	0.01034	0.01113	0.01072			25.94	0.01095	0.01087	0.01073	0.01038			25.94	0.01095	0.01092	0.00967	0.00992
25.96	0.01095	0.01028	0.01113	0.01085			25.96	0.01096	0.01084	0.01073	0.0103			25.96	0.01096	0.01097	0.0097	0.01007
25.98	0.01091	0.01024	0.01121	0.01088			25.98	0.01091	0.01074	0.01085	0.01032			25.98	0.01091	0.01098	0.00981	0.01016
26	0.01098	0.01019	0.01108	0.01087			26	0.01088	0.01066	0.01071	0.01033			26	0.01088	0.01104	0.00987	0.01019
26.02	0.01101	0.01021	0.01119	0.01072			26.02	0.01094	0.0107	0.01071	0.01044			26.02	0.01094	0.01108	0.00982	0.01011
26.04	0.01083	0.01026	0.01104	0.01061			26.04	0.01095	0.01074	0.01071	0.01039			26.04	0.01095	0.01104	0.00967	0.01005
26.06	0.01097	0.01024	0.01113	0.01057			26.06	0.01091	0.01079	0.01084	0.01039			26.06	0.01091	0.01095	0.00967	0.01007
26.08	0.01103	0.01027	0.01109	0.01052			26.08	0.01098	0.01065	0.0108	0.01032			26.08	0.01098	0.01098	0.00975	0.01004
26.1	0.01085	0.01028	0.01127	0.01047			26.1	0.01101	0.01074	0.01085	0.01037			26.1	0.01101	0.01091	0.00985	0.01006
26.12	0.01089	0.01033	0.01123	0.01066			26.12	0.01083	0.01082	0.01082	0.01039			26.12	0.01083	0.01098	0.00984	0.00989
26.14	0.01102	0.01029	0.01122	0.01094			26.14	0.01097	0.0109	0.01076	0.01038			26.14	0.01097	0.01105	0.00972	0.00987
26.16	0.0108	0.01026	0.0112	0.011			26.16	0.01103	0.01075	0.01085	0.01044			26.16	0.01103	0.01108	0.0098	0.00994
26.18	0.01083	0.01032	0.01125	0.01098			26.18	0.01085	0.0107	0.01075	0.01049			26.18	0.01085	0.01103	0.00984	0.01021
26.2	0.01098	0.01032	0.0113	0.01077			26.2	0.01089	0.01051	0.01078	0.01057			26.2	0.01089	0.0111	0.00985	0.01029
26.22	0.01094	0.01038	0.01136	0.01077			26.22	0.01102	0.01063	0.01068	0.01054			26.22	0.01102	0.01116	0.00981	0.01029
26.24	0.01089	0.01029	0.01147	0.01084			26.24	0.0108	0.01056	0.01084	0.01048			26.24	0.0108	0.01105	0.00985	0.01024
26.26	0.01097	0.01021	0.01144	0.01085			26.26	0.01083	0.01061	0.01086	0.01052			26.26	0.01083	0.01094	0.00991	0.01039
26.28	0.01083	0.01021	0.01142	0.01065			26.28	0.01098	0.01056	0.01076	0.01043			26.28	0.01098	0.01098	0.00992	0.01039
26.3	0.01079	0.01028	0.01135	0.01057			26.3	0.01094	0.01074	0.01073	0.01046			26.3	0.01094	0.01097	0.00991	0.01038
26.32	0.01085	0.01029	0.01144	0.01057			26.32	0.01089	0.01069	0.01077	0.01042			26.32	0.01089	0.01102	0.00989	0.01041
26.34	0.01076	0.01024	0.01146	0.01069			26.34	0.01097	0.01076	0.01092	0.01045			26.34	0.01097	0.01103	0.00984	0.0104
26.36	0.01079	0.01028	0.01152	0.0108			26.36	0.01083	0.01063	0.01078	0.01044			26.36	0.01083	0.01114	0.00997	0.01049
26.38	0.01074	0.01032	0.01152	0.01088			26.38	0.01079	0.01076	0.01077	0.01054			26.38	0.01079	0.01105	0.01003	0.01039
26.4	0.01066	0.01034	0.01149	0.01103			26.4	0.01085	0.0107	0.01076	0.01062			26.4	0.01085	0.01111	0.01003	0.01027
26.42	0.01072	0.01032	0.01155	0.01096			26.42	0.01076	0.01077	0.01098	0.01063			26.42	0.01076	0.01109	0.00996	0.0104
26.44	0.01076	0.01029	0.0115	0.01074			26.44	0.01079	0.01065	0.01091	0.01059			26.44	0.01079	0.01103	0.01011	0.01034
26.46	0.01073	0.01028	0.01161	0.01064			26.46	0.01074	0.01056	0.01088	0.01064			26.46	0.01074	0.01095	0.01004	0.01041
26.48	0.01073	0.01025	0.01162	0.01064			26.48	0.01066	0.0105	0.01076	0.01058			26.48	0.01066	0.01098	0.01	0.01052
26.5	0.0107	0.01033	0.01166	0.01059			26.5	0.01072	0.01073	0.01092	0.01059			26.5	0.01072	0.01113	0.00999	0.01061
26.52	0.01068	0.01037	0.0116	0.01053			26.52	0.01076	0.01079	0.01094	0.01051			26.52	0.01076	0.01125	0.01008	0.01067
26.54	0.0108	0.01033	0.01156	0.01045			26.54	0.01073	0.01087	0.01095	0.01052			26.54	0.01073	0.01111	0.01015	0.01067
26.56	0.01074	0.01035	0.01154	0.01049			26.56	0.01073	0.01078	0.01091	0.01058			26.56	0.01073	0.01103	0.0102	0.01075
26.58	0.01073	0.01043	0.01162	0.01057			26.58	0.0107	0.0108	0.01098	0.01055			26.58	0.0107	0.011	0.01014	0.01063
26.6	0.01064	0.01044	0.01155	0.01078			26.6	0.01068	0.0108	0.01105	0.01059			26.6	0.01068	0.01102	0.01019	0.01064
26.62	0.01064	0.01037	0.0116	0.0108			26.62	0.0108	0.01085	0.01116	0.01062			26.62	0.0108	0.01103	0.0101	0.01065
26.64	0.01052	0.01028	0.01155	0.01084			26.64	0.01074	0.01076	0.011	0.01075			26.64	0.01074	0.01108	0.0101	0.01069
26.66	0.01044	0.01035	0.0115	0.01064			26.66	0.01073	0.01066	0.01102	0.01085			26.66	0.01073	0.01104	0.01005	0.01071
26.68	0.01044	0.01035	0.01164	0.01073			26.68	0.01064	0.01083	0.01103	0.01078			26.68	0.01064	0.01099	0.01015	0.01065
26.7	0.01043	0.01042	0.01167	0.01054			26.7	0.01064	0.01097	0.01106	0.01074			26.7	0.01064	0.01112	0.01004	0.01068
26.72	0.01027	0.01039	0.01174	0.01051			26.72	0.01052	0.01101	0.01111	0.01068			26.72	0.01052	0.011	0.01018	0.01079
26.74	0.0104	0.0105	0.01162	0.01048			26.74	0.01044	0.01086	0.01114	0.01073			26.74	0.01044	0.01104	0.01012	0.01074
26.76	0.01035	0.01052	0.01166	0.01056			26.76	0.01044	0.0109	0.01109	0.01064			26.76	0.01044	0.01084	0.0102	0.01061
26.78	0.01026	0.01051	0.01157	0.01059			26.78	0.01043	0.01079	0.01109	0.01062			26.78	0.01043	0.0108	0.01013	0.01058
26.8	0.01041	0.01046	0.01157	0.01062			26.8	0.01027	0.01091	0.01122	0.01066			26.8	0.01027	0.01082	0.01019	0.01062
26.82	0.01043	0.01048	0.01161	0.01058			26.82	0.0104	0.01082	0.01121	0.01077			26.82	0.0104	0.01096	0.01026	0.01089
26.84	0.01036	0.0105	0.01165	0.01068			26.84	0.01035	0.01087	0.0113	0.01082			26.84	0.01035	0.01093	0.01033	0.01109
26.86	0.01041	0.0105	0.01158	0.01062			26.86	0.01026	0.01078	0.0112	0.0109			26.86	0.01026	0.01089	0.01029	0.01109
26.88	0.01042	0.01054	0.01142	0.01073			26.88	0.01041	0.01077	0.01126	0.01087			26.88	0.01041	0.01103	0.0102	0.01105
26.9	0.01047	0.01048	0.01126	0.01081			26.9	0.01043	0.01085	0.01119	0.01087			26.9	0.01043	0.01107	0.01023	0.01098
26.92	0.01047	0.01063	0.01133	0.01084			26.92	0.01036	0.01092	0.01125	0.01087			26.92	0.01036	0.0111	0.01021	0.01104
26.94	0.01044	0.01058	0.01131	0.01081			26.94	0.01041	0.01089	0.01122	0.01094			26.94	0.01041	0.01101	0.01029	0.01092
26.96	0.01033	0.01071	0.01132	0.01065			26.96	0.01042	0.01089	0.01121	0.01087			26.96	0.01042	0.01106	0.01028	0.01095
26.98	0.01012	0.01066	0.01136	0.01053			26.98	0.01047	0.0109	0.01127	0.01077			26.98	0.01047	0.01099	0.01039	0.01077
27	0.01017	0.01074	0.01127	0.01057			27	0.01047	0.01106	0.01123	0.01074			27	0.01047	0.01097	0.01027	0.01079
27.02	0.01015	0.01076	0.01131	0.01064			27.02	0.01044	0.011	0.01126	0.01079			27.02	0.01044	0.01095	0.01027	0.01082
27.04	0.01004	0.01079	0.01123	0.01068			27.04	0.01033	0.01087	0.01135	0.01091			27.04	0.01033	0.01099	0.01018	0.01077
27.06	0.01005	0.01071	0.01125	0.01083			27.06	0.01012	0.01075	0.01141	0.01104			27.06	0.01012	0.01092	0.01023	0.01085
27.08	0.01006	0.0107	0.01119	0.01079			27.08	0.01017	0.01078	0.01144	0.011			27.08	0.01017	0.01098	0.01026	0.01094
27.1	0.01004	0.01083	0.01125	0.0108			27.1	0.01015	0.01081	0.01147	0.011			27.1	0.01015	0.01097	0.01035	0.01091
27.12	0.01005	0.01069	0.01109	0.01084			27.12	0.01004	0.01086	0.0115	0.0109			27.12	0.01004	0.01106	0.01032	0.01067
27.14	0.01019	0.01087	0.01114	0.01099			27.14	0.01005	0.01088	0.01145	0.01093			27.14	0.01005	0.01113	0.01034	0.01068
27.16	0.01021	0.01082	0.01115	0.01101			27.16	0.01006	0.0109	0.0114	0.01084			27.16	0.01006	0.01123	0.0103	0.01067
27.18	0.01012	0.01082	0.01118	0.01095			27.18	0.01004	0.01081	0.01142	0.01102			27.18	0.01004	0.0112	0.01042	0.01079
27.2	0.01003	0.01074	0.01122	0.01081			27.2	0.01005	0.01082	0.01144	0.01099			27.2	0.01005	0.01115	0.01035	0.0109
27.22	0.01018	0.01087	0.01115	0.01071			27.22	0.01019	0.01093	0.01149	0.01094			27.22	0.01019	0.01115	0.01034	0.01089
27.24	0.01009	0.01088	0.01121	0.01066			27.24	0.01021	0.0109	0.01146	0.01087			27.24	0.01021	0.01106	0.01037	0.01085
27.26	0.01017	0.01089	0.01106	0.0107			27.26	0.01012	0.01091	0.01151	0.01103			27.26	0.01012	0.01106	0.01038	0.01086
27.28	0.01009	0.01077	0.01107	0.01103			27.28	0.01003	0.01086	0.0116	0.01104			27.28	0.01003	0.01105	0.01038	0.01105
27.3	0.00993	0.01087	0.01115	0.01114			27.3	0.01018	0.01075	0.01154	0.01124			27.3	0.01018	0.0112	0.01034	0.01093
27.32	0.00993	0.01089	0.01133	0.01117			27.32	0.01009	0.0107	0.01151	0.01115			27.32	0.01009	0.01128	0.01049	0.01103
27.34	0.01005	0.01099	0.01131	0.01106			27.34	0.01017	0.01067	0.01157	0.01116			27.34	0.01017	0.01143	0.01049	0.01079
27.36	0.00994	0.01095	0.01133	0.0111			27.36	0.01009	0.01072	0.01155	0.0111			27.36	0.01009	0.01145	0.01049	0.01091
27.38	0.00995	0.01099	0.0112	0.01108			27.38	0.00993	0.01071	0.01171	0.01107			27.38	0.00993	0.01151	0.01057	0.01093
27.4	0.01002	0.01099	0.01119	0.01118			27.4	0.00993	0.01065	0.01172	0.01106			27.4	0.00993	0.01141	0.01053	0.01098
27.42	0.00993	0.01094	0.01114	0.0111			27.42	0.01005	0.01066	0.01171	0.01104			27.42	0.01005	0.01148	0.0105	0.01081
27.44	0.00989	0.01099	0.0112	0.01098			27.44	0.00994	0.01064	0.0116	0.01104			27.44	0.00994	0.01139	0.01053	0.01096
27.46	0.01006	0.01094	0.01117	0.01084			27.46	0.00995	0.01068	0.01162	0.01097			27.46	0.00995	0.01137	0.01059	0.01098
27.48	0.01	0.01094	0.01126	0.0109			27.48	0.01002	0.01069	0.01178	0.01109			27.48	0.01002	0.01136	0.01063	0.01119
27.5	0.00982	0.01098	0.01112	0.01117			27.5	0.00993	0.01071	0.01185	0.01117			27.5	0.00993	0.01139	0.01063	0.01101
27.52	0.01001	0.01097	0.0112	0.01131			27.52	0.00989	0.01071	0.01171	0.01116			27.52	0.00989	0.01155	0.01071	0.01104
27.54	0.00997	0.01106	0.01115	0.01125			27.54	0.01006	0.01071	0.01175	0.01123			27.54	0.01006	0.01167	0.0107	0.01111
27.56	0.01015	0.01106	0.01133	0.01117			27.56	0.01	0.01073	0.0118	0.01116			27.56	0.01	0.01184	0.01067	0.01114
27.58	0.01023	0.01106	0.01135	0.01098			27.58	0.00982	0.01071	0.01183	0.01119			27.58	0.00982	0.0118	0.01076	0.01111
27.6	0.01015	0.01116	0.01136	0.01105			27.6	0.01001	0.01073	0.01179	0.01111			27.6	0.01001	0.01167	0.01066	0.01125
27.62	0.00997	0.0112	0.01133	0.01108			27.62	0.00997	0.01061	0.01166	0.01108			27.62	0.00997	0.01154	0.01074	0.01125
27.64	0.01012	0.01119	0.0114	0.01139			27.64	0.01015	0.01074	0.01175	0.01098			27.64	0.01015	0.01147	0.01062	0.01127
27.66	0.01013	0.01107	0.01137	0.0112			27.66	0.01023	0.01085	0.01177	0.01105			27.66	0.01023	0.01145	0.01069	0.01116
27.68	0.01015	0.01095	0.01145	0.01106			27.68	0.01015	0.01089	0.01189	0.01111			27.68	0.01015	0.01153	0.01064	0.01109
27.7	0.01034	0.01108	0.01155	0.01091			27.7	0.00997	0.01077	0.01192	0.01123			27.7	0.00997	0.01153	0.01075	0.01107
27.72	0.01018	0.01112	0.01154	0.01109			27.72	0.01012	0.01065	0.01191	0.01111			27.72	0.01012	0.01147	0.01067	0.0111
27.74	0.01027	0.01113	0.01154	0.01124			27.74	0.01013	0.01067	0.01185	0.01115			27.74	0.01013	0.01156	0.0106	0.01132
27.76	0.01029	0.01116	0.01158	0.01125			27.76	0.01015	0.01077	0.01187	0.0112			27.76	0.01015	0.01161	0.01063	0.01143
27.78	0.01039	0.01113	0.01165	0.01131			27.78	0.01034	0.01087	0.01189	0.01124			27.78	0.01034	0.01174	0.01072	0.01136
27.8	0.01024	0.01117	0.01159	0.01123			27.8	0.01018	0.01097	0.01194	0.01126			27.8	0.01018	0.01168	0.01087	0.01128
27.82	0.01032	0.01123	0.0116	0.01135			27.82	0.01027	0.01089	0.01198	0.01116			27.82	0.01027	0.01168	0.01085	0.01135
27.84	0.01039	0.01126	0.01167	0.01116			27.84	0.01029	0.01081	0.01182	0.01113			27.84	0.01029	0.01154	0.01087	0.01147
27.86	0.01023	0.01114	0.01164	0.01118			27.86	0.01039	0.01077	0.01185	0.01102			27.86	0.01039	0.0115	0.01076	0.01156
27.88	0.01031	0.01124	0.01181	0.0112			27.88	0.01024	0.01091	0.01189	0.01113			27.88	0.01024	0.01153	0.01081	0.01155
27.9	0.01037	0.01116	0.01166	0.01133			27.9	0.01032	0.01096	0.01194	0.01115			27.9	0.01032	0.01164	0.01078	0.01157
27.92	0.01039	0.01117	0.01183	0.01123			27.92	0.01039	0.01086	0.01189	0.01123			27.92	0.01039	0.01164	0.0109	0.01156
27.94	0.0104	0.01124	0.01174	0.01126			27.94	0.01023	0.01079	0.01187	0.01138			27.94	0.01023	0.01163	0.01085	0.01143
27.96	0.0105	0.01131	0.01189	0.01128			27.96	0.01031	0.01084	0.01182	0.01141			27.96	0.01031	0.01171	0.01083	0.01134
27.98	0.01032	0.01128	0.01179	0.01127			27.98	0.01037	0.01097	0.01191	0.01135			27.98	0.01037	0.0118	0.01074	0.01134
28	0.01036	0.01117	0.01173	0.01131			28	0.01039	0.01105	0.01183	0.01134			28	0.01039	0.01182	0.01082	0.01129
28.02	0.01045	0.0112	0.01174	0.01127			28.02	0.0104	0.01103	0.01189	0.01113			28.02	0.0104	0.01176	0.01096	0.01137
28.04	0.0105	0.01126	0.01176	0.01137			28.04	0.0105	0.01101	0.01185	0.01112			28.04	0.0105	0.01167	0.01103	0.01138
28.06	0.01036	0.01144	0.0119	0.01146			28.06	0.01032	0.01091	0.01196	0.01122			28.06	0.01032	0.01159	0.01095	0.01147
28.08	0.01034	0.01127	0.01191	0.0114			28.08	0.01036	0.01097	0.01191	0.01126			28.08	0.01036	0.01167	0.01082	0.01145
28.1	0.0105	0.01124	0.01195	0.01115			28.1	0.01045	0.01108	0.01179	0.01122			28.1	0.01045	0.01158	0.01084	0.01159
28.12	0.01043	0.01113	0.01188	0.01125			28.12	0.0105	0.01119	0.01185	0.01126			28.12	0.0105	0.01159	0.01087	0.01154
28.14	0.01016	0.0113	0.0119	0.01141			28.14	0.01036	0.0111	0.01202	0.0113			28.14	0.01036	0.01164	0.01092	0.01146
28.16	0.01042	0.01136	0.0119	0.01144			28.16	0.01034	0.01106	0.01191	0.01135			28.16	0.01034	0.0117	0.01091	0.01117
28.18	0.01044	0.01142	0.01196	0.01126			28.18	0.0105	0.01114	0.01183	0.01126			28.18	0.0105	0.01176	0.01081	0.01116
28.2	0.0104	0.01127	0.01205	0.01127			28.2	0.01043	0.01121	0.01187	0.01128			28.2	0.01043	0.01185	0.01084	0.01119
28.22	0.01027	0.01129	0.01207	0.01124			28.22	0.01016	0.01138	0.01198	0.01133			28.22	0.01016	0.01182	0.01085	0.0113
28.24	0.01029	0.01126	0.01209	0.01124			28.24	0.01042	0.01126	0.01193	0.0112			28.24	0.01042	0.0117	0.01092	0.01132
28.26	0.01025	0.0113	0.01207	0.01125			28.26	0.01044	0.01114	0.01184	0.01108			28.26	0.01044	0.01164	0.01089	0.01142
28.28	0.01037	0.01132	0.0121	0.01113			28.28	0.0104	0.01118	0.01176	0.01103			28.28	0.0104	0.01163	0.01085	0.01144
28.3	0.01028	0.01128	0.01221	0.01119			28.3	0.01027	0.01126	0.01184	0.01126			28.3	0.01027	0.01166	0.01077	0.01146
28.32	0.01046	0.01121	0.01224	0.01123			28.32	0.01029	0.01128	0.01197	0.01147			28.32	0.01029	0.01169	0.01089	0.01152
28.34	0.01056	0.01122	0.0123	0.0114			28.34	0.01025	0.01124	0.01194	0.0116			28.34	0.01025	0.01182	0.01094	0.01144
28.36	0.01038	0.0113	0.01216	0.01167			28.36	0.01037	0.01123	0.01192	0.01154			28.36	0.01037	0.01193	0.01096	0.01131
28.38	0.01042	0.01144	0.01225	0.01163			28.38	0.01028	0.01125	0.01186	0.01148			28.38	0.01028	0.01193	0.01095	0.01124
28.4	0.01028	0.01139	0.01216	0.0116			28.4	0.01046	0.01124	0.0119	0.01147			28.4	0.01046	0.01185	0.011	0.01132
28.42	0.0103	0.01131	0.01212	0.01143			28.42	0.01056	0.01151	0.01202	0.01149			28.42	0.01056	0.01189	0.011	0.01137
28.44	0.0102	0.01117	0.01214	0.01143			28.44	0.01038	0.01154	0.01211	0.01136			28.44	0.01038	0.01187	0.01095	0.01132
28.46	0.01011	0.01131	0.01213	0.01131			28.46	0.01042	0.01146	0.01207	0.01139			28.46	0.01042	0.01189	0.01091	0.01131
28.48	0.01006	0.01123	0.01218	0.0112			28.48	0.01028	0.01131	0.01192	0.0112			28.48	0.01028	0.01191	0.01094	0.01149
28.5	0.01012	0.01129	0.01226	0.01109			28.5	0.0103	0.01135	0.01203	0.0112			28.5	0.0103	0.01186	0.01099	0.0116
28.52	0.01006	0.01114	0.01224	0.01118			28.52	0.0102	0.01146	0.01198	0.01126			28.52	0.0102	0.01191	0.01114	0.01154
28.54	0.01004	0.01131	0.01231	0.01128			28.54	0.01011	0.01163	0.01207	0.01135			28.54	0.01011	0.01194	0.01115	0.01146
28.56	0.00999	0.01131	0.01221	0.01131			28.56	0.01006	0.01168	0.01204	0.01141			28.56	0.01006	0.01192	0.01114	0.01151
28.58	0.01024	0.01144	0.01232	0.01135			28.58	0.01012	0.01166	0.01202	0.01138			28.58	0.01012	0.01191	0.01116	0.01145
28.6	0.01023	0.01136	0.01218	0.01151			28.6	0.01006	0.0115	0.01199	0.01133			28.6	0.01006	0.01187	0.01119	0.01142
28.62	0.01028	0.01143	0.01222	0.01167			28.62	0.01004	0.01165	0.01197	0.01144			28.62	0.01004	0.0119	0.01108	0.01127
28.64	0.01007	0.01134	0.01209	0.01159			28.64	0.00999	0.01171	0.01209	0.01139			28.64	0.00999	0.012	0.01103	0.01133
28.66	0.0103	0.01139	0.01217	0.01152			28.66	0.01024	0.01178	0.01222	0.01147			28.66	0.01024	0.01204	0.01108	0.01125
28.68	0.01025	0.01131	0.01217	0.01149			28.68	0.01023	0.01175	0.01216	0.01123			28.68	0.01023	0.01195	0.01115	0.01144
28.7	0.0102	0.01133	0.01225	0.01153			28.7	0.01028	0.01171	0.01207	0.01132			28.7	0.01028	0.01191	0.01118	0.01145
28.72	0.01019	0.01148	0.01227	0.01141			28.72	0.01007	0.01171	0.01206	0.01136			28.72	0.01007	0.01192	0.01104	0.01158
28.74	0.01021	0.01151	0.0123	0.0112			28.74	0.0103	0.01175	0.0122	0.01155			28.74	0.0103	0.01193	0.01104	0.01151
28.76	0.01015	0.01149	0.01225	0.01115			28.76	0.01025	0.01186	0.01234	0.01151			28.76	0.01025	0.01194	0.01102	0.01161
28.78	0.01013	0.0113	0.0123	0.01145			28.78	0.0102	0.01198	0.01234	0.01142			28.78	0.0102	0.01197	0.0111	0.01164
28.8	0.01008	0.01149	0.01237	0.01176			28.8	0.01019	0.01201	0.01225	0.0113			28.8	0.01019	0.01207	0.01115	0.01157
28.82	0.01033	0.01138	0.01236	0.0119			28.82	0.01021	0.01193	0.01221	0.01125			28.82	0.01021	0.01201	0.01109	0.01141
28.84	0.01035	0.01136	0.01215	0.01184			28.84	0.01015	0.01176	0.01214	0.01131			28.84	0.01015	0.01203	0.01108	0.01135
28.86	0.01035	0.01134	0.01207	0.01173			28.86	0.01013	0.01182	0.01223	0.01137			28.86	0.01013	0.01192	0.01112	0.01147
28.88	0.01028	0.01154	0.01207	0.01166			28.88	0.01008	0.01189	0.01219	0.01145			28.88	0.01008	0.01203	0.01117	0.0115
28.9	0.0105	0.0115	0.01221	0.01173			28.9	0.01033	0.01195	0.01228	0.01133			28.9	0.01033	0.01202	0.01108	0.01156
28.92	0.0104	0.0115	0.01219	0.01174			28.92	0.01035	0.01194	0.01222	0.01135			28.92	0.01035	0.01208	0.01105	0.01165
28.94	0.01048	0.01154	0.01218	0.01169			28.94	0.01035	0.01192	0.01226	0.01152			28.94	0.01035	0.01205	0.01115	0.01173
28.96	0.01041	0.01151	0.01225	0.01172			28.96	0.01028	0.01184	0.01219	0.01162			28.96	0.01028	0.01198	0.01125	0.01164
28.98	0.01024	0.01151	0.01217	0.01176			28.98	0.0105	0.01192	0.01227	0.01166			28.98	0.0105	0.01202	0.01116	0.01178
29	0.01021	0.01175	0.01208	0.01179			29	0.0104	0.01197	0.01235	0.0115			29	0.0104	0.0121	0.01119	0.01164
29.02	0.01023	0.01165	0.01203	0.01184			29.02	0.01048	0.01196	0.0123	0.01147			29.02	0.01048	0.01218	0.01107	0.01163
29.04	0.01028	0.01171	0.01219	0.01188			29.04	0.01041	0.01198	0.01234	0.01145			29.04	0.01041	0.01213	0.01131	0.01156
29.06	0.01038	0.01161	0.01219	0.01192			29.06	0.01024	0.01189	0.0123	0.01145			29.06	0.01024	0.01201	0.01119	0.0117
29.08	0.01044	0.01169	0.01217	0.01193			29.08	0.01021	0.01181	0.01231	0.0115			29.08	0.01021	0.01197	0.01136	0.01165
29.1	0.01031	0.01165	0.01202	0.01194			29.1	0.01023	0.01193	0.01225	0.01121			29.1	0.01023	0.01209	0.01115	0.01186
29.12	0.0104	0.01164	0.01202	0.01193			29.12	0.01028	0.01222	0.01228	0.01135			29.12	0.01028	0.01214	0.01131	0.01175
29.14	0.01055	0.0117	0.01199	0.01193			29.14	0.01038	0.01223	0.01218	0.01115			29.14	0.01038	0.01218	0.01102	0.01173
29.16	0.0104	0.01169	0.01213	0.01193			29.16	0.01044	0.01209	0.01226	0.01129			29.16	0.01044	0.01211	0.01112	0.01152
29.18	0.01049	0.01176	0.01216	0.012			29.18	0.01031	0.01182	0.01232	0.01128			29.18	0.01031	0.0121	0.01108	0.01149
29.2	0.01053	0.01173	0.01232	0.01196			29.2	0.0104	0.01176	0.01232	0.01171			29.2	0.0104	0.01211	0.01115	0.01158
29.22	0.01052	0.01183	0.01232	0.01206			29.22	0.01055	0.0119	0.01228	0.01153			29.22	0.01055	0.01212	0.01107	0.0117
29.24	0.01059	0.01186	0.01236	0.01206			29.24	0.0104	0.01192	0.01213	0.01156			29.24	0.0104	0.01225	0.01102	0.01168
29.26	0.01065	0.01186	0.01226	0.01218			29.26	0.01049	0.01179	0.01218	0.0114			29.26	0.01049	0.01224	0.01098	0.01154
29.28	0.01045	0.0117	0.0123	0.01218			29.28	0.01053	0.0117	0.01231	0.01143			29.28	0.01053	0.01226	0.01088	0.01163
29.3	0.01047	0.01165	0.0123	0.01213			29.3	0.01052	0.01184	0.01239	0.0113			29.3	0.01052	0.01222	0.01101	0.01171
29.32	0.0105	0.01165	0.01241	0.01202			29.32	0.01059	0.01183	0.01225	0.01138			29.32	0.01059	0.01232	0.01103	0.0119
29.34	0.01057	0.0117	0.01243	0.01191			29.34	0.01065	0.01204	0.01217	0.01138			29.34	0.01065	0.01229	0.01113	0.01185
29.36	0.01036	0.01162	0.01237	0.01191			29.36	0.01045	0.01209	0.0123	0.0116			29.36	0.01045	0.01228	0.01108	0.01175
29.38	0.01028	0.01165	0.0124	0.01208			29.38	0.01047	0.0121	0.0124	0.01156			29.38	0.01047	0.01224	0.01117	0.01149
29.4	0.01037	0.01164	0.01242	0.01211			29.4	0.0105	0.01187	0.01227	0.01154			29.4	0.0105	0.01226	0.01105	0.01138
29.42	0.01025	0.01164	0.01253	0.01218			29.42	0.01057	0.01169	0.01217	0.01149			29.42	0.01057	0.0123	0.01117	0.01145
29.44	0.0102	0.01179	0.01265	0.01216			29.44	0.01036	0.01173	0.0122	0.01159			29.44	0.01036	0.01221	0.01107	0.01164
29.46	0.01027	0.01179	0.01264	0.01221			29.46	0.01028	0.01188	0.01229	0.0116			29.46	0.01028	0.01225	0.01106	0.01175
29.48	0.01025	0.01172	0.01264	0.01201			29.48	0.01037	0.01197	0.01225	0.01155			29.48	0.01037	0.01234	0.01088	0.01178
29.5	0.01031	0.0118	0.01267	0.01209			29.5	0.01025	0.01178	0.01211	0.01151			29.5	0.01025	0.01241	0.01098	0.01185
29.52	0.01038	0.01162	0.01265	0.01202			29.52	0.0102	0.01177	0.01215	0.01137			29.52	0.0102	0.01242	0.01093	0.01187
29.54	0.01032	0.01176	0.01257	0.01206			29.54	0.01027	0.01159	0.01223	0.01143			29.54	0.01027	0.01243	0.01115	0.01171
29.56	0.0102	0.01161	0.01259	0.01196			29.56	0.01025	0.01173	0.01234	0.0113			29.56	0.01025	0.01231	0.01116	0.0116
29.58	0.0103	0.01163	0.01258	0.01181			29.58	0.01031	0.01185	0.01229	0.01146			29.58	0.01031	0.01228	0.01138	0.01152
29.6	0.01041	0.01159	0.01256	0.01203			29.6	0.01038	0.01197	0.01229	0.01142			29.6	0.01038	0.01221	0.01121	0.01153
29.62	0.01037	0.01183	0.0127	0.0121			29.62	0.01032	0.01191	0.01238	0.01138			29.62	0.01032	0.01226	0.01132	0.01149
29.64	0.01022	0.01174	0.01278	0.01217			29.64	0.0102	0.01196	0.01229	0.01143			29.64	0.0102	0.01223	0.0111	0.01164
29.66	0.01009	0.01164	0.01283	0.01194			29.66	0.0103	0.01187	0.01227	0.01153			29.66	0.0103	0.01221	0.01107	0.01166
29.68	0.01037	0.01155	0.01285	0.01188			29.68	0.01041	0.01203	0.0122	0.01154			29.68	0.01041	0.01214	0.01103	0.01179
29.7	0.0103	0.01156	0.01282	0.01186			29.7	0.01037	0.01211	0.01224	0.0113			29.7	0.01037	0.0122	0.01106	0.0117
29.72	0.01019	0.01163	0.0129	0.01204			29.72	0.01022	0.01218	0.01219	0.01124			29.72	0.01022	0.01228	0.01107	0.01176
29.74	0.01018	0.01165	0.01275	0.01221			29.74	0.01009	0.01195	0.01239	0.01117			29.74	0.01009	0.01234	0.01118	0.01166
29.76	0.01022	0.01173	0.01286	0.01207			29.76	0.01037	0.01175	0.01235	0.01128			29.76	0.01037	0.01235	0.01119	0.01164
29.78	0.01013	0.01168	0.01264	0.01197			29.78	0.0103	0.01185	0.01232	0.01137			29.78	0.0103	0.01227	0.01124	0.01148
29.8	0.01021	0.01161	0.01258	0.01197			29.8	0.01019	0.01194	0.0122	0.01156			29.8	0.01019	0.01222	0.01126	0.01156
29.82	0.01016	0.01151	0.0125	0.01213			29.82	0.01018	0.01221	0.0123	0.01155			29.82	0.01018	0.01229	0.01135	0.01162
29.84	0.01026	0.01165	0.01265	0.01224			29.84	0.01022	0.01212	0.01227	0.01169			29.84	0.01022	0.0124	0.01135	0.01145
29.86	0.01029	0.01166	0.01271	0.01226			29.86	0.01013	0.01217	0.01239	0.01177			29.86	0.01013	0.01238	0.01122	0.01136
29.88	0.01034	0.01159	0.01282	0.01215			29.88	0.01021	0.01222	0.01233	0.01177			29.88	0.01021	0.01225	0.01113	0.01153
29.9	0.01017	0.01168	0.01292	0.01203			29.9	0.01016	0.01235	0.01241	0.01164			29.9	0.01016	0.01228	0.01102	0.01158
[truncated: 8,005 more rows]

## Sheet: Downstream
Downstream Overpressure of BR=0.4							Downstream Overpressure of BR=0.5							Downstream Overpressure of BR=0.6
Time	Downstream Overpressure						Time	Downstream Overpressure						Time	Downstream Overpressure
ms	MPa						ms	MPa						ms	MPa
	C1	C2	C3	C4				C1	C5	C6	C7				C1	C8	C9	C10
-10	-8.1e-06	3.5e-06	-1.7e-06	-4.8e-06			-10	-8.1e-06	4.6e-06	-5e-07	-1.08e-05			-10	-8.1e-06	-1.75e-05	-1.7e-06	1e-06
-9.98	-2.9e-06	-5.5e-06	-2.1e-06	-8.6e-06			-9.98	-2.9e-06	8.7e-06	5.8e-06	-8e-07			-9.98	-2.9e-06	2.8e-06	-2.1e-06	-7e-07
-9.96	-2.6e-06	1.11e-05	1e-06	-1.24e-05			-9.96	-2.6e-06	4.5e-06	-1.49e-05	1e-05			-9.96	-2.6e-06	-3.5e-06	1e-06	-6.3e-06
-9.94	1e-06	-4e-06	4e-06	-5.3e-06			-9.94	1e-06	2.4e-06	-2.74e-05	-9.9e-06			-9.94	1e-06	-4.6e-06	4e-06	2e-06
-9.92	2.7e-06	1e-07	-1.02e-05	-1.26e-05			-9.92	2.7e-06	4.4e-06	-8.6e-06	1.7e-06			-9.92	2.7e-06	-1.6e-06	-1.02e-05	2.5e-06
-9.9	6.2e-06	2e-07	7.3e-06	-8.4e-06			-9.9	6.2e-06	4e-07	4.1e-06	1.6e-06			-9.9	6.2e-06	-1.49e-05	7.3e-06	9.3e-06
-9.88	-1e-07	-6.3e-06	-9e-07	4.4e-06			-9.88	-1e-07	4.8e-06	-5e-07	0			-9.88	-1e-07	-6.7e-06	-9e-07	-7.8e-06
-9.86	2.7e-06	-1.7e-06	-1.36e-05	-3.9e-06			-9.86	2.7e-06	6.6e-06	-2e-06	5e-07			-9.86	2.7e-06	-6e-06	-1.36e-05	4.9e-06
-9.84	1.24e-05	-2.8e-06	0	-1.12e-05			-9.84	1.24e-05	-4.4e-06	-1.34e-05	-2e-06			-9.84	1.24e-05	-4.9e-06	0	-2.4e-06
-9.82	5e-06	-2.8e-06	-2.6e-06	9e-07			-9.82	5e-06	1.7e-05	-8.2e-06	-4.5e-06			-9.82	5e-06	-4e-07	-2.6e-06	1.27e-05
-9.8	2.8e-06	-8.6e-06	-7.8e-06	3.8e-06			-9.8	2.8e-06	7.6e-06	5.1e-06	-5.6e-06			-9.8	2.8e-06	-6.1e-06	-7.8e-06	-7e-06
-9.78	-4.7e-06	-6e-06	9.3e-06	-5.1e-06			-9.78	-4.7e-06	-1.2e-06	1.4e-06	2.2e-06			-9.78	-4.7e-06	-3.4e-06	9.3e-06	1.08e-05
-9.76	-5e-07	-8e-06	1.1e-06	-7.1e-06			-9.76	-5e-07	-4e-07	-1.72e-05	-5.5e-06			-9.76	-5e-07	-7.3e-06	1.1e-06	1.35e-05
-9.74	-4.5e-06	0	3.8e-06	-6.6e-06			-9.74	-4.5e-06	1.07e-05	-1.15e-05	1.3e-06			-9.74	-4.5e-06	-4.7e-06	3.8e-06	-2e-07
-9.72	1.1e-06	3.3e-06	-8e-06	1e-06			-9.72	1.1e-06	4.6e-06	-3.5e-06	-1.95e-05			-9.72	1.1e-06	-2.69e-05	-8e-06	1.04e-05
-9.7	-7e-06	9.3e-06	-1.89e-05	6.9e-06			-9.7	-7e-06	4e-06	-2.3e-06	-1.13e-05			-9.7	-7e-06	-8.8e-06	-1.89e-05	3.2e-06
-9.68	-8.7e-06	-6.8e-06	-7.8e-06	-5e-07			-9.68	-8.7e-06	1.7e-06	-1.55e-05	2.1e-06			-9.68	-8.7e-06	-1.78e-05	-7.8e-06	1.02e-05
-9.66	-6.6e-06	-1.52e-05	-1.1e-06	-1.42e-05			-9.66	-6.6e-06	1.4e-06	-1.19e-05	-6.8e-06			-9.66	-6.6e-06	-2e-07	-1.1e-06	1.08e-05
-9.64	1.1e-05	3.3e-06	-2.4e-06	7.2e-06			-9.64	1.1e-05	1.22e-05	-8.9e-06	-2.1e-06			-9.64	1.1e-05	-9.4e-06	-2.4e-06	2.2e-06
-9.62	-4.1e-06	-1.05e-05	-8.5e-06	-1.14e-05			-9.62	-4.1e-06	1.7e-06	-1.71e-05	4.6e-06			-9.62	-4.1e-06	-1e-05	-8.5e-06	1.45e-05
-9.6	-7.9e-06	8.6e-06	-6.1e-06	5e-06			-9.6	-7.9e-06	-4.8e-06	-1.17e-05	-1e-07			-9.6	-7.9e-06	-6.5e-06	-6.1e-06	-6.3e-06
-9.58	3.89e-05	-5.9e-06	-6.1e-06	3e-07			-9.58	3.89e-05	-7.2e-06	-1.54e-05	8e-07			-9.58	3.89e-05	-1.91e-05	-6.1e-06	4.4e-06
-9.56	5.38e-05	2e-06	4.9e-06	2.1e-06			-9.56	5.38e-05	-6e-06	9e-06	6.8e-06			-9.56	5.38e-05	-1.7e-06	4.9e-06	6.9e-06
-9.54	-3.46e-05	9.3e-06	8.9e-06	-4.6e-06			-9.54	-3.46e-05	4.2e-06	5.9e-06	-5.4e-06			-9.54	-3.46e-05	-1.19e-05	8.9e-06	4e-06
-9.52	2.76e-05	-1.8e-06	-4e-06	-7.3e-06			-9.52	2.76e-05	-2.6e-06	-3e-07	9e-07			-9.52	2.76e-05	3.7e-06	-4e-06	-3.5e-06
-9.5	-6.54e-05	1.3e-05	6e-07	-7.4e-06			-9.5	-6.54e-05	1.5e-06	-6.9e-06	2.3e-06			-9.5	-6.54e-05	1.13e-05	6e-07	-7e-06
-9.48	5.31e-05	1.3e-06	-5.6e-06	7e-06			-9.48	5.31e-05	1.21e-05	4.3e-06	-7.4e-06			-9.48	5.31e-05	-2.7e-06	-5.6e-06	3.8e-06
-9.46	2.9e-05	6.3e-06	-3.1e-06	-5.3e-06			-9.46	2.9e-05	2e-06	-3.5e-06	6.3e-06			-9.46	2.9e-05	-1.36e-05	-3.1e-06	4.8e-06
-9.44	4.68e-05	-4.6e-06	-8e-07	2.4e-06			-9.44	4.68e-05	3.3e-06	-1e-06	3.1e-06			-9.44	4.68e-05	-6.1e-06	-8e-07	-1.2e-06
-9.42	-2.72e-05	-2e-06	-5e-07	-6.6e-06			-9.42	-2.72e-05	-1.11e-05	-1.14e-05	-5.9e-06			-9.42	-2.72e-05	-6.1e-06	-5e-07	-6e-07
-9.4	1.24e-05	6.6e-06	6.3e-06	3e-07			-9.4	1.24e-05	2.4e-06	-7.5e-06	-9.2e-06			-9.4	1.24e-05	-7.9e-06	6.3e-06	6.6e-06
-9.38	5e-05	-5.6e-06	-1.38e-05	-7.3e-06			-9.38	5e-05	-9e-07	7.2e-06	0			-9.38	5e-05	-1.85e-05	-1.38e-05	1.4e-06
-9.36	-0.0001024	-6.1e-06	-1.24e-05	-1.2e-05			-9.36	-0.0001024	-4.8e-06	1e-06	-1.29e-05			-9.36	-0.0001024	-7.4e-06	-1.24e-05	9e-06
-9.34	0.0001243	-6.2e-06	-5.1e-06	-1.2e-06			-9.34	0.0001243	7.1e-06	-1.03e-05	-1.14e-05			-9.34	0.0001243	9.6e-06	-5.1e-06	3e-07
-9.32	-0.0001202	-3.9e-06	8.7e-06	-9e-07			-9.32	-0.0001202	1.1e-06	-5e-06	-1.49e-05			-9.32	-0.0001202	1.4e-06	8.7e-06	-1.11e-05
-9.3	3.48e-05	-6.5e-06	3.8e-06	-1.87e-05			-9.3	3.48e-05	1.56e-05	-4e-07	2.4e-05			-9.3	3.48e-05	-1.53e-05	3.8e-06	-1.33e-05
-9.28	6.31e-05	-3.7e-06	-3.2e-06	-8.8e-06			-9.28	6.31e-05	-7.9e-06	9.1e-06	9.8e-06			-9.28	6.31e-05	-1.33e-05	-3.2e-06	6.9e-06
-9.26	5.16e-05	1.64e-05	-7.4e-06	-1.05e-05			-9.26	5.16e-05	2.6e-06	-2e-06	1.53e-05			-9.26	5.16e-05	-1.36e-05	-7.4e-06	-8.7e-06
-9.24	3.48e-05	2.3e-06	-1.5e-06	8e-06			-9.24	3.48e-05	3.2e-06	7e-06	6.3e-05			-9.24	3.48e-05	-1.03e-05	-1.5e-06	6.1e-06
-9.22	-1.56e-05	3.9e-06	8.3e-06	-8.6e-06			-9.22	-1.56e-05	-2.6e-06	-9.4e-06	-9.7e-06			-9.22	-1.56e-05	-4.7e-06	8.3e-06	-1.7e-05
-9.2	2.82e-05	-4.1e-06	8.7e-06	-1.2e-06			-9.2	2.82e-05	1.2e-06	-3.5e-06	-4.9e-06			-9.2	2.82e-05	-1.79e-05	8.7e-06	1.6e-05
-9.18	2.2e-06	-3.6e-06	-1.01e-05	-6.8e-06			-9.18	2.2e-06	4.8e-06	-1.39e-05	5.4e-06			-9.18	2.2e-06	-4.9e-06	-1.01e-05	-2.2e-06
-9.16	2.12e-05	1.66e-05	-2.3e-06	-2.8e-06			-9.16	2.12e-05	9e-07	-6.4e-06	6.25e-05			-9.16	2.12e-05	-1.72e-05	-2.3e-06	-6.7e-06
-9.14	8.92e-05	3.9e-06	-3e-07	-1.08e-05			-9.14	8.92e-05	-5.6e-06	-8.1e-06	1.24e-05			-9.14	8.92e-05	-6e-06	-3e-07	1.02e-05
-9.12	6.48e-05	5.3e-06	-1.5e-06	-7.4e-06			-9.12	6.48e-05	1.42e-05	-6.4e-06	5.1e-05			-9.12	6.48e-05	-2.7e-05	-1.5e-06	-7.2e-06
-9.1	2.49e-05	-1e-06	-3.4e-06	-1.62e-05			-9.1	2.49e-05	-6.3e-06	-1.19e-05	2.49e-05			-9.1	2.49e-05	-6.8e-06	-3.4e-06	4.1e-06
-9.08	-4.66e-05	3.1e-06	-1.9e-06	-1.57e-05			-9.08	-4.66e-05	4.4e-06	-8e-07	2.41e-05			-9.08	-4.66e-05	-8.1e-06	-1.9e-06	2.9e-06
-9.06	9e-05	-3.4e-06	-4e-06	-9.9e-06			-9.06	9e-05	3.2e-06	-1.14e-05	9.41e-05			-9.06	9e-05	-5.3e-06	-4e-06	9.7e-06
-9.04	8e-06	-5e-07	4.1e-06	8e-07			-9.04	8e-06	-9e-06	-3.6e-06	-3.46e-05			-9.04	8e-06	2.3e-06	4.1e-06	-2.7e-06
-9.02	5.4e-06	-1.14e-05	-4.4e-06	1.52e-05			-9.02	5.4e-06	-8e-07	-1.24e-05	-4.35e-05			-9.02	5.4e-06	-2.9e-06	-4.4e-06	1.37e-05
-9	7.7e-06	4e-07	1.01e-05	-7e-07			-9	7.7e-06	7.7e-06	1.02e-05	3.45e-05			-9	7.7e-06	-3.5e-06	1.01e-05	5.2e-06
-8.98	6.78e-05	-9.6e-06	4.5e-06	-6e-07			-8.98	6.78e-05	2e-06	-1e-05	-4e-07			-8.98	6.78e-05	-4.2e-06	4.5e-06	5.1e-06
-8.96	2.63e-05	-4.3e-06	-4.7e-06	5e-06			-8.96	2.63e-05	6.1e-06	3e-06	3.19e-05			-8.96	2.63e-05	-1.55e-05	-4.7e-06	2.2e-06
-8.94	3.53e-05	-3.3e-06	-1e-05	7e-07			-8.94	3.53e-05	1.16e-05	-7.9e-06	5.01e-05			-8.94	3.53e-05	-1.95e-05	-1e-05	1.05e-05
-8.92	2.8e-05	-5.7e-06	-5e-06	-9.7e-06			-8.92	2.8e-05	-5.6e-06	-6.4e-06	-4.52e-05			-8.92	2.8e-05	-1.6e-06	-5e-06	-4.2e-06
-8.9	6.95e-05	-3.9e-06	-7.8e-06	5.9e-06			-8.9	6.95e-05	4.5e-06	-1.53e-05	-3.9e-06			-8.9	6.95e-05	4.3e-06	-7.8e-06	-1.6e-06
-8.88	-2.63e-05	-5.9e-06	5.8e-06	6.2e-06			-8.88	-2.63e-05	-2.9e-06	8.4e-06	-2.82e-05			-8.88	-2.63e-05	-1.15e-05	5.8e-06	8.8e-06
-8.86	0.0001702	4.4e-06	9e-06	2e-07			-8.86	0.0001702	-3.7e-06	-5.2e-06	1.77e-05			-8.86	0.0001702	-8.3e-06	9e-06	1.3e-06
-8.84	-7.72e-05	-5.1e-06	-1.37e-05	-8.1e-06			-8.84	-7.72e-05	3.1e-06	-2.4e-06	7.11e-05			-8.84	-7.72e-05	2.6e-06	-1.37e-05	7.4e-06
-8.82	3.77e-05	7.7e-06	1.6e-06	-7.4e-06			-8.82	3.77e-05	-5.3e-06	-6.1e-06	1.64e-05			-8.82	3.77e-05	-1.4e-06	1.6e-06	-1.16e-05
-8.8	9.94e-05	-8.3e-06	6.7e-06	-1.96e-05			-8.8	9.94e-05	8.3e-06	-8.7e-06	-1.97e-05			-8.8	9.94e-05	-1.21e-05	6.7e-06	-7e-07
-8.78	3.59e-05	1e-07	5e-07	-3.6e-06			-8.78	3.59e-05	1.33e-05	-1e-06	6.55e-05			-8.78	3.59e-05	-1.01e-05	5e-07	-7.5e-06
-8.76	9.72e-05	-6e-07	-1e-07	-6.9e-06			-8.76	9.72e-05	4.6e-06	-9.5e-06	-1.62e-05			-8.76	9.72e-05	-8.5e-06	-1e-07	4.8e-06
-8.74	5.3e-06	-4.7e-06	1.19e-05	-1.06e-05			-8.74	5.3e-06	5.7e-06	3.02e-05	-1.9e-06			-8.74	5.3e-06	3.3e-06	1.19e-05	2.01e-05
-8.72	-6.3e-06	-1.18e-05	-1.9e-06	4.85e-05			-8.72	-6.3e-06	5.4e-06	-9.1e-06	-2.87e-05			-8.72	-6.3e-06	-1.06e-05	-1.9e-06	4.26e-05
-8.7	0.0001502	5e-07	-4.2e-06	3.39e-05			-8.7	0.0001502	2e-06	4.92e-05	7.41e-05			-8.7	0.0001502	-5.2e-06	-4.2e-06	-3.87e-05
-8.68	5.48e-05	3.8e-06	-2.6e-06	1.34e-05			-8.68	5.48e-05	7.5e-06	3.51e-05	-1.63e-05			-8.68	5.48e-05	-3.4e-06	-2.6e-06	1.64e-05
-8.66	-1.86e-05	-9.6e-06	4.3e-06	6.93e-05			-8.66	-1.86e-05	6.2e-06	2.43e-05	3.86e-05			-8.66	-1.86e-05	-5.8e-06	4.3e-06	-1.05e-05
-8.64	4.87e-05	5e-07	-6e-07	-2.32e-05			-8.64	4.87e-05	-7.9e-06	-5.6e-06	1.84e-05			-8.64	4.87e-05	-2.1e-06	-6e-07	3.14e-05
-8.62	7.08e-05	8e-07	-8.8e-06	8.6e-06			-8.62	7.08e-05	-9.3e-06	-7e-07	1e-06			-8.62	7.08e-05	-1.82e-05	-8.8e-06	2.72e-05
-8.6	-1.61e-05	-6.7e-06	5.1e-06	2.5e-06			-8.6	-1.61e-05	4.5e-06	2.78e-05	1.5e-05			-8.6	-1.61e-05	-9.6e-06	5.1e-06	4.3e-05
-8.58	3.53e-05	-1.09e-05	1.3e-06	7.68e-05			-8.58	3.53e-05	4.9e-06	3.36e-05	-1.49e-05			-8.58	3.53e-05	-5e-07	1.3e-06	-2.35e-05
-8.56	9.47e-05	-7.1e-06	-1.09e-05	1.16e-05			-8.56	9.47e-05	1.08e-05	4.94e-05	4.97e-05			-8.56	9.47e-05	-1.78e-05	-1.09e-05	1.4e-06
-8.54	7.75e-05	-7.5e-06	9.8e-06	2.85e-05			-8.54	7.75e-05	3.47e-05	-6.4e-06	5.97e-05			-8.54	7.75e-05	-1.01e-05	9.8e-06	5.54e-05
-8.52	6.58e-05	-1.15e-05	2.35e-05	5.04e-05			-8.52	6.58e-05	-1.5e-05	6.38e-05	8.7e-05			-8.52	6.58e-05	1.13e-05	2.35e-05	-7.45e-05
-8.5	-9.8e-06	-1.09e-05	-5.45e-05	-2.61e-05			-8.5	-9.8e-06	3.97e-05	5.02e-05	-4.87e-05			-8.5	-9.8e-06	1e-06	-5.45e-05	7.08e-05
-8.48	3.37e-05	1.3e-06	4.28e-05	0.0001098			-8.48	3.37e-05	3.81e-05	3.44e-05	0.0001172			-8.48	3.37e-05	-5e-07	4.28e-05	-4.81e-05
-8.46	1.79e-05	3.6e-06	-1.91e-05	-6.84e-05			-8.46	1.79e-05	3.76e-05	-3.17e-05	7.1e-06			-8.46	1.79e-05	-2.09e-05	-1.91e-05	3e-05
-8.44	3.62e-05	-9e-06	5.72e-05	-1.06e-05			-8.44	3.62e-05	2.05e-05	5.89e-05	2.56e-05			-8.44	3.62e-05	-6.4e-06	5.72e-05	-2.2e-06
-8.42	0.0001044	1.88e-05	2.07e-05	3.78e-05			-8.42	0.0001044	8.3e-06	-5.16e-05	6.3e-05			-8.42	0.0001044	-2.04e-05	2.07e-05	8.98e-05
-8.4	3.55e-05	1.7e-06	2.55e-05	4.19e-05			-8.4	3.55e-05	1.28e-05	4.56e-05	6.69e-05			-8.4	3.55e-05	-8.4e-06	2.55e-05	1.55e-05
-8.38	6.2e-05	-1.6e-06	-2.66e-05	6.03e-05			-8.38	6.2e-05	4.33e-05	9.4e-05	9.44e-05			-8.38	6.2e-05	-6.8e-06	-2.66e-05	-9.3e-06
-8.36	2.9e-06	-2.1e-06	1.64e-05	6.66e-05			-8.36	2.9e-06	6.83e-05	-8.78e-05	8.53e-05			-8.36	2.9e-06	6e-07	1.64e-05	5.06e-05
-8.34	4.38e-05	4e-07	4.85e-05	-2.25e-05			-8.34	4.38e-05	-3.6e-05	5.36e-05	8.1e-06			-8.34	4.38e-05	5.2e-06	4.85e-05	1.84e-05
-8.32	-3.68e-05	-2e-07	-8.02e-05	6e-06			-8.32	-3.68e-05	5.93e-05	4.6e-06	2.73e-05			-8.32	-3.68e-05	-1.65e-05	-8.02e-05	3.99e-05
-8.3	0.0001499	2.7e-06	7.55e-05	-2.17e-05			-8.3	0.0001499	4.48e-05	-3.89e-05	6.63e-05			-8.3	0.0001499	-7.9e-06	7.55e-05	0.0001012
-8.28	4.87e-05	1e-05	-5.88e-05	3.09e-05			-8.28	4.87e-05	3.57e-05	4.05e-05	7.75e-05			-8.28	4.87e-05	-1.07e-05	-5.88e-05	1.78e-05
-8.26	-2.17e-05	-2.1e-06	8.24e-05	7.03e-05			-8.26	-2.17e-05	-3.41e-05	3.65e-05	-4.24e-05			-8.26	-2.17e-05	-4.6e-06	8.24e-05	1.9e-05
-8.24	0.0001863	1.41e-05	-2.22e-05	4.27e-05			-8.24	0.0001863	8.07e-05	-2.5e-06	7.78e-05			-8.24	0.0001863	1.17e-05	-2.22e-05	-1.83e-05
-8.22	-1e-05	4.6e-06	0.0001138	5.5e-06			-8.22	-1e-05	-6.3e-05	7.08e-05	6.15e-05			-8.22	-1e-05	-2.72e-05	0.0001138	2.49e-05
-8.2	8.23e-05	2.6e-06	-7.22e-05	6.7e-05			-8.2	8.23e-05	2.96e-05	-2.88e-05	3.33e-05			-8.2	8.23e-05	2.59e-05	-7.22e-05	3.15e-05
-8.18	7.02e-05	9.2e-06	5.25e-05	2.67e-05			-8.18	7.02e-05	0.0001153	-9e-07	0.0001169			-8.18	7.02e-05	2.59e-05	5.25e-05	4.3e-06
-8.16	1.18e-05	2e-07	7.36e-05	-4.7e-06			-8.16	1.18e-05	-6.02e-05	-1.42e-05	-4.38e-05			-8.16	1.18e-05	1.37e-05	7.36e-05	2.6e-05
-8.14	-9.5e-06	7e-07	-5.02e-05	6.8e-06			-8.14	-9.5e-06	6.64e-05	0.0001004	4.94e-05			-8.14	-9.5e-06	5.5e-06	-5.02e-05	3.81e-05
-8.12	4.8e-05	-6.8e-06	7.69e-05	8.54e-05			-8.12	4.8e-05	8.2e-06	4.8e-06	8.7e-05			-8.12	4.8e-05	-7e-07	7.69e-05	2.18e-05
-8.1	6.02e-05	6.1e-06	3.94e-05	-2.45e-05			-8.1	6.02e-05	-3.08e-05	1.76e-05	4.55e-05			-8.1	6.02e-05	8.8e-06	3.94e-05	7.11e-05
-8.08	9.98e-05	4e-07	2.24e-05	5.69e-05			-8.08	9.98e-05	4.12e-05	5.45e-05	8.61e-05			-8.08	9.98e-05	4.16e-05	2.24e-05	-5.7e-06
-8.06	-3.54e-05	3.9e-06	-1.27e-05	8.6e-06			-8.06	-3.54e-05	3.14e-05	3.6e-06	2.05e-05			-8.06	-3.54e-05	4.26e-05	-1.27e-05	9.61e-05
-8.04	0.0001905	-1.01e-05	1.59e-05	3.27e-05			-8.04	0.0001905	2.83e-05	5.13e-05	4.32e-05			-8.04	0.0001905	-2.62e-05	1.59e-05	1.88e-05
-8.02	0.0001038	-7.8e-06	6.46e-05	2.42e-05			-8.02	0.0001038	6.52e-05	-2.28e-05	2.46e-05			-8.02	0.0001038	3.28e-05	6.46e-05	7.51e-05
-8	2.13e-05	7e-07	2.07e-05	6e-07			-8	2.13e-05	-2.43e-05	7.84e-05	7.3e-05			-8	2.13e-05	3.9e-05	2.07e-05	6e-07
-7.98	3.71e-05	4.1e-06	-1.8e-06	3.29e-05			-7.98	3.71e-05	1.37e-05	8.26e-05	0.0001359			-7.98	3.71e-05	2.55e-05	-1.8e-06	8.1e-05
-7.96	0.0001127	1.9e-06	3.41e-05	6.4e-05			-7.96	0.0001127	-1.07e-05	7.09e-05	-2.78e-05			-7.96	0.0001127	-2.51e-05	3.41e-05	8.94e-05
-7.94	9.49e-05	1.26e-05	1.58e-05	8.39e-05			-7.94	9.49e-05	9.48e-05	-6.01e-05	5e-07			-7.94	9.49e-05	5.38e-05	1.58e-05	3.6e-05
-7.92	-3.42e-05	5e-06	2.21e-05	-2.35e-05			-7.92	-3.42e-05	4.38e-05	8.66e-05	3.81e-05			-7.92	-3.42e-05	-6.43e-05	2.21e-05	5.6e-05
-7.9	0.0001585	1.35e-05	6.73e-05	0.0001044			-7.9	0.0001585	7.1e-06	1.17e-05	7.81e-05			-7.9	0.0001585	3.45e-05	6.73e-05	2.21e-05
-7.88	7.71e-05	-6.6e-06	-1.67e-05	1.68e-05			-7.88	7.71e-05	7.41e-05	-1.29e-05	8.4e-06			-7.88	7.71e-05	7.67e-05	-1.67e-05	9.67e-05
-7.86	-4e-07	0	9.69e-05	6.96e-05			-7.86	-4e-07	1.29e-05	3.83e-05	7.55e-05			-7.86	-4e-07	-6.14e-05	9.69e-05	1.9e-05
-7.84	0.0001035	6e-07	9.3e-06	6.78e-05			-7.84	0.0001035	6.76e-05	5.57e-05	5.6e-05			-7.84	0.0001035	5.76e-05	9.3e-06	5.37e-05
-7.82	7.36e-05	-6.1e-06	8.82e-05	7.91e-05			-7.82	7.36e-05	-2.8e-05	7.42e-05	4.46e-05			-7.82	7.36e-05	2.15e-05	8.82e-05	6.29e-05
-7.8	0.0001246	-3.5e-06	-2.28e-05	0.0001079			-7.8	0.0001246	8.05e-05	9.78e-05	6.66e-05			-7.8	0.0001246	-4.34e-05	-2.28e-05	5.08e-05
-7.78	0.0001843	-1e-06	6.87e-05	6.99e-05			-7.78	0.0001843	0.0001105	2.23e-05	8.3e-06			-7.78	0.0001843	2.96e-05	6.87e-05	5.54e-05
-7.76	-3.69e-05	1.7e-06	0.0001132	2.77e-05			-7.76	-3.69e-05	7.29e-05	3.57e-05	0.0001154			-7.76	-3.69e-05	3.5e-05	0.0001132	5.26e-05
-7.74	7.44e-05	-1.5e-06	3.69e-05	7.75e-05			-7.74	7.44e-05	-2.91e-05	0.0001079	-8.3e-06			-7.74	7.44e-05	-2.3e-05	3.69e-05	4.29e-05
-7.72	6.48e-05	-4.5e-06	4.79e-05	8.41e-05			-7.72	6.48e-05	7.09e-05	0.0001007	5.85e-05			-7.72	6.48e-05	5.55e-05	4.79e-05	6.55e-05
-7.7	9.11e-05	1.33e-05	-1.09e-05	5.38e-05			-7.7	9.11e-05	5.52e-05	-1.37e-05	0.0001183			-7.7	9.11e-05	-2.39e-05	-1.09e-05	3.63e-05
-7.68	8.82e-05	3.53e-05	9.36e-05	1.8e-06			-7.68	8.82e-05	-2.29e-05	8.18e-05	1.12e-05			-7.68	8.82e-05	-1.57e-05	9.36e-05	8.14e-05
-7.66	5.15e-05	-4.06e-05	-2.1e-06	0.000125			-7.66	5.15e-05	4.86e-05	4.31e-05	6.46e-05			-7.66	5.15e-05	-4e-06	-2.1e-06	4.03e-05
-7.64	5.29e-05	1.27e-05	9.05e-05	8.38e-05			-7.64	5.29e-05	6.57e-05	4e-05	3.87e-05			-7.64	5.29e-05	7.13e-05	9.05e-05	1.5e-05
-7.62	0.0001027	-3.27e-05	3.05e-05	5.96e-05			-7.62	0.0001027	9.93e-05	0.0001903	7.85e-05			-7.62	0.0001027	3.27e-05	3.05e-05	8.88e-05
-7.6	0.0001321	5.29e-05	9.54e-05	0.0001036			-7.6	0.0001321	5.86e-05	-1.44e-05	0.0001129			-7.6	0.0001321	1.25e-05	9.54e-05	2.09e-05
-7.58	2.99e-05	1.47e-05	4.31e-05	-3.9e-06			-7.58	2.99e-05	4.55e-05	9.09e-05	1.96e-05			-7.58	2.99e-05	7.91e-05	4.31e-05	5.57e-05
-7.56	0.0001365	2.38e-05	9.19e-05	0.0001044			-7.56	0.0001365	1.28e-05	4.54e-05	3.8e-06			-7.56	0.0001365	2.4e-06	9.19e-05	7.08e-05
-7.54	7.3e-05	-3.1e-05	5.3e-06	5.35e-05			-7.54	7.3e-05	0.0001006	-2.4e-05	0.0001193			-7.54	7.3e-05	4.06e-05	5.3e-06	8.71e-05
-7.52	0.0001042	-3e-06	5.47e-05	0.0001071			-7.52	0.0001042	0.0001045	0.0001252	7.53e-05			-7.52	0.0001042	9.2e-06	5.47e-05	4.88e-05
-7.5	3.61e-05	3.45e-05	8.42e-05	0.0001675			-7.5	3.61e-05	1.91e-05	9.36e-05	0.0001044			-7.5	3.61e-05	5.82e-05	8.42e-05	2.72e-05
-7.48	0.0001437	-9.48e-05	9.05e-05	2.73e-05			-7.48	0.0001437	5.84e-05	5.03e-05	6.61e-05			-7.48	0.0001437	7.59e-05	9.05e-05	2.94e-05
-7.46	0.0001466	6.75e-05	9.2e-06	4.14e-05			-7.46	0.0001466	4.05e-05	4.97e-05	4.52e-05			-7.46	0.0001466	4e-05	9.2e-06	0.000109
-7.44	9.89e-05	-9.36e-05	1.4e-05	8.63e-05			-7.44	9.89e-05	3.39e-05	7.01e-05	1.42e-05			-7.44	9.89e-05	-5.38e-05	1.4e-05	8.51e-05
-7.42	3.69e-05	6.3e-05	5.44e-05	0.0001269			-7.42	3.69e-05	0.0001377	0.0002412	5.16e-05			-7.42	3.69e-05	7.99e-05	5.44e-05	5.07e-05
-7.4	0.0002111	-3.66e-05	2.76e-05	0.0001393			-7.4	0.0002111	1.98e-05	-3.3e-06	5.76e-05			-7.4	0.0002111	-5e-06	2.76e-05	9.25e-05
-7.38	1.31e-05	9.24e-05	8.74e-05	-3e-05			-7.38	1.31e-05	9.11e-05	2e-06	0.0001107			-7.38	1.31e-05	8.8e-06	8.74e-05	6.76e-05
-7.36	0.0001566	-4.22e-05	4.77e-05	7.22e-05			-7.36	0.0001566	3.66e-05	7.72e-05	9.27e-05			-7.36	0.0001566	3.41e-05	4.77e-05	9.29e-05
-7.34	0.0001098	-5.5e-06	0.0001435	8.89e-05			-7.34	0.0001098	2.12e-05	0.0001057	1.69e-05			-7.34	0.0001098	3e-05	0.0001435	4e-05
-7.32	5.33e-05	6.52e-05	-1.64e-05	0.000101			-7.32	5.33e-05	6.9e-05	3.28e-05	0.0001052			-7.32	5.33e-05	9.85e-05	-1.64e-05	4.99e-05
-7.3	0.0001745	-2.98e-05	-5.6e-05	4.07e-05			-7.3	0.0001745	6.04e-05	8.14e-05	0.0001075			-7.3	0.0001745	8.21e-05	-5.6e-05	7.55e-05
-7.28	0.0001033	4.78e-05	6.13e-05	8.91e-05			-7.28	0.0001033	9.84e-05	0.0001458	3.66e-05			-7.28	0.0001033	2.81e-05	6.13e-05	3.46e-05
-7.26	7.8e-05	6.92e-05	0.0001376	5.33e-05			-7.26	7.8e-05	5.51e-05	5.89e-05	0.0001317			-7.26	7.8e-05	-1.9e-06	0.0001376	8.46e-05
-7.24	0.0001854	3.22e-05	6.56e-05	8.45e-05			-7.24	0.0001854	5.92e-05	6.83e-05	8.64e-05			-7.24	0.0001854	9.56e-05	6.56e-05	6.91e-05
-7.22	0.0002243	-7.1e-06	3.38e-05	7.08e-05			-7.22	0.0002243	0.0001788	0.0001273	6.59e-05			-7.22	0.0002243	0.0001313	3.38e-05	5.08e-05
-7.2	1.47e-05	-2.02e-05	4.79e-05	4.75e-05			-7.2	1.47e-05	5.26e-05	0.0001383	0.0001129			-7.2	1.47e-05	-1.5e-06	4.79e-05	9.38e-05
-7.18	0.0001107	4.18e-05	0.0001387	8.25e-05			-7.18	0.0001107	3.93e-05	-3.13e-05	4.09e-05			-7.18	0.0001107	4.52e-05	0.0001387	8.94e-05
-7.16	0.0001404	3.32e-05	7.98e-05	2.3e-05			-7.16	0.0001404	6.8e-05	0.0001257	0.0001339			-7.16	0.0001404	3.8e-05	7.98e-05	1.43e-05
-7.14	3.89e-05	-2.84e-05	8.1e-05	0.0001091			-7.14	3.89e-05	8.6e-05	0.0001723	7.94e-05			-7.14	3.89e-05	3.6e-05	8.1e-05	8.57e-05
-7.12	0.0001729	3.39e-05	2.47e-05	0.0001313			-7.12	0.0001729	6.31e-05	5.9e-05	0.0001065			-7.12	0.0001729	0.000166	2.47e-05	9.94e-05
-7.1	0.0001174	3.94e-05	5e-06	5.99e-05			-7.1	0.0001174	8.19e-05	5.36e-05	5.31e-05			-7.1	0.0001174	7.4e-06	5e-06	8.3e-05
-7.08	0.0001249	1.12e-05	4.21e-05	0.0001099			-7.08	0.0001249	0.0001236	0.0001078	0.0001239			-7.08	0.0001249	7.82e-05	4.21e-05	3.69e-05
-7.06	0.0002261	5.63e-05	0.0001366	4.68e-05			-7.06	0.0002261	9.49e-05	0.0001113	2.85e-05			-7.06	0.0002261	2.99e-05	0.0001366	0.0001331
-7.04	0.0001194	7.2e-06	3.27e-05	0.0001315			-7.04	0.0001194	8.63e-05	0.0001281	0.0001336			-7.04	0.0001194	-2.05e-05	3.27e-05	6.96e-05
-7.02	0.0001153	5.04e-05	2.62e-05	0.0001036			-7.02	0.0001153	0.0001253	3.01e-05	6.35e-05			-7.02	0.0001153	0.0001073	2.62e-05	7.64e-05
-7	0.0001166	2.09e-05	8.9e-05	7.77e-05			-7	0.0001166	0.0001506	8.49e-05	7.42e-05			-7	0.0001166	8.29e-05	8.9e-05	6.43e-05
-6.98	0.0001558	8.44e-05	9.98e-05	3.78e-05			-6.98	0.0001558	-4.11e-05	8.46e-05	0.0001669			-6.98	0.0001558	5.5e-05	9.98e-05	0.000155
-6.96	0.0001099	-2.35e-05	6.39e-05	0.0001408			-6.96	0.0001099	0.0001387	0.0001815	7.09e-05			-6.96	0.0001099	3.82e-05	6.39e-05	0.0001164
-6.94	0.0001113	6.03e-05	8.65e-05	0.0001379			-6.94	0.0001113	0.0001458	3.74e-05	0.000125			-6.94	0.0001113	6.71e-05	8.65e-05	0.0001262
-6.92	0.0001475	0.000118	5.88e-05	0.0001227			-6.92	0.0001475	7.69e-05	6.8e-05	3.23e-05			-6.92	0.0001475	0.0002039	5.88e-05	0.0001055
-6.9	0.0001733	2.54e-05	0.0001198	0.0001422			-6.9	0.0001733	5.12e-05	2.93e-05	0.0001613			-6.9	0.0001733	4.69e-05	0.0001198	7.86e-05
-6.88	0.0001404	5.44e-05	1.78e-05	0.000108			-6.88	0.0001404	0.0001829	0.0001745	8.9e-05			-6.88	0.0001404	3.5e-05	1.78e-05	3.09e-05
-6.86	0.000186	8.1e-06	0.0001596	6.05e-05			-6.86	0.000186	0.000104	7.44e-05	0.0001005			-6.86	0.000186	6.88e-05	0.0001596	0.0001491
-6.84	0.0001555	9.86e-05	0.000107	9.04e-05			-6.84	0.0001555	0.0001387	8.39e-05	0.000164			-6.84	0.0001555	8.85e-05	0.000107	7.79e-05
-6.82	6.99e-05	-5e-07	2.67e-05	0.0001278			-6.82	6.99e-05	2.55e-05	0.0001105	4.2e-05			-6.82	6.99e-05	5.3e-05	2.67e-05	0.0001014
-6.8	0.0001166	4.66e-05	6.8e-05	0.0001182			-6.8	0.0001166	9.41e-05	0.0001864	0.0001192			-6.8	0.0001166	9.6e-05	6.8e-05	6.88e-05
-6.78	0.0001668	5.65e-05	0.000163	0.0001452			-6.78	0.0001668	7.58e-05	6.48e-05	0.0001688			-6.78	0.0001668	8.43e-05	0.000163	0.0001559
-6.76	0.0002139	2.59e-05	6.71e-05	5.55e-05			-6.76	0.0002139	0.0002059	0.0001081	4.17e-05			-6.76	0.0002139	6.99e-05	6.71e-05	0.0001285
-6.74	0.0001024	4.49e-05	0.0001594	0.0001594			-6.74	0.0001024	5.04e-05	8.37e-05	0.0001393			-6.74	0.0001024	0.0001011	0.0001594	0.0001126
-6.72	0.0002131	5.62e-05	0.0001847	0.0001364			-6.72	0.0002131	6.28e-05	6.24e-05	0.0001061			-6.72	0.0002131	0.0001162	0.0001847	7e-05
-6.7	9.24e-05	-1.4e-06	2.91e-05	5.86e-05			-6.7	9.24e-05	1.89e-05	0.0001516	9.89e-05			-6.7	9.24e-05	0.0001413	2.91e-05	0.0001342
-6.68	0.0002198	5.02e-05	8.2e-06	0.0001821			-6.68	0.0002198	0.0001658	6.47e-05	8.01e-05			-6.68	0.0002198	-1.68e-05	8.2e-06	0.0001153
-6.66	0.0002561	5.96e-05	0.0001921	0.0001233			-6.66	0.0002561	6.45e-05	0.0001342	0.0001151			-6.66	0.0002561	0.0001299	0.0001921	0.0001082
-6.64	2.55e-05	7.69e-05	7.91e-05	0.0001169			-6.64	2.55e-05	0.0001047	0.0001386	0.0001115			-6.64	2.55e-05	0.0001348	7.91e-05	0.000144
-6.62	0.0001779	2.64e-05	8.94e-05	0.0001502			-6.62	0.0001779	0.000115	7.56e-05	0.0001348			-6.62	0.0001779	6.17e-05	8.94e-05	9.27e-05
-6.6	0.000149	3.59e-05	0.0001175	0.0001026			-6.6	0.000149	0.0002068	0.0001219	0.0001677			-6.6	0.000149	8.71e-05	0.0001175	0.0001643
-6.58	0.0001906	3.28e-05	0.0001189	0.000163			-6.58	0.0001906	0.0001004	0.0001622	0.000119			-6.58	0.0001906	0.0001295	0.0001189	8.38e-05
-6.56	0.0002072	2.19e-05	0.0001239	0.0001282			-6.56	0.0002072	8.15e-05	0.0001692	7.76e-05			-6.56	0.0002072	0.0001071	0.0001239	0.0001389
-6.54	0.0001396	7.27e-05	0.0001272	0.0001305			-6.54	0.0001396	6.17e-05	9.6e-05	8.14e-05			-6.54	0.0001396	0.0001257	0.0001272	0.0001064
-6.52	0.0001706	4.72e-05	5.49e-05	0.0001027			-6.52	0.0001706	0.000105	0.0001303	0.0001405			-6.52	0.0001706	4.77e-05	5.49e-05	0.0001448
-6.5	8.52e-05	0.0001133	0.0001554	0.0001897			-6.5	8.52e-05	0.000166	8.15e-05	0.0001578			-6.5	8.52e-05	7.8e-05	0.0001554	7.18e-05
-6.48	0.0002841	3.59e-05	0.0001042	6.02e-05			-6.48	0.0002841	4.78e-05	0.0001805	0.0001117			-6.48	0.0002841	8.07e-05	0.0001042	0.0001581
-6.46	0.0001249	-5.3e-06	8.8e-05	0.0001761			-6.46	0.0001249	0.0001177	5.71e-05	0.0001388			-6.46	0.0001249	0.0001721	8.8e-05	0.0001229
-6.44	0.0001537	8.3e-06	0.0001547	8.98e-05			-6.44	0.0001537	0.0001523	0.0001739	0.0001079			-6.44	0.0001537	9.28e-05	0.0001547	6.9e-05
-6.42	0.0001587	0.0001508	0.0001046	0.000124			-6.42	0.0001587	9.43e-05	0.0001377	0.000131			-6.42	0.0001587	4.15e-05	0.0001046	0.0001757
-6.4	0.0002153	8.34e-05	0.0001926	0.0001734			-6.4	0.0002153	7.02e-05	0.000187	0.0001453			-6.4	0.0002153	5.28e-05	0.0001926	0.0001085
-6.38	0.0001299	5.49e-05	9.43e-05	0.0001492			-6.38	0.0001299	0.0001872	0.0001043	6.51e-05			-6.38	0.0001299	0.0001903	9.43e-05	0.0001919
-6.36	0.0001805	0.000113	0.0001451	0.0001423			-6.36	0.0001805	0.0001556	0.0001066	0.0001404			-6.36	0.0001805	4.05e-05	0.0001451	0.0001033
-6.34	0.0002204	7.6e-05	9.98e-05	0.0001003			-6.34	0.0002204	0.0001335	0.0001879	0.0001374			-6.34	0.0002204	0.0001007	9.98e-05	0.0001447
-6.32	0.0001272	7.62e-05	0.0001606	0.0001797			-6.32	0.0001272	0.0001139	8.84e-05	0.0001095			-6.32	0.0001272	0.0001188	0.0001606	0.0001227
-6.3	0.000154	7.29e-05	5.71e-05	9.48e-05			-6.3	0.000154	8.86e-05	0.0001518	0.0002106			-6.3	0.000154	0.0001537	5.71e-05	0.0001203
-6.28	0.0002079	3.66e-05	0.0001988	0.0001396			-6.28	0.0002079	0.0001732	0.0001707	9.89e-05			-6.28	0.0002079	0.0001208	0.0001988	0.0001738
-6.26	0.0001751	9.7e-06	7.25e-05	0.0001952			-6.26	0.0001751	7.1e-05	6.95e-05	0.0001696			-6.26	0.0001751	0.0001012	7.25e-05	0.0001158
-6.24	0.0001502	4.53e-05	0.0001036	8.99e-05			-6.24	0.0001502	0.0001707	0.0001986	0.0001224			-6.24	0.0001502	7.32e-05	0.0001036	0.0001228
-6.22	0.0002628	0.0001663	0.0001939	0.0001715			-6.22	0.0002628	0.0001544	0.0002001	0.0001372			-6.22	0.0002628	7.36e-05	0.0001939	0.0001847
-6.2	0.0001352	5.83e-05	0.0001533	0.0001807			-6.2	0.0001352	0.000228	8.52e-05	0.0001477			-6.2	0.0001352	0.0001717	0.0001533	0.0001361
-6.18	0.0002331	4.55e-05	0.0001615	0.0001059			-6.18	0.0002331	0.0001078	0.0001556	0.0001442			-6.18	0.0002331	5.63e-05	0.0001615	0.0001524
-6.16	0.0001634	9.47e-05	0.0001028	0.0001837			-6.16	0.0001634	0.0001229	0.000158	0.0001452			-6.16	0.0001634	0.0001625	0.0001028	0.0001635
-6.14	0.0001582	0.0001295	0.0001626	0.0001431			-6.14	0.0001582	0.0001776	0.000128	0.0001583			-6.14	0.0001582	0.0001347	0.0001626	0.0001377
-6.12	0.0002008	2.06e-05	0.0001055	0.0001433			-6.12	0.0002008	0.0001184	7.45e-05	0.0001657			-6.12	0.0002008	0.000106	0.0001055	0.0001294
-6.1	0.0002584	0.0001078	0.0001205	0.0001505			-6.1	0.0002584	0.0001651	0.0001727	0.0001836			-6.1	0.0002584	0.0001087	0.0001205	0.0001225
-6.08	0.000112	0.0001188	0.0002099	0.0001658			-6.08	0.000112	0.0001518	0.0001954	9.42e-05			-6.08	0.000112	0.0001786	0.0002099	0.0001567
-6.06	0.0002423	8.92e-05	0.0001289	0.000152			-6.06	0.0002423	7.55e-05	0.0001557	0.000201			-6.06	0.0002423	0.0001398	0.0001289	0.0001617
-6.04	0.0002555	3.08e-05	0.0001522	0.0001784			-6.04	0.0002555	0.0002137	0.0001895	0.0001387			-6.04	0.0002555	0.0001265	0.0001522	0.0001821
-6.02	0.000137	0.0001688	0.0001643	0.0001855			-6.02	0.000137	0.0001769	0.000208	0.0001664			-6.02	0.000137	0.0001419	0.0001643	0.0001678
-6	0.0002403	0.0001061	0.0001223	0.0001767			-6	0.0002403	0.0001288	8.68e-05	0.0001894			-6	0.0002403	8.36e-05	0.0001223	0.000159
-5.98	0.0002259	8.5e-05	0.0001611	0.000107			-5.98	0.0002259	0.0001751	8.35e-05	0.0001657			-5.98	0.0002259	0.0002058	0.0001611	0.0001451
-5.96	8.5e-05	6.55e-05	0.000147	0.0001276			-5.96	8.5e-05	0.0001818	0.0002259	0.0002187			-5.96	8.5e-05	5.09e-05	0.000147	0.00014
-5.94	0.0003197	0.0001032	0.0001329	0.0002006			-5.94	0.0003197	0.0001454	0.0001681	0.0001465			-5.94	0.0003197	0.0001819	0.0001329	0.0002096
-5.92	0.0001559	0.0001394	0.0001098	0.0002195			-5.92	0.0001559	8.28e-05	0.0001663	0.0001907			-5.92	0.0001559	0.0001444	0.0001098	0.0001609
-5.9	0.0001572	0.0001873	0.0001398	0.0001592			-5.9	0.0001572	0.000175	0.0001737	0.0001784			-5.9	0.0001572	0.000199	0.0001398	0.0001553
-5.88	0.0002794	9.03e-05	0.0001703	0.0001717			-5.88	0.0002794	0.0001996	0.0001897	0.0001325			-5.88	0.0002794	0.0001083	0.0001703	0.0001516
-5.86	0.0002003	5.74e-05	0.0001577	0.0001542			-5.86	0.0002003	0.0001566	0.0001749	0.0001791			-5.86	0.0002003	0.0001199	0.0001577	0.000157
-5.84	0.0001944	1.7e-05	0.0001888	0.0001893			-5.84	0.0001944	0.0001966	0.0001536	0.0001926			-5.84	0.0001944	0.0001889	0.0001888	0.0001771
-5.82	0.0001815	0.0001592	0.0001766	0.0001857			-5.82	0.0001815	0.0002083	0.0001948	0.000109			-5.82	0.0001815	0.0001113	0.0001766	0.0001286
-5.8	0.0002843	8.05e-05	0.0001037	0.0001304			-5.8	0.0002843	7.95e-05	0.0001701	0.0002306			-5.8	0.0002843	0.0001784	0.0001037	0.0002022
-5.78	0.0001289	9.43e-05	0.0001328	0.0001811			-5.78	0.0001289	0.0001353	0.0001639	0.0002073			-5.78	0.0001289	0.0001426	0.0001328	0.0001901
-5.76	0.0002012	0.0001147	0.0002097	0.0001909			-5.76	0.0002012	0.0002001	0.0002153	0.0001971			-5.76	0.0002012	8.66e-05	0.0002097	0.0001519
-5.74	0.0002289	0.0001711	0.000173	0.0001488			-5.74	0.0002289	0.0001837	0.0001697	0.0002332			-5.74	0.0002289	0.0002326	0.000173	0.0002359
-5.72	0.0001931	0.0001304	0.0001883	0.0002389			-5.72	0.0001931	0.000173	0.0001714	0.0001905			-5.72	0.0001931	0.0001958	0.0001883	0.000145
-5.7	0.000295	0.0001086	0.0001436	0.0001567			-5.7	0.000295	0.0001969	0.0002245	0.0001237			-5.7	0.000295	0.0001478	0.0001436	0.0001925
-5.68	0.0002099	7.03e-05	0.0001487	0.0002046			-5.68	0.0002099	0.0001813	0.0001816	0.0002653			-5.68	0.0002099	0.0001484	0.0001487	0.0002144
-5.66	0.0002115	0.0001262	0.0001747	0.0001819			-5.66	0.0002115	0.0002225	0.0001672	0.000122			-5.66	0.0002115	0.0001884	0.0001747	0.0001617
-5.64	0.0002473	0.0001345	0.0002064	0.0002082			-5.64	0.0002473	0.0001476	0.0002001	0.0001857			-5.64	0.0002473	0.0001267	0.0002064	0.0001818
-5.62	0.0001942	8.63e-05	0.0001336	0.0001724			-5.62	0.0001942	0.0002182	0.0001802	0.0002084			-5.62	0.0001942	0.0001346	0.0001336	0.0002006
-5.6	0.0002754	0.0001628	0.0001783	0.0002121			-5.6	0.0002754	0.0001866	0.0001822	0.0002078			-5.6	0.0002754	0.0001916	0.0001783	0.0001956
-5.58	0.0002398	0.0001188	0.0001517	0.0001881			-5.58	0.0002398	0.0001792	0.0002025	0.0001974			-5.58	0.0002398	0.0002108	0.0001517	0.0001669
-5.56	0.0002707	0.0001787	0.0001542	0.0001968			-5.56	0.0002707	0.0002324	0.0002548	0.0002183			-5.56	0.0002707	0.0001496	0.0001542	0.0001949
-5.54	0.0002667	8.36e-05	0.0002295	0.000218			-5.54	0.0002667	0.0001953	0.0001739	0.0002199			-5.54	0.0002667	0.0001887	0.0002295	0.0002444
-5.52	0.0001958	0.000179	0.0001961	0.0002207			-5.52	0.0001958	0.0001666	0.0001396	0.0001695			-5.52	0.0001958	0.0001946	0.0001961	0.0001385
-5.5	0.000256	0.0001359	0.0001515	0.0001536			-5.5	0.000256	0.0002333	0.0002262	0.0002134			-5.5	0.000256	0.0001194	0.0001515	0.0002154
-5.48	0.0002594	0.0001772	0.0001868	0.0002198			-5.48	0.0002594	0.0002006	0.0001657	0.0002191			-5.48	0.0002594	0.0001421	0.0001868	0.0001547
-5.46	0.0002785	0.0001031	0.0001567	0.0001942			-5.46	0.0002785	0.0001895	0.0002257	0.0002119			-5.46	0.0002785	0.0002278	0.0001567	0.0001815
-5.44	0.0002581	0.0001481	0.0002371	0.000188			-5.44	0.0002581	0.0002112	0.0001974	0.0002471			-5.44	0.0002581	0.0002012	0.0002371	0.0002108
-5.42	0.0001665	0.0001489	0.0001825	0.000231			-5.42	0.0001665	0.0001621	0.0001654	0.0002013			-5.42	0.0001665	0.0001819	0.0001825	0.000177
-5.4	0.0002685	9.34e-05	0.0001652	0.0001943			-5.4	0.0002685	0.0002181	0.0002196	0.0001932			-5.4	0.0002685	0.0001596	0.0001652	0.0002168
-5.38	0.0002542	0.000193	0.0001864	0.0002452			-5.38	0.0002542	0.000228	0.0002294	0.0002618			-5.38	0.0002542	0.0001822	0.0001864	0.0002084
-5.36	0.0002168	0.0001394	0.0002211	0.0002109			-5.36	0.0002168	0.0002487	0.0002212	0.0002132			-5.36	0.0002168	0.0002025	0.0002211	0.0001817
-5.34	0.0002179	0.0002365	0.0002557	0.0002358			-5.34	0.0002179	0.000198	0.0001945	0.0002198			-5.34	0.0002179	0.0001471	0.0002557	0.0002328
-5.32	0.0003092	0.0001265	0.0001309	0.0002238			-5.32	0.0003092	0.0002023	0.0001827	0.0002295			-5.32	0.0003092	0.0002485	0.0001309	0.000175
-5.3	0.0003119	0.0001613	0.00022	0.0001996			-5.3	0.0003119	0.0001867	0.0002308	0.0002631			-5.3	0.0003119	0.000179	0.00022	0.0002183
-5.28	0.0001584	0.0001812	0.000168	0.0002142			-5.28	0.0001584	0.000181	0.0001873	0.0002167			-5.28	0.0001584	0.0001547	0.000168	0.0002257
-5.26	0.000321	0.0001634	0.0002113	0.0002091			-5.26	0.000321	0.0002544	0.0002145	0.0002629			-5.26	0.000321	0.0002409	0.0002113	0.0001682
-5.24	0.0002221	0.000202	0.0002058	0.0001786			-5.24	0.0002221	0.0002006	0.0001809	0.0002315			-5.24	0.0002221	0.0001913	0.0002058	0.0002256
-5.22	0.0002663	0.0001303	0.0001789	0.0002475			-5.22	0.0002663	0.0001954	0.000243	0.0002373			-5.22	0.0002663	0.0001909	0.0001789	0.0002141
-5.2	0.0002924	0.0001333	0.000238	0.0002632			-5.2	0.0002924	0.0002537	0.0002278	0.0002626			-5.2	0.0002924	0.0002225	0.000238	0.0002273
-5.18	0.0002406	0.0001714	0.0002243	0.0002221			-5.18	0.0002406	0.0002205	0.0002543	0.0002915			-5.18	0.0002406	0.0002063	0.0002243	0.000266
-5.16	0.0002585	0.0001734	0.0002322	0.0002486			-5.16	0.0002585	0.0002421	0.0001933	0.0001607			-5.16	0.0002585	0.0001926	0.0002322	0.0002551
-5.14	0.0002217	0.000145	0.0002071	0.0002326			-5.14	0.0002217	0.0002072	0.0001928	0.0002431			-5.14	0.0002217	0.0002244	0.0002071	0.0001791
-5.12	0.0003034	0.0001626	0.0001788	0.0001713			-5.12	0.0003034	0.0002293	0.0002655	0.0002849			-5.12	0.0003034	0.0001892	0.0001788	0.0002523
-5.1	0.0001956	0.0001898	0.0002155	0.0003126			-5.1	0.0001956	0.0002313	0.000173	0.0002276			-5.1	0.0001956	0.0001985	0.0002155	0.0001942
-5.08	0.0003368	0.0001708	0.000205	0.0001498			-5.08	0.0003368	0.0002423	0.0002271	0.0002659			-5.08	0.0003368	0.0002319	0.000205	0.0002157
-5.06	0.0002767	0.0001273	0.000183	0.0002145			-5.06	0.0002767	0.0002448	0.0002261	0.0002163			-5.06	0.0002767	0.0002558	0.000183	0.0002456
-5.04	0.000268	0.0001695	0.0001904	0.000243			-5.04	0.000268	0.0001889	0.0002112	0.0002916			-5.04	0.000268	0.0001822	0.0001904	0.0002262
-5.02	0.0002626	0.0002149	0.0002645	0.00025			-5.02	0.0002626	0.0002808	0.0002308	0.0002467			-5.02	0.0002626	0.0001771	0.0002645	0.0002285
-5	0.0002374	0.0001567	0.0002275	0.0002405			-5	0.0002374	0.0002527	0.0002524	0.0002585			-5	0.0002374	0.000223	0.0002275	0.0002395
-4.98	0.0003264	0.0002031	0.0002475	0.0002512			-4.98	0.0003264	0.0002618	0.000229	0.0002703			-4.98	0.0003264	0.000197	0.0002475	0.0002416
-4.96	0.0002483	0.0001727	0.0002337	0.0002172			-4.96	0.0002483	0.0001761	0.0002128	0.0002497			-4.96	0.0002483	0.000235	0.0002337	0.0002103
-4.94	0.0002615	0.000136	0.0001981	0.0001987			-4.94	0.0002615	0.0002649	0.0002485	0.0002569			-4.94	0.0002615	0.0001909	0.0001981	0.0002389
-4.92	0.0002561	0.0001453	0.0002899	0.0002657			-4.92	0.0002561	0.000231	0.0002168	0.0002381			-4.92	0.0002561	0.0001757	0.0002899	0.0002195
-4.9	0.0002748	0.000215	0.0001609	0.0002209			-4.9	0.0002748	0.0002093	0.0002931	0.0002144			-4.9	0.0002748	0.0002782	0.0001609	0.0002358
-4.88	0.0002151	0.0001957	0.0002137	0.0002283			-4.88	0.0002151	0.0002604	0.0002193	0.000278			-4.88	0.0002151	0.0002237	0.0002137	0.0002569
-4.86	0.0003451	0.0001627	0.0002386	0.0002889			-4.86	0.0003451	0.0002602	0.0002395	0.0003269			-4.86	0.0003451	0.0002619	0.0002386	0.0002315
-4.84	0.0002748	0.0001997	0.0002184	0.0002355			-4.84	0.0002748	0.000221	0.00022	0.0002167			-4.84	0.0002748	0.0002166	0.0002184	0.0002177
-4.82	0.0002817	0.0001785	0.0002349	0.0002296			-4.82	0.0002817	0.000238	0.0002445	0.0002853			-4.82	0.0002817	0.0001841	0.0002349	0.0002641
-4.8	0.0003341	0.0002336	0.0002612	0.0002824			-4.8	0.0003341	0.0002493	0.0002202	0.0002743			-4.8	0.0003341	0.0002308	0.0002612	0.0002523
-4.78	0.0002484	0.0001584	0.0002708	0.0002539			-4.78	0.0002484	0.0002271	0.0002598	0.0002476			-4.78	0.0002484	0.0002197	0.0002708	0.0002342
-4.76	0.0002448	0.0002094	0.0001765	0.0002451			-4.76	0.0002448	0.0002356	0.0002655	0.0002599			-4.76	0.0002448	0.0002484	0.0001765	0.0002434
-4.74	0.00036	0.0002142	0.0002486	0.000235			-4.74	0.00036	0.0002499	0.0002576	0.0002901			-4.74	0.00036	0.0001893	0.0002486	0.0002632
-4.72	0.0002376	0.0001878	0.0002178	0.0003009			-4.72	0.0002376	0.0002272	0.0002411	0.0002649			-4.72	0.0002376	0.0002777	0.0002178	0.000246
-4.7	0.0002964	0.0002668	0.0002739	0.0002497			-4.7	0.0002964	0.0002791	0.0002942	0.0002693			-4.7	0.0002964	0.0002366	0.0002739	0.0002634
-4.68	0.0002691	0.0001633	0.0002258	0.0002895			-4.68	0.0002691	0.0002486	0.0002476	0.0002887			-4.68	0.0002691	0.0002481	0.0002258	0.0002763
-4.66	0.000296	0.0001881	0.0002591	0.0002443			-4.66	0.000296	0.0002533	0.0002218	0.0002594			-4.66	0.000296	0.0002046	0.0002591	0.0002466
-4.64	0.0002959	0.0002314	0.0002021	0.0002737			-4.64	0.0002959	0.0001982	0.0003106	0.0002939			-4.64	0.0002959	0.0002641	0.0002021	0.0002699
-4.62	0.0002783	0.0001911	0.0002665	0.0003068			-4.62	0.0002783	0.000268	0.0002395	0.0002499			-4.62	0.0002783	0.0002574	0.0002665	0.0002764
-4.6	0.0002562	0.0002101	0.0002634	0.0002857			-4.6	0.0002562	0.0002434	0.0002048	0.0003346			-4.6	0.0002562	0.0002481	0.0002634	0.0002184
-4.58	0.0003236	0.0001775	0.0002282	0.0001919			-4.58	0.0003236	0.0002733	0.0002773	0.0002693			-4.58	0.0003236	0.0002361	0.0002282	0.0002447
-4.56	0.000379	0.0002218	0.0002848	0.0002856			-4.56	0.000379	0.0002686	0.0003058	0.0002921			-4.56	0.000379	0.0002462	0.0002848	0.0003015
-4.54	0.0002537	0.0001904	0.0002737	0.0002814			-4.54	0.0002537	0.0002871	0.000231	0.0003046			-4.54	0.0002537	0.0002281	0.0002737	0.0002536
-4.52	0.0002836	0.0002441	0.0002348	0.0002311			-4.52	0.0002836	0.0002587	0.0002464	0.0002669			-4.52	0.0002836	0.0002565	0.0002348	0.0002471
-4.5	0.0003084	0.0002682	0.0002994	0.0002383			-4.5	0.0003084	0.0003104	0.0002592	0.0002866			-4.5	0.0003084	0.0002382	0.0002994	0.0002382
-4.48	0.0002981	0.0001774	0.0002831	0.000256			-4.48	0.0002981	0.000277	0.0003115	0.0003293			-4.48	0.0002981	0.0002883	0.0002831	0.000306
-4.46	0.0003681	0.0002026	0.0002144	0.0003421			-4.46	0.0003681	0.0002619	0.0002705	0.0003294			-4.46	0.0003681	0.0002218	0.0002144	0.0002808
-4.44	0.0003245	0.000172	0.0003303	0.0002756			-4.44	0.0003245	0.0002964	0.0002785	0.0002832			-4.44	0.0003245	0.0002606	0.0003303	0.0002632
-4.42	0.0002642	0.0002207	0.0002489	0.0003004			-4.42	0.0002642	0.0002641	0.0003031	0.0002707			-4.42	0.0002642	0.0002601	0.0002489	0.0002562
-4.4	0.0002629	0.0002575	0.0002111	0.0002755			-4.4	0.0002629	0.0002333	0.0002331	0.0003105			-4.4	0.0002629	0.0002852	0.0002111	0.0002873
-4.38	0.0003521	0.0002239	0.0002441	0.0002631			-4.38	0.0003521	0.0002562	0.0002994	0.0002557			-4.38	0.0003521	0.000245	0.0002441	0.0002649
-4.36	0.0003199	0.000215	0.0003256	0.0002897			-4.36	0.0003199	0.0003139	0.0002692	0.0003265			-4.36	0.0003199	0.0002636	0.0003256	0.0002924
-4.34	0.0002987	0.0002703	0.0002484	0.0002858			-4.34	0.0002987	0.0002296	0.0002233	0.0002832			-4.34	0.0002987	0.0002056	0.0002484	0.0002676
-4.32	0.0003752	0.0002196	0.0002644	0.000249			-4.32	0.0003752	0.000264	0.0003077	0.0003074			-4.32	0.0003752	0.000274	0.0002644	0.0002696
-4.3	0.0003462	0.000246	0.0002962	0.000295			-4.3	0.0003462	0.0003258	0.0003271	0.0003149			-4.3	0.0003462	0.0002452	0.0002962	0.000306
-4.28	0.0002887	0.0002153	0.0002986	0.0003349			-4.28	0.0002887	0.0003097	0.0002522	0.0003143			-4.28	0.0002887	0.0002557	0.0002986	0.0002793
-4.26	0.0002395	0.0002039	0.0002744	0.0002308			-4.26	0.0002395	0.0002932	0.000317	0.0002812			-4.26	0.0002395	0.0002817	0.0002744	0.0003013
-4.24	0.000359	0.000245	0.0002972	0.0003247			-4.24	0.000359	0.0002902	0.0002869	0.0003128			-4.24	0.000359	0.0002917	0.0002972	0.0003136
-4.22	0.0002916	0.0002247	0.0002926	0.000313			-4.22	0.0002916	0.0003021	0.0002446	0.0003357			-4.22	0.0002916	0.000254	0.0002926	0.000303
-4.2	0.0003103	0.0002308	0.0002429	0.0002711			-4.2	0.0003103	0.0002672	0.0003036	0.00034			-4.2	0.0003103	0.0003048	0.0002429	0.0002379
-4.18	0.0003488	0.0001976	0.0003027	0.000298			-4.18	0.0003488	0.0002971	0.0003009	0.0002785			-4.18	0.0003488	0.0002911	0.0003027	0.000296
-4.16	0.0003412	0.0002875	0.0003058	0.0003057			-4.16	0.0003412	0.0003007	0.0003094	0.0003239			-4.16	0.0003412	0.0002471	0.0003058	0.0003198
-4.14	0.0002983	0.0002351	0.0002263	0.0003097			-4.14	0.0002983	0.0002321	0.000288	0.0003016			-4.14	0.0002983	0.0003197	0.0002263	0.000299
-4.12	0.0003755	0.000289	0.0003068	0.0003046			-4.12	0.0003755	0.0003175	0.0003058	0.0003247			-4.12	0.0003755	0.0002837	0.0003068	0.000269
-4.1	0.000328	0.0002066	0.0003481	0.0002981			-4.1	0.000328	0.0003333	0.0002397	0.0003191			-4.1	0.000328	0.0002474	0.0003481	0.0003091
-4.08	0.0003296	0.0002637	0.000259	0.0002789			-4.08	0.0003296	0.0003085	0.0002943	0.0003353			-4.08	0.0003296	0.0002809	0.000259	0.0002716
-4.06	0.0003534	0.0002356	0.0003268	0.0003134			-4.06	0.0003534	0.0003195	0.0003171	0.0003417			-4.06	0.0003534	0.0003117	0.0003268	0.000267
-4.04	0.0003225	0.0002031	0.0003177	0.0002726			-4.04	0.0003225	0.0003091	0.0003441	0.0003361			-4.04	0.0003225	0.0002564	0.0003177	0.0003166
-4.02	0.0003042	0.0002719	0.0002518	0.0003662			-4.02	0.0003042	0.000256	0.000251	0.0003037			-4.02	0.0003042	0.0002945	0.0002518	0.0003125
-4	0.0003389	0.0002828	0.0003073	0.0002794			-4	0.0003389	0.0003119	0.0003503	0.0003258			-4	0.0003389	0.0002968	0.0003073	0.0003052
-3.98	0.0003861	0.000247	0.0003272	0.0003125			-3.98	0.0003861	0.0003205	0.000301	0.0003001			-3.98	0.0003861	0.0003267	0.0003272	0.0003266
-3.96	0.0003556	0.000253	0.0003038	0.0003632			-3.96	0.0003556	0.0003061	0.0002701	0.0003274			-3.96	0.0003556	0.000277	0.0003038	0.0002983
-3.94	0.0003863	0.0002448	0.000285	0.0002683			-3.94	0.0003863	0.0003055	0.0003398	0.000342			-3.94	0.0003863	0.0003131	0.000285	0.0003028
-3.92	0.000372	0.0002307	0.0003134	0.0002958			-3.92	0.000372	0.0003216	0.000352	0.0003364			-3.92	0.000372	0.0003359	0.0003134	0.000343
-3.9	0.0003648	0.0002567	0.000255	0.0003639			-3.9	0.0003648	0.0003004	0.0003093	0.0003341			-3.9	0.0003648	0.0002864	0.000255	0.0003292
-3.88	0.0003053	0.000277	0.0003149	0.0003162			-3.88	0.0003053	0.000302	0.0003151	0.0003612			-3.88	0.0003053	0.0003015	0.0003149	0.0002983
-3.86	0.0003617	0.0002532	0.0003238	0.0003184			-3.86	0.0003617	0.0003627	0.0002867	0.0003314			-3.86	0.0003617	0.0002901	0.0003238	0.0003085
-3.84	0.0003223	0.0002823	0.0003466	0.0003019			-3.84	0.0003223	0.0003125	0.0003021	0.0002734			-3.84	0.0003223	0.0002695	0.0003466	0.0002929
-3.82	0.000381	0.0002638	0.0002685	0.0003223			-3.82	0.000381	0.0002923	0.0003323	0.0003371			-3.82	0.000381	0.0003342	0.0002685	0.000321
-3.8	0.0003546	0.0002674	0.000355	0.0003031			-3.8	0.0003546	0.0003422	0.000328	0.0003323			-3.8	0.0003546	0.0003358	0.000355	0.0003377
-3.78	0.0004043	0.0002175	0.0003176	0.0003618			-3.78	0.0004043	0.0003245	0.0003357	0.0003231			-3.78	0.0004043	0.0003253	0.0003176	0.0003167
-3.76	0.0003619	0.0002762	0.0002844	0.0002986			-3.76	0.0003619	0.000287	0.0003292	0.0003309			-3.76	0.0003619	0.000315	0.0002844	0.0003347
-3.74	0.0003931	0.0002572	0.000331	0.0003261			-3.74	0.0003931	0.0003384	0.0003369	0.0003407			-3.74	0.0003931	0.0003303	0.000331	0.0003535
-3.72	0.0003776	0.0002716	0.0003634	0.0003387			-3.72	0.0003776	0.0003466	0.0003015	0.0003625			-3.72	0.0003776	0.0002662	0.0003634	0.0003146
-3.7	0.0003396	0.0003093	0.000347	0.0003262			-3.7	0.0003396	0.0003457	0.0003087	0.0003573			-3.7	0.0003396	0.0003309	0.000347	0.0003168
-3.68	0.0004075	0.0002685	0.0003008	0.0002956			-3.68	0.0004075	0.0003306	0.0003186	0.0003761			-3.68	0.0004075	0.0003367	0.0003008	0.0003045
-3.66	0.0003855	0.0002837	0.0002951	0.0003267			-3.66	0.0003855	0.0003081	0.0003613	0.000341			-3.66	0.0003855	0.0003232	0.0002951	0.0003493
-3.64	0.0003738	0.0003222	0.000314	0.0003612			-3.64	0.0003738	0.0003038	0.00032	0.0003578			-3.64	0.0003738	0.0003254	0.000314	0.0003551
-3.62	0.0003766	0.0002767	0.0003414	0.0003558			-3.62	0.0003766	0.0003722	0.0003353	0.0003477			-3.62	0.0003766	0.0003163	0.0003414	0.0003191
-3.6	0.0003737	0.0002906	0.000364	0.0003152			-3.6	0.0003737	0.0003282	0.0003306	0.0003223			-3.6	0.0003737	0.0003081	0.000364	0.0003588
-3.58	0.0003868	0.0003329	0.0003275	0.000339			-3.58	0.0003868	0.0003383	0.0003268	0.000345			-3.58	0.0003868	0.0003273	0.0003275	0.0003357
-3.56	0.000405	0.0002609	0.0003255	0.0003011			-3.56	0.000405	0.0003586	0.0003757	0.0003459			-3.56	0.000405	0.0003557	0.0003255	0.0003411
-3.54	0.0004151	0.0002529	0.0003593	0.0003648			-3.54	0.0004151	0.0003507	0.0003328	0.0003871			-3.54	0.0004151	0.0003475	0.0003593	0.0003461
-3.52	0.0003557	0.0002951	0.00033	0.0003464			-3.52	0.0003557	0.0003119	0.0003783	0.0003916			-3.52	0.0003557	0.0002987	0.00033	0.0003366
-3.5	0.0004302	0.0003231	0.0003055	0.0003551			-3.5	0.0004302	0.0003309	0.0003634	0.0003399			-3.5	0.0004302	0.0003535	0.0003055	0.0003621
-3.48	0.000393	0.0002351	0.0003375	0.0003629			-3.48	0.000393	0.0003484	0.0003175	0.0003816			-3.48	0.000393	0.0003495	0.0003375	0.0003558
-3.46	0.0003479	0.0002788	0.0003955	0.0003498			-3.46	0.0003479	0.0003668	0.0003598	0.0003836			-3.46	0.0003479	0.0003332	0.0003955	0.0003283
-3.44	0.0004037	0.0003237	0.000327	0.0003353			-3.44	0.0004037	0.0003575	0.0003361	0.0003527			-3.44	0.0004037	0.0003475	0.000327	0.0003414
-3.42	0.0004069	0.0002911	0.0003563	0.0003234			-3.42	0.0004069	0.0003384	0.0003424	0.0004245			-3.42	0.0004069	0.0003632	0.0003563	0.0003524
-3.4	0.0004548	0.0003056	0.000325	0.000336			-3.4	0.0004548	0.0003597	0.0003699	0.0003618			-3.4	0.0004548	0.0003532	0.000325	0.0003529
-3.38	0.0004262	0.0003408	0.0003171	0.0003626			-3.38	0.0004262	0.0003224	0.0003725	0.0003658			-3.38	0.0004262	0.000343	0.0003171	0.0003566
-3.36	0.0004181	0.0002876	0.0003781	0.0003699			-3.36	0.0004181	0.0003722	0.0003577	0.0003872			-3.36	0.0004181	0.0003322	0.0003781	0.0003655
-3.34	0.0003947	0.0002711	0.0003263	0.0003598			-3.34	0.0003947	0.0003477	0.0003497	0.0004014			-3.34	0.0003947	0.0003407	0.0003263	0.0003702
-3.32	0.0003975	0.0003542	0.0003809	0.0003682			-3.32	0.0003975	0.0003745	0.0003873	0.0003666			-3.32	0.0003975	0.0003651	0.0003809	0.0003697
-3.3	0.0003974	0.0003012	0.0003675	0.0003833			-3.3	0.0003974	0.0003894	0.0003696	0.0004171			-3.3	0.0003974	0.0003758	0.0003675	0.0003805
-3.28	0.0003892	0.0002461	0.0003504	0.0003845			-3.28	0.0003892	0.0003432	0.0003578	0.0003991			-3.28	0.0003892	0.0003559	0.0003504	0.0003463
-3.26	0.0003966	0.0003463	0.0003713	0.0003305			-3.26	0.0003966	0.0003686	0.0003643	0.0003671			-3.26	0.0003966	0.0003636	0.0003713	0.0003738
-3.24	0.0004066	0.0003318	0.0003239	0.0003693			-3.24	0.0004066	0.0003309	0.0003563	0.0003808			-3.24	0.0004066	0.0003709	0.0003239	0.0003721
-3.22	0.0004196	0.000314	0.0003639	0.000353			-3.22	0.0004196	0.0003692	0.0003605	0.0004203			-3.22	0.0004196	0.000334	0.0003639	0.0003539
-3.2	0.0004402	0.0003561	0.0003711	0.0003612			-3.2	0.0004402	0.0003662	0.0003436	0.0003801			-3.2	0.0004402	0.0003348	0.0003711	0.0003554
-3.18	0.0004653	0.0003305	0.000396	0.0003358			-3.18	0.0004653	0.0003982	0.0003696	0.0003862			-3.18	0.0004653	0.0003891	0.000396	0.0003672
-3.16	0.0004304	0.0002673	0.0003768	0.0003873			-3.16	0.0004304	0.0003616	0.000366	0.0004311			-3.16	0.0004304	0.0004018	0.0003768	0.0003833
-3.14	0.0003897	0.000331	0.0003797	0.0003649			-3.14	0.0003897	0.0003695	0.0004144	0.0004183			-3.14	0.0003897	0.0003702	0.0003797	0.0003784
-3.12	0.0004197	0.0003306	0.0003943	0.0003771			-3.12	0.0004197	0.0003846	0.0003961	0.000413			-3.12	0.0004197	0.0003824	0.0003943	0.0003887
-3.1	0.0004831	0.000328	0.0003647	0.0003919			-3.1	0.0004831	0.0003628	0.0004205	0.0003792			-3.1	0.0004831	0.0003581	0.0003647	0.000403
-3.08	0.0003472	0.0003223	0.0003871	0.000374			-3.08	0.0003472	0.0003761	0.0003926	0.0004319			-3.08	0.0003472	0.0003401	0.0003871	0.00039
-3.06	0.0005121	0.0003207	0.0003657	0.0004112			-3.06	0.0005121	0.0003996	0.0003411	0.000367			-3.06	0.0005121	0.000398	0.0003657	0.0003674
-3.04	0.0003944	0.0003303	0.000375	0.0003553			-3.04	0.0003944	0.0003716	0.0003779	0.0004227			-3.04	0.0003944	0.0003858	0.000375	0.0003966
-3.02	0.0004314	0.0002859	0.0003691	0.0003627			-3.02	0.0004314	0.000369	0.0003741	0.0003935			-3.02	0.0004314	0.000399	0.0003691	0.0003727
-3	0.000512	0.0003581	0.0003421	0.0003695			-3	0.000512	0.0003425	0.0003746	0.0004144			-3	0.000512	0.0003962	0.0003421	0.0003809
-2.98	0.0004417	0.0003479	0.0004058	0.0003798			-2.98	0.0004417	0.0003867	0.0004095	0.0004313			-2.98	0.0004417	0.0003681	0.0004058	0.0003662
-2.96	0.0004749	0.0003347	0.0003785	0.0004135			-2.96	0.0004749	0.0003971	0.0004028	0.0004262			-2.96	0.0004749	0.0003874	0.0003785	0.0004076
-2.94	0.0004234	0.0003194	0.0004044	0.0004378			-2.94	0.0004234	0.0003998	0.0003969	0.0004382			-2.94	0.0004234	0.0003573	0.0004044	0.0003939
-2.92	0.0004429	0.0003554	0.0003911	0.0003929			-2.92	0.0004429	0.0003963	0.0003838	0.0004404			-2.92	0.0004429	0.000379	0.0003911	0.0003802
-2.9	0.0005039	0.0003075	0.0004318	0.0004017			-2.9	0.0005039	0.0004377	0.0003515	0.0004303			-2.9	0.0005039	0.0003856	0.0004318	0.0003887
-2.88	0.0004142	0.0003688	0.0003865	0.0003761			-2.88	0.0004142	0.0003987	0.0004281	0.0004362			-2.88	0.0004142	0.0004248	0.0003865	0.0003859
-2.86	0.0004894	0.0003673	0.0003479	0.0003967			-2.86	0.0004894	0.0003606	0.0004091	0.0004631			-2.86	0.0004894	0.0003975	0.0003479	0.000433
-2.84	0.0005231	0.000346	0.0004065	0.0004463			-2.84	0.0005231	0.0004113	0.0003904	0.0004003			-2.84	0.0005231	0.0003831	0.0004065	0.0004209
-2.82	0.0004384	0.0003503	0.0003705	0.0003971			-2.82	0.0004384	0.0003778	0.0004293	0.0004233			-2.82	0.0004384	0.0004036	0.0003705	0.0004072
-2.8	0.0005038	0.0003252	0.0003853	0.0003927			-2.8	0.0005038	0.0003885	0.0004189	0.0004266			-2.8	0.0005038	0.0003956	0.0003853	0.000437
-2.78	0.0004651	0.0003217	0.0004338	0.0004146			-2.78	0.0004651	0.0004474	0.0004076	0.0003918			-2.78	0.0004651	0.0004063	0.0004338	0.0004348
-2.76	0.0004148	0.0003845	0.0003872	0.0004153			-2.76	0.0004148	0.0004118	0.0004298	0.0004727			-2.76	0.0004148	0.0004072	0.0003872	0.0004098
-2.74	0.0004807	0.0003807	0.000424	0.0004059			-2.74	0.0004807	0.0004232	0.0004458	0.0004691			-2.74	0.0004807	0.0004094	0.000424	0.0004383
-2.72	0.0004267	0.0003211	0.0003869	0.0004653			-2.72	0.0004267	0.0003816	0.0004487	0.0004631			-2.72	0.0004267	0.0004059	0.0003869	0.0004491
-2.7	0.0004542	0.0003611	0.0003944	0.0004182			-2.7	0.0004542	0.0003958	0.0003942	0.0004787			-2.7	0.0004542	0.0003645	0.0003944	0.0004163
-2.68	0.0005014	0.0003693	0.000445	0.0004084			-2.68	0.0005014	0.0004497	0.0004125	0.0004486			-2.68	0.0005014	0.0004095	0.000445	0.0003998
-2.66	0.0005359	0.0003304	0.0004282	0.0004184			-2.66	0.0005359	0.0004113	0.0004248	0.0004377			-2.66	0.0005359	0.0004175	0.0004282	0.0004337
-2.64	0.0005097	0.0003653	0.0004222	0.0004563			-2.64	0.0005097	0.0004282	0.0004126	0.0004313			-2.64	0.0005097	0.0004404	0.0004222	0.0004274
-2.62	0.0004943	0.0003329	0.0004368	0.0003843			-2.62	0.0004943	0.0004247	0.000446	0.0004582			-2.62	0.0004943	0.0004347	0.0004368	0.0004205
-2.6	0.0005336	0.000377	0.0004293	0.0004651			-2.6	0.0005336	0.0004447	0.0004536	0.0004911			-2.6	0.0005336	0.0004439	0.0004293	0.0004562
-2.58	0.0004851	0.0004004	0.0004304	0.0004581			-2.58	0.0004851	0.0004095	0.0004553	0.000454			-2.58	0.0004851	0.000426	0.0004304	0.0004504
-2.56	0.0004516	0.0003246	0.0004523	0.0004744			-2.56	0.0004516	0.000445	0.0004534	0.0004806			-2.56	0.0004516	0.0004065	0.0004523	0.000437
-2.54	0.000494	0.0003756	0.0004578	0.0004279			-2.54	0.000494	0.0004482	0.0004234	0.0005002			-2.54	0.000494	0.000446	0.0004578	0.000454
-2.52	0.000442	0.0003578	0.0004385	0.0004436			-2.52	0.000442	0.0004294	0.0004487	0.000451			-2.52	0.000442	0.0004127	0.0004385	0.0004508
-2.5	0.0004987	0.0003913	0.0004111	0.0004429			-2.5	0.0004987	0.0004189	0.0004383	0.0004435			-2.5	0.0004987	0.000404	0.0004111	0.0004304
-2.48	0.0004757	0.0003616	0.0004255	0.0004311			-2.48	0.0004757	0.0004166	0.0004422	0.0004769			-2.48	0.0004757	0.0004634	0.0004255	0.000455
-2.46	0.0005332	0.0003875	0.0004547	0.0004508			-2.46	0.0005332	0.0004471	0.0004314	0.0004453			-2.46	0.0005332	0.0004313	0.0004547	0.0004404
-2.44	0.0005086	0.0003955	0.0004251	0.0004485			-2.44	0.0005086	0.0004441	0.0004345	0.000461			-2.44	0.0005086	0.0004368	0.0004251	0.0004436
-2.42	0.000463	0.000357	0.000479	0.000448			-2.42	0.000463	0.000454	0.0004637	0.0004529			-2.42	0.000463	0.0004165	0.000479	0.0004595
-2.4	0.0006175	0.0004023	0.0004973	0.0004786			-2.4	0.0006175	0.0004705	0.000455	0.0005211			-2.4	0.0006175	0.0004179	0.0004973	0.0004608
-2.38	0.0004999	0.000331	0.0004562	0.0004434			-2.38	0.0004999	0.0004686	0.0004831	0.0004694			-2.38	0.0004999	0.0004636	0.0004562	0.0004694
-2.36	0.0004734	0.0003697	0.0004677	0.0004779			-2.36	0.0004734	0.0004422	0.000476	0.00053			-2.36	0.0004734	0.0004505	0.0004677	0.0004721
-2.34	0.0005067	0.0003993	0.0004317	0.0004808			-2.34	0.0005067	0.0004488	0.0004658	0.0004876			-2.34	0.0005067	0.0004583	0.0004317	0.0004808
-2.32	0.0005166	0.0003982	0.0004792	0.0004904			-2.32	0.0005166	0.0004761	0.0004878	0.0004942			-2.32	0.0005166	0.000459	0.0004792	0.0004836
-2.3	0.0005533	0.00038	0.0004502	0.0004741			-2.3	0.0005533	0.0004563	0.0004683	0.000435			-2.3	0.0005533	0.0004649	0.0004502	0.000473
-2.28	0.0004871	0.0004044	0.0004511	0.0004638			-2.28	0.0004871	0.0004545	0.0004611	0.0005001			-2.28	0.0004871	0.0004622	0.0004511	0.0004776
-2.26	0.0005623	0.0004263	0.0004618	0.0004472			-2.26	0.0005623	0.0004622	0.0004776	0.0004681			-2.26	0.0005623	0.0004712	0.0004618	0.0004827
-2.24	0.0005427	0.0003641	0.000465	0.0004742			-2.24	0.0005427	0.0004538	0.000457	0.0004981			-2.24	0.0005427	0.0004751	0.000465	0.0004744
-2.22	0.0005324	0.0004184	0.0004757	0.0004958			-2.22	0.0005324	0.0004565	0.0004912	0.0004881			-2.22	0.0005324	0.0004583	0.0004757	0.0004865
-2.2	0.0005046	0.0004253	0.0004951	0.0004444			-2.2	0.0005046	0.0005077	0.0004942	0.0005079			-2.2	0.0005046	0.0004608	0.0004951	0.0004965
-2.18	0.00057	0.0003623	0.0004849	0.0005013			-2.18	0.00057	0.0005037	0.0004943	0.0004856			-2.18	0.00057	0.0004459	0.0004849	0.0004957
-2.16	0.0005706	0.0004156	0.0004938	0.0004998			-2.16	0.0005706	0.0004902	0.0005133	0.0004977			-2.16	0.0005706	0.0004719	0.0004938	0.0005023
-2.14	0.0005517	0.0003589	0.0004964	0.0004953			-2.14	0.0005517	0.0004858	0.0005231	0.0005364			-2.14	0.0005517	0.0004716	0.0004964	0.0005088
-2.12	0.0005423	0.0003988	0.0004964	0.0004995			-2.12	0.0005423	0.0004922	0.0004823	0.0004998			-2.12	0.0005423	0.0004799	0.0004964	0.0005058
-2.1	0.0005429	0.0004154	0.0004677	0.0004888			-2.1	0.0005429	0.0004832	0.0004705	0.0004749			-2.1	0.0005429	0.0005117	0.0004677	0.0004913
-2.08	0.0005581	0.0004221	0.0004676	0.0004846			-2.08	0.0005581	0.0004588	0.0005083	0.000507			-2.08	0.0005581	0.0004893	0.0004676	0.0004828
-2.06	0.0005655	0.000399	0.0005027	0.000492			-2.06	0.0005655	0.0005	0.0005215	0.0005234			-2.06	0.0005655	0.0004748	0.0005027	0.0005037
-2.04	0.000558	0.0004714	0.0004738	0.0005101			-2.04	0.000558	0.0004953	0.0005328	0.0005105			-2.04	0.000558	0.000472	0.0004738	0.0005581
-2.02	0.0005972	0.0004079	0.0005159	0.0005455			-2.02	0.0005972	0.0004958	0.0005517	0.0005129			-2.02	0.0005972	0.0005028	0.0005159	0.0005388
-2	0.0005258	0.0003739	0.0005217	0.0005119			-2	0.0005258	0.0005118	0.0005151	0.000521			-2	0.0005258	0.0004858	0.0005217	0.0005287
-1.98	0.0005593	0.0004059	0.0005126	0.0005374			-1.98	0.0005593	0.0004944	0.0005536	0.0005316			-1.98	0.0005593	0.0004778	0.0005126	0.0005367
-1.96	0.0005574	0.0004182	0.0005091	0.0005387			-1.96	0.0005574	0.0005391	0.0004956	0.0005077			-1.96	0.0005574	0.0005114	0.0005091	0.0005376
-1.94	0.0005743	0.0004129	0.0005212	0.0005042			-1.94	0.0005743	0.0005043	0.0005151	0.0005305			-1.94	0.0005743	0.0004844	0.0005212	0.0004929
-1.92	0.0005177	0.000441	0.0005194	0.0005002			-1.92	0.0005177	0.0004772	0.0005086	0.0005339			-1.92	0.0005177	0.0004758	0.0005194	0.0005238
-1.9	0.0005867	0.0004085	0.0004865	0.0005287			-1.9	0.0005867	0.000502	0.0005434	0.000524			-1.9	0.0005867	0.0005139	0.0004865	0.0005169
-1.88	0.0005894	0.00043	0.0005332	0.0005126			-1.88	0.0005894	0.0005028	0.0005264	0.0005552			-1.88	0.0005894	0.0005297	0.0005332	0.0005086
-1.86	0.000593	0.0004211	0.0005646	0.0005168			-1.86	0.000593	0.0005378	0.0005694	0.0005472			-1.86	0.000593	0.0005139	0.0005646	0.0005323
-1.84	0.0005741	0.0004252	0.0005446	0.0005189			-1.84	0.0005741	0.0005423	0.000548	0.000541			-1.84	0.0005741	0.0005211	0.0005446	0.0005528
-1.82	0.0005927	0.0004582	0.0005652	0.0005929			-1.82	0.0005927	0.000533	0.0005602	0.000545			-1.82	0.0005927	0.0005369	0.0005652	0.0005359
-1.8	0.0005966	0.0004335	0.0005404	0.0005283			-1.8	0.0005966	0.0005332	0.0005698	0.0005609			-1.8	0.0005966	0.0005285	0.0005404	0.0005854
-1.78	0.0005945	0.0004459	0.0005566	0.0005997			-1.78	0.0005945	0.0005676	0.0005655	0.0005408			-1.78	0.0005945	0.0005101	0.0005566	0.0005453
-1.76	0.0005598	0.0004438	0.0005104	0.0005606			-1.76	0.0005598	0.0005135	0.0005582	0.0005347			-1.76	0.0005598	0.0005083	0.0005104	0.0005585
-1.74	0.0005969	0.0004634	0.000534	0.000556			-1.74	0.0005969	0.0005046	0.0005353	0.0005451			-1.74	0.0005969	0.0005174	0.000534	0.0005428
-1.72	0.000614	0.0004467	0.0005476	0.0005156			-1.72	0.000614	0.000524	0.0005579	0.0005472			-1.72	0.000614	0.0005401	0.0005476	0.0005566
-1.7	0.0006448	0.0004447	0.0005252	0.0005498			-1.7	0.0006448	0.0005071	0.0005363	0.0005471			-1.7	0.0006448	0.0005423	0.0005252	0.0005456
-1.68	0.0006093	0.0004706	0.0005441	0.0005465			-1.68	0.0006093	0.0005173	0.0005688	0.0005701			-1.68	0.0006093	0.0005396	0.0005441	0.0005628
-1.66	0.0006043	0.00043	0.0005908	0.0005594			-1.66	0.0006043	0.0005838	0.0005358	0.0005362			-1.66	0.0006043	0.0005492	0.0005908	0.000568
-1.64	0.0006021	0.0004457	0.0005599	0.0005362			-1.64	0.0006021	0.0005448	0.0005964	0.0005698			-1.64	0.0006021	0.0005492	0.0005599	0.0005726
-1.62	0.0006086	0.0004379	0.0005967	0.0005909			-1.62	0.0006086	0.0005774	0.0005619	0.0005797			-1.62	0.0006086	0.0005428	0.0005967	0.0005417
-1.6	0.0006041	0.0004822	0.0005667	0.0005538			-1.6	0.0006041	0.0005612	0.0005883	0.000541			-1.6	0.0006041	0.000522	0.0005667	0.0005539
-1.58	0.0005956	0.0004594	0.0005764	0.0005871			-1.58	0.0005956	0.0005709	0.0006034	0.0005506			-1.58	0.0005956	0.0005512	0.0005764	0.0005917
-1.56	0.0006211	0.000452	0.0005528	0.0006126			-1.56	0.0006211	0.0005482	0.0005691	0.0005878			-1.56	0.0006211	0.0005829	0.0005528	0.0005806
-1.54	0.0006879	0.0005081	0.0005605	0.0005847			-1.54	0.0006879	0.0005388	0.0005699	0.0005669			-1.54	0.0006879	0.0005895	0.0005605	0.0005705
-1.52	0.0006065	0.0004894	0.0005789	0.0005573			-1.52	0.0006065	0.0005484	0.0005735	0.0005874			-1.52	0.0006065	0.0005706	0.0005789	0.000581
-1.5	0.0006046	0.0004879	0.0005549	0.0005634			-1.5	0.0006046	0.0005481	0.000613	0.0005347			-1.5	0.0006046	0.0005687	0.0005549	0.0005792
-1.48	0.0006477	0.0004689	0.000559	0.0005915			-1.48	0.0006477	0.0005582	0.0005944	0.0005777			-1.48	0.0006477	0.000605	0.000559	0.0006039
-1.46	0.0006617	0.0004681	0.0005904	0.0005999			-1.46	0.0006617	0.000569	0.0005887	0.0006095			-1.46	0.0006617	0.000557	0.0005904	0.000593
-1.44	0.0006394	0.0004693	0.0005722	0.0005817			-1.44	0.0006394	0.0005719	0.0005922	0.0005828			-1.44	0.0006394	0.0005578	0.0005722	0.0005917
-1.42	0.000605	0.0004774	0.000573	0.0006006			-1.42	0.000605	0.0005935	0.0006104	0.0005631			-1.42	0.000605	0.0005719	0.000573	0.000601
-1.4	0.0006692	0.0004721	0.0006477	0.0005913			-1.4	0.0006692	0.0006035	0.0005812	0.0005937			-1.4	0.0006692	0.0005832	0.0006477	0.0005846
-1.38	0.0006201	0.0004864	0.0006185	0.0005864			-1.38	0.0006201	0.0005816	0.0006114	0.0005963			-1.38	0.0006201	0.0005501	0.0006185	0.000605
-1.36	0.0006513	0.0004891	0.0005719	0.0005981			-1.36	0.0006513	0.0005684	0.000599	0.0006033			-1.36	0.0006513	0.0006085	0.0005719	0.0005984
-1.34	0.0006297	0.0005413	0.0005957	0.000604			-1.34	0.0006297	0.000575	0.000619	0.0006145			-1.34	0.0006297	0.0005967	0.0005957	0.0006138
-1.32	0.0006931	0.0005136	0.0006078	0.0006253			-1.32	0.0006931	0.0005787	0.0006169	0.0005742			-1.32	0.0006931	0.00062	0.0006078	0.000626
-1.3	0.0006641	0.0005036	0.000631	0.0006147			-1.3	0.0006641	0.0006044	0.0006106	0.0006049			-1.3	0.0006641	0.0006201	0.000631	0.0006244
-1.28	0.0006847	0.0004876	0.0006139	0.0006307			-1.28	0.0006847	0.000592	0.0006033	0.0006175			-1.28	0.0006847	0.0005952	0.0006139	0.0005965
-1.26	0.0006468	0.000523	0.0006151	0.0006195			-1.26	0.0006468	0.0006026	0.0006451	0.0006015			-1.26	0.0006468	0.0005999	0.0006151	0.0006197
-1.24	0.0006773	0.0005033	0.0006066	0.0006281			-1.24	0.0006773	0.0006036	0.000648	0.0006232			-1.24	0.0006773	0.0005907	0.0006066	0.0006593
-1.22	0.0006634	0.0004772	0.0006063	0.0006635			-1.22	0.0006634	0.0006147	0.0006249	0.0006014			-1.22	0.0006634	0.0006049	0.0006063	0.0006427
-1.2	0.000702	0.0005109	0.0006139	0.0006285			-1.2	0.000702	0.0005799	0.0006325	0.0006156			-1.2	0.000702	0.0005936	0.0006139	0.0006346
-1.18	0.0006151	0.0005168	0.0006341	0.0006303			-1.18	0.0006151	0.0006082	0.0006311	0.0006232			-1.18	0.0006151	0.0006012	0.0006341	0.0006234
-1.16	0.0006251	0.0004939	0.0006371	0.0006233			-1.16	0.0006251	0.0006057	0.0006248	0.0006005			-1.16	0.0006251	0.0006154	0.0006371	0.0006074
-1.14	0.0007311	0.00054	0.000641	0.0006341			-1.14	0.0007311	0.0006102	0.0006384	0.0006311			-1.14	0.0007311	0.0006289	0.000641	0.0006483
-1.12	0.0006977	0.0005391	0.0006402	0.0006299			-1.12	0.0006977	0.0006258	0.0006151	0.0006124			-1.12	0.0006977	0.0006102	0.0006402	0.0006419
-1.1	0.0006715	0.0005345	0.00063	0.0006448			-1.1	0.0006715	0.0006242	0.0006728	0.0006024			-1.1	0.0006715	0.000648	0.00063	0.0006304
-1.08	0.0006829	0.0005601	0.0006434	0.0006227			-1.08	0.0006829	0.0006415	0.0006623	0.0006559			-1.08	0.0006829	0.0006345	0.0006434	0.0006699
-1.06	0.0006979	0.0004836	0.0006791	0.0006507			-1.06	0.0006979	0.0006539	0.0006435	0.0006511			-1.06	0.0006979	0.0006193	0.0006791	0.0006425
-1.04	0.0006951	0.0005464	0.0006575	0.0006617			-1.04	0.0006951	0.0006395	0.0006893	0.0006435			-1.04	0.0006951	0.0006236	0.0006575	0.000655
-1.02	0.0006829	0.0005412	0.0006443	0.0006648			-1.02	0.0006829	0.0006356	0.000622	0.0006629			-1.02	0.0006829	0.0006219	0.0006443	0.0006537
-1	0.0007078	0.0005512	0.0006427	0.0006375			-1	0.0007078	0.000614	0.000674	0.0006771			-1	0.0007078	0.0006716	0.0006427	0.0006464
-0.98	0.0007404	0.0005911	0.0006532	0.0006755			-0.98	0.0007404	0.0006313	0.0006696	0.0006382			-0.98	0.0007404	0.0006534	0.0006532	0.0006837
-0.96	0.0006781	0.0005324	0.00066	0.0006536			-0.96	0.0006781	0.0006361	0.0006473	0.0006664			-0.96	0.0006781	0.0006592	0.00066	0.0006748
-0.94	0.0006966	0.0005682	0.0006618	0.0006536			-0.94	0.0006966	0.0006434	0.0006399	0.0006519			-0.94	0.0006966	0.0006596	0.0006618	0.0006504
-0.92	0.0007574	0.0005539	0.0006456	0.0006305			-0.92	0.0007574	0.0006364	0.0006917	0.0006306			-0.92	0.0007574	0.0006572	0.0006456	0.0006508
-0.9	0.0006977	0.0005481	0.000695	0.00069			-0.9	0.0006977	0.0006642	0.0006852	0.0006901			-0.9	0.0006977	0.0006362	0.000695	0.0006877
-0.88	0.000737	0.0005352	0.0006772	0.0007112			-0.88	0.000737	0.0006411	0.0006888	0.0006502			-0.88	0.000737	0.000648	0.0006772	0.0006721
-0.86	0.0007155	0.0005403	0.0007057	0.0006887			-0.86	0.0007155	0.0006714	0.0006952	0.0006735			-0.86	0.0007155	0.000656	0.0007057	0.0006831
-0.84	0.0007144	0.0005546	0.0006784	0.0006792			-0.84	0.0007144	0.0006606	0.0006849	0.0006764			-0.84	0.0007144	0.0006631	0.0006784	0.0006872
-0.82	0.0007362	0.0005482	0.0006887	0.0006975			-0.82	0.0007362	0.0006475	0.0007139	0.0006594			-0.82	0.0007362	0.0006693	0.0006887	0.0006918
-0.8	0.0007009	0.0005907	0.0007124	0.0006705			-0.8	0.0007009	0.0006676	0.0007139	0.0006807			-0.8	0.0007009	0.000684	0.0007124	0.0007069
-0.78	0.0007377	0.0005601	0.0007021	0.0006913			-0.78	0.0007377	0.000684	0.0006657	0.0006796			-0.78	0.0007377	0.0006644	0.0007021	0.0006828
-0.76	0.0007506	0.000583	0.0006633	0.0006918			-0.76	0.0007506	0.0006648	0.0007028	0.0006823			-0.76	0.0007506	0.0007049	0.0006633	0.0006807
-0.74	0.0007076	0.000581	0.0006939	0.00066			-0.74	0.0007076	0.000667	0.0007322	0.0007102			-0.74	0.0007076	0.0007074	0.0006939	0.000691
-0.72	0.0007407	0.0006038	0.0007175	0.0007403			-0.72	0.0007407	0.0006676	0.0006972	0.0007059			-0.72	0.0007407	0.0006865	0.0007175	0.0007062
-0.7	0.0007341	0.0005816	0.0007169	0.0007033			-0.7	0.0007341	0.000691	0.0007119	0.0006931			-0.7	0.0007341	0.0007016	0.0007169	0.0007042
-0.68	0.0007567	0.0005715	0.0007191	0.0007025			-0.68	0.0007567	0.0006907	0.000725	0.0007133			-0.68	0.0007567	0.0006802	0.0007191	0.0007036
-0.66	0.0007257	0.0005773	0.000711	0.0007303			-0.66	0.0007257	0.0006824	0.0007274	0.0007021			-0.66	0.0007257	0.000694	0.000711	0.0007093
-0.64	0.0007124	0.0005645	0.000709	0.0007194			-0.64	0.0007124	0.0006655	0.0007362	0.0007078			-0.64	0.0007124	0.0006931	0.000709	0.0007137
-0.62	0.0007843	0.0006013	0.000753	0.0007353			-0.62	0.0007843	0.0006875	0.0007334	0.0006979			-0.62	0.0007843	0.0006887	0.000753	0.0007414
-0.6	0.0007809	0.0006067	0.0007046	0.0007263			-0.6	0.0007809	0.0007148	0.0007509	0.0007019			-0.6	0.0007809	0.0007166	0.0007046	0.0007258
-0.58	0.0007409	0.0005726	0.0006821	0.0007152			-0.58	0.0007409	0.0006671	0.0007338	0.0007322			-0.58	0.0007409	0.0007043	0.0006821	0.0007387
-0.56	0.000781	0.0006237	0.0007293	0.0007315			-0.56	0.000781	0.0007069	0.0007122	0.0007314			-0.56	0.000781	0.000739	0.0007293	0.0007131
-0.54	0.000783	0.0006344	0.0007642	0.0007164			-0.54	0.000783	0.0007325	0.0007579	0.0007396			-0.54	0.000783	0.0007129	0.0007642	0.0007115
-0.52	0.0007889	0.0005817	0.0007422	0.0007276			-0.52	0.0007889	0.0006965	0.0007495	0.0007494			-0.52	0.0007889	0.0007021	0.0007422	0.0007306
-0.5	0.0007604	0.0005989	0.0007665	0.0007681			-0.5	0.0007604	0.000747	0.0007394	0.0007324			-0.5	0.0007604	0.0007314	0.0007665	0.0007453
-0.48	0.0007865	0.0006104	0.0007367	0.000759			-0.48	0.0007865	0.0007136	0.0007656	0.0007503			-0.48	0.0007865	0.0007406	0.0007367	0.0007475
-0.46	0.0007819	0.000606	0.0007228	0.0007491			-0.46	0.0007819	0.0007238	0.0007583	0.0007714			-0.46	0.0007819	0.0007261	0.0007228	0.0007661
-0.44	0.0007498	0.0006331	0.0007781	0.0007624			-0.44	0.0007498	0.000759	0.0007579	0.0007404			-0.44	0.0007498	0.0007157	0.0007781	0.0007595
-0.42	0.0007559	0.0006175	0.000756	0.0007732			-0.42	0.0007559	0.0007422	0.0007489	0.0007307			-0.42	0.0007559	0.0007412	0.000756	0.0007603
-0.4	0.0007996	0.0006564	0.0007496	0.0007714			-0.4	0.0007996	0.0007342	0.00075	0.0007346			-0.4	0.0007996	0.0007541	0.0007496	0.0007583
-0.38	0.0008129	0.0006317	0.0007253	0.0007685			-0.38	0.0008129	0.0007125	0.000722	0.0007495			-0.38	0.0008129	0.0007565	0.0007253	0.0007488
-0.36	0.000773	0.0006255	0.0007471	0.000751			-0.36	0.000773	0.0007298	0.0007662	0.0007609			-0.36	0.000773	0.0007523	0.0007471	0.0007298
-0.34	0.0008383	0.0006068	0.0007724	0.0007422			-0.34	0.0008383	0.0007449	0.0008015	0.0007787			-0.34	0.0008383	0.0007426	0.0007724	0.0007716
-0.32	0.0008101	0.0006363	0.0007817	0.0007876			-0.32	0.0008101	0.0007339	0.0007615	0.000774			-0.32	0.0008101	0.0007562	0.0007817	0.0007761
-0.3	0.0008011	0.0006494	0.0007865	0.0007627			-0.3	0.0008011	0.0007669	0.0007658	0.0007737			-0.3	0.0008011	0.0007626	0.0007865	0.000741
-0.28	0.0007823	0.0006171	0.0007944	0.0007704			-0.28	0.0007823	0.0007662	0.0007875	0.0007896			-0.28	0.0007823	0.0007314	0.0007944	0.0007429
-0.26	0.0007789	0.0006532	0.0007982	0.0007715			-0.26	0.0007789	0.000759	0.0007897	0.0007937			-0.26	0.0007789	0.0007644	0.0007982	0.0007869
-0.24	0.0007832	0.0006252	0.0007728	0.0007619			-0.24	0.0007832	0.0007805	0.000802	0.0007999			-0.24	0.0007832	0.0007766	0.0007728	0.000785
-0.22	0.0008172	0.0006605	0.0007954	0.0007912			-0.22	0.0008172	0.0007713	0.0007891	0.0007905			-0.22	0.0008172	0.0007705	0.0007954	0.0007766
-0.2	0.0008506	0.0006862	0.0007536	0.0007691			-0.2	0.0008506	0.000755	0.0007859	0.0007727			-0.2	0.0008506	0.0007822	0.0007536	0.0007872
-0.18	0.0007457	0.0006552	0.0007588	0.0007768			-0.18	0.0007457	0.0007111	0.0008077	0.0007774			-0.18	0.0007457	0.0007852	0.0007588	0.0007832
-0.16	0.0008231	0.000665	0.0008111	0.0007938			-0.16	0.0008231	0.0007904	0.0008013	0.0008013			-0.16	0.0008231	0.0007765	0.0008111	0.0008032
-0.14	0.0008493	0.000661	0.0008053	0.0008016			-0.14	0.0008493	0.0007861	0.0007993	0.0008154			-0.14	0.0008493	0.0007855	0.0008053	0.0007843
-0.12	0.0008498	0.0006525	0.0007929	0.0008141			-0.12	0.0008498	0.0007641	0.0008161	0.0008044			-0.12	0.0008498	0.0008076	0.0007929	0.0008017
-0.1	0.0007866	0.0006927	0.0007752	0.0008082			-0.1	0.0007866	0.0007772	0.0008325	0.0008124			-0.1	0.0007866	0.0007914	0.0007752	0.0007938
-0.08	0.0008163	0.0006805	0.0008108	0.0008233			-0.08	0.0008163	0.0007951	0.0008092	0.0008169			-0.08	0.0008163	0.0007835	0.0008108	0.000834
-0.06	0.0008592	0.0006455	0.0008226	0.0008048			-0.06	0.0008592	0.0007874	0.0008151	0.0008255			-0.06	0.0008592	0.0007828	0.0008226	0.0008072
-0.04	0.0008091	0.000682	0.0008163	0.000799			-0.04	0.0008091	0.0008012	0.0008255	0.0008072			-0.04	0.0008091	0.0008067	0.0008163	0.0008064
-0.02	0.0008507	0.0006723	0.0007964	0.0007923			-0.02	0.0008507	0.000779	0.0008101	0.0008369			-0.02	0.0008507	0.0008203	0.0007964	0.0008408
0	0.0008557	0.0007076	0.0008198	0.0008403			0	0.0008557	0.000764	0.0008273	0.000839			0	0.0008557	0.000825	0.0008198	0.0008256
0.02	0.0008387	0.0007073	0.0008207	0.0008169			0.02	0.0008387	0.000813	0.0008346	0.0008497			0.02	0.0008387	0.0008334	0.0008207	0.0008145
0.04	0.0008816	0.0006958	0.0008408	0.0008364			0.04	0.0008816	0.0008122	0.0008171	0.000837			0.04	0.0008816	0.0008353	0.0008408	0.0008164
0.06	0.0008556	0.0006908	0.0008337	0.0008382			0.06	0.0008556	0.0007866	0.0008377	0.0008107			0.06	0.0008556	0.0008453	0.0008337	0.0008362
0.08	0.0008241	0.0007049	0.000837	0.0008381			0.08	0.0008241	0.0008186	0.000842	0.000848			0.08	0.0008241	0.0008415	0.000837	0.0008425
0.1	0.0008584	0.000703	0.0008341	0.0008635			0.1	0.0008584	0.000833	0.0008772	0.0008669			0.1	0.0008584	0.0008297	0.0008341	0.0008356
0.12	0.000855	0.000698	0.000841	0.0008506			0.12	0.000855	0.0008287	0.000873	0.0008536			0.12	0.000855	0.0007912	0.000841	0.0008508
0.14	0.0008695	0.0007073	0.0008377	0.000865			0.14	0.0008695	0.0008111	0.0008236	0.0008567			0.14	0.0008695	0.0008458	0.0008377	0.0008497
0.16	0.0008759	0.0007208	0.0008518	0.0008427			0.16	0.0008759	0.0008366	0.000816	0.0008601			0.16	0.0008759	0.0008459	0.0008518	0.0008375
0.18	0.0008708	0.000711	0.0008367	0.0008328			0.18	0.0008708	0.0008252	0.0008437	0.0008666			0.18	0.0008708	0.0008224	0.0008367	0.0008435
0.2	0.000838	0.000695	0.0008771	0.0008482			0.2	0.000838	0.0008318	0.000852	0.0008497			0.2	0.000838	0.0008245	0.0008771	0.0008399
0.22	0.0009062	0.0007343	0.0008682	0.00085			0.22	0.0009062	0.0008567	0.0008757	0.0008614			0.22	0.0009062	0.0008442	0.0008682	0.0008564
0.24	0.0009253	0.0007336	0.0008719	0.0008883			0.24	0.0009253	0.0008359	0.0008692	0.000869			0.24	0.0009253	0.0008421	0.0008719	0.0008705
0.26	0.0008874	0.0007305	0.0008718	0.0008846			0.26	0.0008874	0.0008616	0.0008892	0.0008879			0.26	0.0008874	0.0008683	0.0008718	0.000862
0.28	0.0008889	0.0007193	0.0008716	0.0008836			0.28	0.0008889	0.0008612	0.0008915	0.0008833			0.28	0.0008889	0.0008413	0.0008716	0.0008588
0.3	0.0008522	0.0007331	0.0009152	0.0008703			0.3	0.0008522	0.0008821	0.0008796	0.000892			0.3	0.0008522	0.0008595	0.0009152	0.0008681
0.32	0.0008709	0.0007435	0.0008568	0.0008853			0.32	0.0008709	0.0008634	0.0008954	0.0008681			0.32	0.0008709	0.0008843	0.0008568	0.0008874
0.34	0.0009118	0.0007313	0.000851	0.0008906			0.34	0.0009118	0.0008356	0.0009095	0.0009023			0.34	0.0009118	0.0008846	0.000851	0.0008968
0.36	0.0009185	0.000782	0.0008642	0.0008949			0.36	0.0009185	0.000845	0.000862	0.0008902			0.36	0.0009185	0.000866	0.0008642	0.0008695
0.38	0.0008849	0.000758	0.0008765	0.0008788			0.38	0.0008849	0.0008449	0.0008865	0.0009039			0.38	0.0008849	0.0008921	0.0008765	0.0008656
0.4	0.0009463	0.0007496	0.0009223	0.0008842			0.4	0.0009463	0.0008626	0.0008855	0.0009027			0.4	0.0009463	0.0008848	0.0009223	0.0008959
0.42	0.0009161	0.0007746	0.0008693	0.000892			0.42	0.0009161	0.0008893	0.0009224	0.0008892			0.42	0.0009161	0.0008992	0.0008693	0.0008949
0.44	0.0009208	0.0007496	0.0008982	0.0009092			0.44	0.0009208	0.0008674	0.0009147	0.0009291			0.44	0.0009208	0.0008724	0.0008982	0.0009073
0.46	0.0009337	0.0007707	0.0009142	0.0009102			0.46	0.0009337	0.0008896	0.0009163	0.0008942			0.46	0.0009337	0.0008982	0.0009142	0.0008886
0.48	0.0008843	0.0007502	0.0009307	0.0009073			0.48	0.0008843	0.0008899	0.0009195	0.0009172			0.48	0.0008843	0.0008959	0.0009307	0.0009048
0.5	0.0009419	0.0007447	0.0009019	0.0009228			0.5	0.0009419	0.0008913	0.0009191	0.0009271			0.5	0.0009419	0.0008987	0.0009019	0.0009105
0.52	0.0009052	0.0007601	0.00093	0.0009163			0.52	0.0009052	0.0008992	0.0009371	0.0009306			0.52	0.0009052	0.0009181	0.00093	0.000897
0.54	0.0008885	0.0007813	0.0009133	0.0009148			0.54	0.0008885	0.0009203	0.0009259	0.0009087			0.54	0.0008885	0.0009047	0.0009133	0.0009049
0.56	0.0009452	0.000783	0.0008945	0.0009219			0.56	0.0009452	0.000894	0.000941	0.000931			0.56	0.0009452	0.0009171	0.0008945	0.0009182
0.58	0.0009125	0.0007962	0.000917	0.0009269			0.58	0.0009125	0.0008906	0.0009465	0.0009481			0.58	0.0009125	0.0009169	0.000917	0.0009183
0.6	0.0009315	0.0007807	0.0009221	0.0009345			0.6	0.0009315	0.0008807	0.0009094	0.0009439			0.6	0.0009315	0.0009424	0.0009221	0.0009324
0.62	0.00101	0.0008143	0.0009419	0.0009206			0.62	0.00101	0.000921	0.0009174	0.0009619			0.62	0.00101	0.0009496	0.0009419	0.0009138
0.64	0.0009371	0.0007913	0.0009302	0.0009056			0.64	0.0009371	0.0009109	0.0009597	0.0009714			0.64	0.0009371	0.0009121	0.0009302	0.0009325
0.66	0.0009401	0.0007665	0.0009241	0.0009427			0.66	0.0009401	0.0009147	0.0009529	0.0009592			0.66	0.0009401	0.0008942	0.0009241	0.000944
0.68	0.0009558	0.0007539	0.0009345	0.0009608			0.68	0.0009558	0.000918	0.0009535	0.0009788			0.68	0.0009558	0.0009273	0.0009345	0.0009529
0.7	0.0009642	0.0008058	0.0009612	0.0009496			0.7	0.0009642	0.0009092	0.0009376	0.0009709			0.7	0.0009642	0.0009509	0.0009612	0.0009402
0.72	0.0009203	0.0008087	0.0009639	0.000938			0.72	0.0009203	0.0009582	0.0009332	0.0009661			0.72	0.0009203	0.0009425	0.0009639	0.0009331
0.74	0.0009641	0.0008074	0.0009363	0.0009442			0.74	0.0009641	0.0009276	0.000958	0.0009871			0.74	0.0009641	0.0009404	0.0009363	0.0009421
0.76	0.00103	0.0008095	0.0009617	0.0009537			0.76	0.00103	0.0009252	0.0009531	0.0009774			0.76	0.00103	0.0009526	0.0009617	0.0009406
0.78	0.0009256	0.0008249	0.0009483	0.0009416			0.78	0.0009256	0.0009441	0.000961	0.0009724			0.78	0.0009256	0.0009576	0.0009483	0.0009685
0.8	0.0009707	0.0008264	0.0009176	0.0009727			0.8	0.0009707	0.0009014	0.0009711	0.0009663			0.8	0.0009707	0.0009558	0.0009176	0.0009482
0.82	0.0009472	0.0008349	0.0009764	0.0009828			0.82	0.0009472	0.0009331	0.000989	0.0009622			0.82	0.0009472	0.0009589	0.0009764	0.0009636
0.84	0.0009638	0.0007794	0.0009782	0.0009563			0.84	0.0009638	0.0009456	0.0009776	0.0009942			0.84	0.0009638	0.000979	0.0009782	0.000958
0.86	0.0009751	0.0008264	0.0009774	0.0009807			0.86	0.0009751	0.0009747	0.0009864	0.00101			0.86	0.0009751	0.0009632	0.0009774	0.0009712
0.88	0.0009788	0.0008321	0.0009479	0.0009832			0.88	0.0009788	0.0009798	0.0009805	0.0009937			0.88	0.0009788	0.0009724	0.0009479	0.0009581
0.9	0.0009992	0.0008176	0.0009754	0.0009813			0.9	0.0009992	0.0009465	0.0009895	0.0009768			0.9	0.0009992	0.0009928	0.0009754	0.0009872
0.92	0.0009893	0.0008383	0.0009804	0.0009969			0.92	0.0009893	0.0009515	0.0009885	0.00101			0.92	0.0009893	0.0009769	0.0009804	0.0009834
0.94	0.0009882	0.0008497	0.0009721	0.0009628			0.94	0.0009882	0.0009602	0.0009836	0.0009961			0.94	0.0009882	0.0009764	0.0009721	0.001
0.96	0.00102	0.0008513	0.0009918	0.0009995			0.96	0.00102	0.000961	0.0009791	0.0009971			0.96	0.00102	0.0009963	0.0009918	0.0009713
0.98	0.0009968	0.0008651	0.00101	0.0009837			0.98	0.0009968	0.0009874	0.0009966	0.00102			0.98	0.0009968	0.000983	0.00101	0.001
1	0.0009888	0.0008172	0.00101	0.0009803			1	0.0009888	0.000976	0.000998	0.00105			1	0.0009888	0.0009887	0.00101	0.00101
1.02	0.0009859	0.000848	0.00101	0.00101			1.02	0.0009859	0.0009846	0.0009957	0.00102			1.02	0.0009859	0.00102	0.00101	0.0009781
1.04	0.0009819	0.0008601	0.0009995	0.0009955			1.04	0.0009819	0.0009885	0.00104	0.001			1.04	0.0009819	0.00102	0.0009995	0.001
1.06	0.00101	0.0008632	0.00102	0.0009981			1.06	0.00101	0.0009797	0.00102	0.001			1.06	0.00101	0.0009853	0.00102	0.00101
1.08	0.0009971	0.0008748	0.00104	0.00103			1.08	0.0009971	0.0009839	0.00103	0.00101			1.08	0.0009971	0.00101	0.00104	0.00102
1.1	0.00101	0.0008714	0.0009987	0.00103			1.1	0.00101	0.001	0.001	0.00104			1.1	0.00101	0.0009877	0.0009987	0.00101
1.12	0.0009831	0.0008632	0.00102	0.001			1.12	0.0009831	0.0009954	0.00104	0.00105			1.12	0.0009831	0.00101	0.00102	0.00102
1.14	0.00103	0.0009011	0.00102	0.00102			1.14	0.00103	0.00101	0.00103	0.00103			1.14	0.00103	0.00103	0.00102	0.00103
1.16	0.00107	0.0008985	0.00103	0.00103			1.16	0.00107	0.0009913	0.00102	0.00106			1.16	0.00107	0.00103	0.00103	0.00103
1.18	0.001	0.0009003	0.00103	0.00104			1.18	0.001	0.00102	0.00105	0.00105			1.18	0.001	0.00104	0.00103	0.00102
1.2	0.00102	0.0008568	0.00101	0.00105			1.2	0.00102	0.0009981	0.00108	0.00106			1.2	0.00102	0.00103	0.00101	0.00103
1.22	0.00104	0.0008653	0.00105	0.00105			1.22	0.00104	0.00101	0.00102	0.00107			1.22	0.00104	0.00103	0.00105	0.00105
1.24	0.00105	0.0008783	0.00106	0.00104			1.24	0.00105	0.00104	0.00107	0.00106			1.24	0.00105	0.00103	0.00106	0.00104
1.26	0.00104	0.0009113	0.00105	0.00105			1.26	0.00104	0.00101	0.00107	0.00105			1.26	0.00104	0.00103	0.00105	0.00105
1.28	0.00104	0.0008999	0.00106	0.00104			1.28	0.00104	0.00102	0.00107	0.00105			1.28	0.00104	0.00105	0.00106	0.00106
1.3	0.00101	0.0008787	0.00105	0.00107			1.3	0.00101	0.00103	0.00106	0.00104			1.3	0.00101	0.00106	0.00105	0.00106
1.32	0.00109	0.000909	0.00108	0.00107			1.32	0.00109	0.00104	0.00106	0.00106			1.32	0.00109	0.00107	0.00108	0.00106
1.34	0.00104	0.0009197	0.00105	0.00108			1.34	0.00104	0.00103	0.00106	0.00105			1.34	0.00104	0.00107	0.00105	0.00106
1.36	0.00105	0.0009143	0.00107	0.00105			1.36	0.00105	0.00102	0.00105	0.00107			1.36	0.00105	0.00107	0.00107	0.00106
1.38	0.00107	0.000939	0.00111	0.00106			1.38	0.00107	0.00106	0.00106	0.00107			1.38	0.00107	0.00106	0.00111	0.00106
1.4	0.00105	0.0009191	0.00105	0.00107			1.4	0.00105	0.00107	0.0011	0.00108			1.4	0.00105	0.00107	0.00105	0.00106
1.42	0.00107	0.000925	0.00109	0.00106			1.42	0.00107	0.00104	0.00112	0.00109			1.42	0.00107	0.00109	0.00109	0.00108
1.44	0.00104	0.0009387	0.00109	0.0011			1.44	0.00104	0.00107	0.0011	0.00107			1.44	0.00104	0.00107	0.00109	0.00109
1.46	0.00109	0.0009091	0.0011	0.00108			1.46	0.00109	0.00107	0.00108	0.00108			1.46	0.00109	0.00107	0.0011	0.00109
1.48	0.00109	0.00094	0.0011	0.00108			1.48	0.00109	0.00107	0.00109	0.0011			1.48	0.00109	0.00109	0.0011	0.0011
1.5	0.00106	0.0009414	0.00109	0.00109			1.5	0.00106	0.00107	0.00109	0.00107			1.5	0.00106	0.0011	0.00109	0.0011
1.52	0.0011	0.0009385	0.00111	0.00108			1.52	0.0011	0.00105	0.0011	0.0011			1.52	0.0011	0.0011	0.00111	0.0011
1.54	0.00108	0.0009327	0.00109	0.00108			1.54	0.00108	0.00105	0.00111	0.0011			1.54	0.00108	0.0011	0.00109	0.0011
1.56	0.00108	0.0009489	0.00111	0.00112			1.56	0.00108	0.00107	0.00111	0.00109			1.56	0.00108	0.00109	0.00111	0.00111
1.58	0.00106	0.0009689	0.00111	0.00112			1.58	0.00106	0.0011	0.00111	0.0011			1.58	0.00106	0.0011	0.00111	0.00109
1.6	0.00109	0.0009511	0.00114	0.00109			1.6	0.00109	0.00109	0.00111	0.0011			1.6	0.00109	0.0011	0.00114	0.0011
1.62	0.0011	0.0009547	0.00113	0.0011			1.62	0.0011	0.00112	0.00111	0.00113			1.62	0.0011	0.00112	0.00113	0.00111
1.64	0.00109	0.0009699	0.0011	0.00111			1.64	0.00109	0.0011	0.00111	0.00113			1.64	0.00109	0.00113	0.0011	0.0011
1.66	0.00113	0.0009329	0.00114	0.00111			1.66	0.00113	0.00108	0.00115	0.00111			1.66	0.00113	0.00111	0.00114	0.00112
1.68	0.00113	0.0009674	0.00114	0.00112			1.68	0.00113	0.00111	0.00114	0.00114			1.68	0.00113	0.00114	0.00114	0.00113
1.7	0.00108	0.0009695	0.00114	0.00112			1.7	0.00108	0.00112	0.00114	0.00114			1.7	0.00108	0.00115	0.00114	0.00112
1.72	0.00108	0.0009928	0.00112	0.00113			1.72	0.00108	0.0011	0.00114	0.00112			1.72	0.00108	0.00113	0.00112	0.00113
1.74	0.00113	0.0009852	0.00116	0.00114			1.74	0.00113	0.00111	0.00115	0.00114			1.74	0.00113	0.00115	0.00116	0.00113
1.76	0.00115	0.0009583	0.00115	0.00112			1.76	0.00115	0.00113	0.00114	0.00117			1.76	0.00115	0.00116	0.00115	0.00113
1.78	0.00115	0.0009794	0.00113	0.00116			1.78	0.00115	0.00113	0.00117	0.00115			1.78	0.00115	0.00116	0.00113	0.00117
1.8	0.0011	0.0009892	0.00114	0.00116			1.8	0.0011	0.0011	0.00116	0.00116			1.8	0.0011	0.00118	0.00114	0.00118
1.82	0.00111	0.0009829	0.00115	0.00117			1.82	0.00111	0.00112	0.00116	0.00114			1.82	0.00111	0.00115	0.00115	0.00115
1.84	0.00111	0.0009957	0.00117	0.00115			1.84	0.00111	0.00114	0.00115	0.00116			1.84	0.00111	0.00116	0.00117	0.00115
1.86	0.00115	0.001	0.00118	0.00115			1.86	0.00115	0.00113	0.00116	0.00117			1.86	0.00115	0.00117	0.00118	0.00115
1.88	0.00114	0.00102	0.00116	0.00115			1.88	0.00114	0.00115	0.00115	0.00117			1.88	0.00114	0.00117	0.00116	0.00115
1.9	0.00119	0.00102	0.00118	0.00115			1.9	0.00119	0.00115	0.00117	0.00117			1.9	0.00119	0.00119	0.00118	0.00115
1.92	0.00113	0.00101	0.00118	0.00116			1.92	0.00113	0.00114	0.00116	0.00119			1.92	0.00113	0.00119	0.00118	0.00117
1.94	0.00114	0.001	0.0012	0.00118			1.94	0.00114	0.00117	0.00118	0.00117			1.94	0.00114	0.00118	0.0012	0.00118
1.96	0.00115	0.00103	0.00118	0.00117			1.96	0.00115	0.00116	0.00119	0.00118			1.96	0.00115	0.00118	0.00118	0.00117
1.98	0.00116	0.00102	0.0012	0.00117			1.98	0.00116	0.00116	0.00118	0.00119			1.98	0.00116	0.00119	0.0012	0.00118
2	0.00119	0.00103	0.00119	0.00117			2	0.00119	0.00113	0.00119	0.0012			2	0.00119	0.00122	0.00119	0.00118
2.02	0.0012	0.00104	0.00119	0.00116			2.02	0.0012	0.00116	0.00121	0.0012			2.02	0.0012	0.0012	0.00119	0.0012
2.04	0.00116	0.00104	0.0012	0.0012			2.04	0.00116	0.00115	0.0012	0.0012			2.04	0.00116	0.0012	0.0012	0.0012
2.06	0.00118	0.00102	0.00118	0.00121			2.06	0.00118	0.00118	0.00118	0.00119			2.06	0.00118	0.00121	0.00118	0.00117
2.08	0.00115	0.00104	0.0012	0.00118			2.08	0.00115	0.00117	0.0012	0.00121			2.08	0.00115	0.00121	0.0012	0.00119
2.1	0.00122	0.00107	0.00121	0.00119			2.1	0.00122	0.00115	0.00121	0.00121			2.1	0.00122	0.0012	0.00121	0.00121
2.12	0.0012	0.00104	0.00122	0.00119			2.12	0.0012	0.00119	0.0012	0.0012			2.12	0.0012	0.00121	0.00122	0.0012
2.14	0.0012	0.00106	0.00124	0.00118			2.14	0.0012	0.0012	0.00121	0.00122			2.14	0.0012	0.00125	0.00124	0.0012
2.16	0.00121	0.00105	0.00123	0.0012			2.16	0.00121	0.00119	0.00123	0.00124			2.16	0.00121	0.00125	0.00123	0.00121
2.18	0.00118	0.00106	0.0012	0.00122			2.18	0.00118	0.00119	0.00123	0.00123			2.18	0.00118	0.00124	0.0012	0.00122
2.2	0.00118	0.00105	0.00126	0.00123			2.2	0.00118	0.00122	0.00123	0.00123			2.2	0.00118	0.00123	0.00126	0.00123
2.22	0.0012	0.00106	0.00124	0.00122			2.22	0.0012	0.00123	0.00123	0.00124			2.22	0.0012	0.00126	0.00124	0.00122
2.24	0.0012	0.00108	0.00123	0.00121			2.24	0.0012	0.00118	0.00124	0.00127			2.24	0.0012	0.00125	0.00123	0.00123
2.26	0.00122	0.00109	0.00123	0.00125			2.26	0.00122	0.00121	0.00123	0.00125			2.26	0.00122	0.00125	0.00123	0.00125
2.28	0.00125	0.00108	0.00126	0.00124			2.28	0.00125	0.00121	0.00124	0.00125			2.28	0.00125	0.00126	0.00126	0.00124
2.3	0.00123	0.00109	0.00124	0.00122			2.3	0.00123	0.0012	0.00126	0.00127			2.3	0.00123	0.00126	0.00124	0.00125
2.32	0.00121	0.00107	0.00124	0.00126			2.32	0.00121	0.00123	0.00125	0.00126			2.32	0.00121	0.00126	0.00124	0.00126
2.34	0.00125	0.00109	0.00126	0.00126			2.34	0.00125	0.00123	0.00124	0.00128			2.34	0.00125	0.00127	0.00126	0.00126
2.36	0.00122	0.00109	0.00127	0.00126			2.36	0.00122	0.00122	0.00126	0.00127			2.36	0.00122	0.00127	0.00127	0.00126
2.38	0.00125	0.00109	0.00126	0.00124			2.38	0.00125	0.00125	0.00126	0.00128			2.38	0.00125	0.00128	0.00126	0.00125
2.4	0.00125	0.0011	0.00128	0.00124			2.4	0.00125	0.00123	0.00126	0.00129			2.4	0.00125	0.00126	0.00128	0.00126
2.42	0.00127	0.00109	0.00129	0.00126			2.42	0.00127	0.00124	0.00126	0.00126			2.42	0.00127	0.00128	0.00129	0.00126
2.44	0.00126	0.00111	0.00126	0.00125			2.44	0.00126	0.00127	0.00128	0.0013			2.44	0.00126	0.00129	0.00126	0.00127
2.46	0.0012	0.00112	0.00129	0.00126			2.46	0.0012	0.00124	0.0013	0.00129			2.46	0.0012	0.00129	0.00129	0.00127
2.48	0.00125	0.00112	0.00131	0.00127			2.48	0.00125	0.00125	0.00125	0.00131			2.48	0.00125	0.00129	0.00131	0.00128
2.5	0.00131	0.00112	0.0013	0.00128			2.5	0.00131	0.00127	0.00128	0.00133			2.5	0.00131	0.00131	0.0013	0.00127
2.52	0.00127	0.00112	0.00129	0.00127			2.52	0.00127	0.00126	0.0013	0.00131			2.52	0.00127	0.00131	0.00129	0.00129
2.54	0.00127	0.00114	0.00129	0.00128			2.54	0.00127	0.00126	0.0013	0.00129			2.54	0.00127	0.0013	0.00129	0.00128
2.56	0.0013	0.00113	0.00129	0.0013			2.56	0.0013	0.00125	0.0013	0.00134			2.56	0.0013	0.0013	0.00129	0.00129
2.58	0.00127	0.00112	0.00131	0.00128			2.58	0.00127	0.00127	0.00129	0.00133			2.58	0.00127	0.00129	0.00131	0.00132
2.6	0.00131	0.00112	0.00131	0.00131			2.6	0.00131	0.00127	0.00131	0.00135			2.6	0.00131	0.00132	0.00131	0.0013
2.62	0.00131	0.00117	0.00133	0.00129			2.62	0.00131	0.00131	0.00129	0.00135			2.62	0.00131	0.00131	0.00133	0.0013
2.64	0.00132	0.00112	0.00134	0.00129			2.64	0.00132	0.00128	0.00133	0.00135			2.64	0.00132	0.00134	0.00134	0.00132
2.66	0.00127	0.00113	0.00131	0.00132			2.66	0.00127	0.00128	0.00132	0.00132			2.66	0.00127	0.00133	0.00131	0.00132
2.68	0.00126	0.00115	0.00132	0.00131			2.68	0.00126	0.00128	0.00131	0.00133			2.68	0.00126	0.00134	0.00132	0.00132
2.7	0.00132	0.00117	0.00133	0.00131			2.7	0.00132	0.00131	0.00133	0.00134			2.7	0.00132	0.00134	0.00133	0.00132
2.72	0.00131	0.00115	0.00135	0.00132			2.72	0.00131	0.0013	0.00133	0.00133			2.72	0.00131	0.00135	0.00135	0.00133
2.74	0.00133	0.00115	0.00136	0.00133			2.74	0.00133	0.00129	0.00132	0.00136			2.74	0.00133	0.00136	0.00136	0.00133
2.76	0.00132	0.00115	0.00136	0.00133			2.76	0.00132	0.00131	0.00133	0.00138			2.76	0.00132	0.00137	0.00136	0.00133
2.78	0.00131	0.00117	0.00135	0.00133			2.78	0.00131	0.00129	0.00136	0.00137			2.78	0.00131	0.00136	0.00135	0.00133
2.8	0.00131	0.00118	0.00136	0.00132			2.8	0.00131	0.00131	0.00135	0.00138			2.8	0.00131	0.00137	0.00136	0.00134
2.82	0.00134	0.00118	0.00139	0.00133			2.82	0.00134	0.00133	0.00134	0.0014			2.82	0.00134	0.00137	0.00139	0.00135
2.84	0.00136	0.00119	0.00137	0.00133			2.84	0.00136	0.00134	0.00137	0.0014			2.84	0.00136	0.00138	0.00137	0.00135
2.86	0.00136	0.00117	0.00137	0.00134			2.86	0.00136	0.00134	0.00136	0.0014			2.86	0.00136	0.00137	0.00137	0.00137
2.88	0.00133	0.00118	0.00137	0.00134			2.88	0.00133	0.00132	0.00137	0.00138			2.88	0.00133	0.00137	0.00137	0.00136
2.9	0.00133	0.00119	0.00138	0.00136			2.9	0.00133	0.00133	0.00137	0.00138			2.9	0.00133	0.00139	0.00138	0.0014
2.92	0.00134	0.00119	0.00137	0.00138			2.92	0.00134	0.00133	0.00136	0.0014			2.92	0.00134	0.0014	0.00137	0.00137
2.94	0.00137	0.00121	0.00138	0.00136			2.94	0.00137	0.00134	0.00139	0.00141			2.94	0.00137	0.00139	0.00138	0.00137
2.96	0.00137	0.0012	0.00141	0.00139			2.96	0.00137	0.00134	0.00137	0.00142			2.96	0.00137	0.00139	0.00141	0.00138
2.98	0.00136	0.00121	0.00141	0.00139			2.98	0.00136	0.00137	0.00139	0.00141			2.98	0.00136	0.0014	0.00141	0.00137
3	0.00138	0.00122	0.00138	0.00138			3	0.00138	0.00138	0.0014	0.00142			3	0.00138	0.00141	0.00138	0.00138
3.02	0.00137	0.0012	0.00141	0.00138			3.02	0.00137	0.00136	0.00139	0.0014			3.02	0.00137	0.00142	0.00141	0.00138
3.04	0.00134	0.00121	0.00142	0.00139			3.04	0.00134	0.00135	0.00141	0.00141			3.04	0.00134	0.00142	0.00142	0.0014
3.06	0.00136	0.00122	0.00143	0.0014			3.06	0.00136	0.00138	0.00139	0.00143			3.06	0.00136	0.00142	0.00143	0.00142
3.08	0.00137	0.00124	0.00141	0.00139			3.08	0.00137	0.00139	0.00139	0.00144			3.08	0.00137	0.00142	0.00141	0.00141
3.1	0.00141	0.00122	0.00142	0.00139			3.1	0.00141	0.00137	0.0014	0.00144			3.1	0.00141	0.00142	0.00142	0.0014
3.12	0.00136	0.00122	0.00145	0.00141			3.12	0.00136	0.00138	0.00143	0.00142			3.12	0.00136	0.00144	0.00145	0.00143
3.14	0.00139	0.00123	0.00143	0.00142			3.14	0.00139	0.0014	0.00145	0.00143			3.14	0.00139	0.00146	0.00143	0.00145
3.16	0.00141	0.00125	0.00143	0.00145			3.16	0.00141	0.00138	0.00146	0.00145			3.16	0.00141	0.00145	0.00143	0.00146
3.18	0.00141	0.00123	0.00144	0.00145			3.18	0.00141	0.00139	0.00143	0.00146			3.18	0.00141	0.00146	0.00144	0.00145
3.2	0.0014	0.00126	0.00145	0.00145			3.2	0.0014	0.00141	0.00143	0.00146			3.2	0.0014	0.00146	0.00145	0.00143
3.22	0.00137	0.00123	0.00145	0.00143			3.22	0.00137	0.0014	0.00142	0.00146			3.22	0.00137	0.00145	0.00145	0.00144
3.24	0.0014	0.00126	0.00145	0.00143			3.24	0.0014	0.00143	0.00147	0.00146			3.24	0.0014	0.00146	0.00145	0.00144
3.26	0.00143	0.00127	0.00145	0.00144			3.26	0.00143	0.00142	0.00145	0.00148			3.26	0.00143	0.00143	0.00145	0.00147
3.28	0.00138	0.00128	0.00147	0.00145			3.28	0.00138	0.0014	0.00144	0.00146			3.28	0.00138	0.00147	0.00147	0.00145
3.3	0.00144	0.00127	0.00149	0.00143			3.3	0.00144	0.00143	0.00146	0.00151			3.3	0.00144	0.00149	0.00149	0.00145
3.32	0.00146	0.00126	0.00152	0.00143			3.32	0.00146	0.00144	0.00147	0.00149			3.32	0.00146	0.00147	0.00152	0.00148
3.34	0.00145	0.00126	0.0015	0.00148			3.34	0.00145	0.00146	0.00145	0.00151			3.34	0.00145	0.00148	0.0015	0.00147
3.36	0.00146	0.0013	0.0015	0.00146			3.36	0.00146	0.00145	0.00149	0.00148			3.36	0.00146	0.00148	0.0015	0.00148
3.38	0.00146	0.00128	0.00149	0.00148			3.38	0.00146	0.00145	0.00152	0.00152			3.38	0.00146	0.0015	0.00149	0.00149
3.4	0.00143	0.00129	0.00149	0.0015			3.4	0.00143	0.00145	0.0015	0.00152			3.4	0.00143	0.00151	0.00149	0.0015
3.42	0.00147	0.00127	0.00152	0.0015			3.42	0.00147	0.00145	0.0015	0.00152			3.42	0.00147	0.0015	0.00152	0.00151
3.44	0.00147	0.0013	0.00148	0.0015			3.44	0.00147	0.00146	0.0015	0.00152			3.44	0.00147	0.00152	0.00148	0.0015
3.46	0.00147	0.0013	0.00151	0.00148			3.46	0.00147	0.00145	0.00149	0.00152			3.46	0.00147	0.00151	0.00151	0.0015
3.48	0.00147	0.00132	0.00151	0.00148			3.48	0.00147	0.00145	0.0015	0.0015			3.48	0.00147	0.0015	0.00151	0.0015
3.5	0.00149	0.0013	0.00152	0.0015			3.5	0.00149	0.00148	0.00154	0.00151			3.5	0.00149	0.00152	0.00152	0.00153
3.52	0.00148	0.0013	0.00153	0.00151			3.52	0.00148	0.0015	0.00154	0.00153			3.52	0.00148	0.00152	0.00153	0.00155
3.54	0.00146	0.00132	0.00155	0.00154			3.54	0.00146	0.00148	0.00153	0.00155			3.54	0.00146	0.00155	0.00155	0.00152
3.56	0.00149	0.0013	0.00156	0.00153			3.56	0.00149	0.0015	0.00152	0.00152			3.56	0.00149	0.00153	0.00156	0.00152
3.58	0.00152	0.00132	0.00155	0.00152			3.58	0.00152	0.00152	0.00153	0.00155			3.58	0.00152	0.00153	0.00155	0.00153
3.6	0.00148	0.00131	0.00156	0.00151			3.6	0.00148	0.00152	0.00155	0.00156			3.6	0.00148	0.00155	0.00156	0.00154
3.62	0.00147	0.00135	0.00155	0.00153			3.62	0.00147	0.0015	0.00154	0.00154			3.62	0.00147	0.00156	0.00155	0.00154
3.64	0.0015	0.00133	0.00156	0.00155			3.64	0.0015	0.00149	0.00157	0.00155			3.64	0.0015	0.00157	0.00156	0.00157
3.66	0.00151	0.00132	0.00157	0.00157			3.66	0.00151	0.0015	0.00156	0.00155			3.66	0.00151	0.00159	0.00157	0.00157
3.68	0.00152	0.00133	0.00159	0.00155			3.68	0.00152	0.00153	0.00155	0.00156			3.68	0.00152	0.00159	0.00159	0.00156
3.7	0.00156	0.00136	0.00158	0.00154			3.7	0.00156	0.00156	0.00158	0.00157			3.7	0.00156	0.00157	0.00158	0.00157
3.72	0.00151	0.00136	0.00158	0.00155			3.72	0.00151	0.00151	0.00159	0.00159			3.72	0.00151	0.00158	0.00158	0.00158
3.74	0.00152	0.00137	0.0016	0.00157			3.74	0.00152	0.00153	0.0016	0.00157			3.74	0.00152	0.00159	0.0016	0.0016
3.76	0.00152	0.00135	0.00158	0.00158			3.76	0.00152	0.00155	0.00158	0.00161			3.76	0.00152	0.00158	0.00158	0.00159
3.78	0.00155	0.00135	0.0016	0.00156			3.78	0.00155	0.00154	0.0016	0.00161			3.78	0.00155	0.00157	0.0016	0.00159
3.8	0.00154	0.00136	0.00164	0.00158			3.8	0.00154	0.00154	0.0016	0.0016			3.8	0.00154	0.0016	0.00164	0.0016
3.82	0.00153	0.00137	0.00163	0.0016			3.82	0.00153	0.00155	0.00157	0.00159			3.82	0.00153	0.00161	0.00163	0.00161
3.84	0.00156	0.00139	0.00161	0.00157			3.84	0.00156	0.00158	0.0016	0.0016			3.84	0.00156	0.0016	0.00161	0.00159
3.86	0.00157	0.00141	0.00161	0.00159			3.86	0.00157	0.00157	0.00162	0.00161			3.86	0.00157	0.00163	0.00161	0.00161
3.88	0.00154	0.00135	0.00163	0.00162			3.88	0.00154	0.00156	0.00161	0.00161			3.88	0.00154	0.00165	0.00163	0.00161
3.9	0.00157	0.00137	0.00166	0.0016			3.9	0.00157	0.00158	0.00161	0.00162			3.9	0.00157	0.00163	0.00166	0.00163
3.92	0.0016	0.0014	0.00165	0.00161			3.92	0.0016	0.0016	0.00164	0.00164			3.92	0.0016	0.00163	0.00165	0.00162
3.94	0.00157	0.00141	0.00164	0.0016			3.94	0.00157	0.00158	0.00164	0.00164			3.94	0.00157	0.00164	0.00164	0.00164
3.96	0.00158	0.0014	0.00165	0.00164			3.96	0.00158	0.0016	0.00164	0.00164			3.96	0.00158	0.00164	0.00165	0.00165
3.98	0.00158	0.0014	0.00165	0.00164			3.98	0.00158	0.0016	0.00167	0.00164			3.98	0.00158	0.00166	0.00165	0.00165
4	0.00157	0.00141	0.00163	0.00166			4	0.00157	0.00158	0.00164	0.00164			4	0.00157	0.00166	0.00163	0.00165
4.02	0.0016	0.00141	0.00168	0.00164			4.02	0.0016	0.00159	0.00163	0.00163			4.02	0.0016	0.00165	0.00168	0.00165
4.04	0.0016	0.00142	0.00167	0.00164			4.04	0.0016	0.00162	0.00163	0.00165			4.04	0.0016	0.00168	0.00167	0.00164
4.06	0.00159	0.00144	0.00167	0.00163			4.06	0.00159	0.0016	0.00165	0.00166			4.06	0.00159	0.00168	0.00167	0.00164
4.08	0.00161	0.00144	0.00167	0.00165			4.08	0.00161	0.00161	0.00165	0.00166			4.08	0.00161	0.00168	0.00167	0.00165
4.1	0.00161	0.00145	0.00169	0.00164			4.1	0.00161	0.00162	0.00167	0.00166			4.1	0.00161	0.00168	0.00169	0.00168
4.12	0.00162	0.00142	0.00169	0.00166			4.12	0.00162	0.00162	0.00167	0.00167			4.12	0.00162	0.00168	0.00169	0.00169
4.14	0.00163	0.00143	0.0017	0.00166			4.14	0.00163	0.00164	0.00168	0.0017			4.14	0.00163	0.0017	0.0017	0.00168
4.16	0.00162	0.00144	0.00174	0.00167			4.16	0.00162	0.00165	0.00171	0.00167			4.16	0.00162	0.0017	0.00174	0.0017
4.18	0.00164	0.00144	0.00172	0.00167			4.18	0.00164	0.00166	0.00171	0.00168			4.18	0.00164	0.0017	0.00172	0.00171
4.2	0.00165	0.00149	0.00169	0.0017			4.2	0.00165	0.00164	0.00168	0.00169			4.2	0.00165	0.00172	0.00169	0.00171
4.22	0.00165	0.00145	0.0017	0.0017			4.22	0.00165	0.00165	0.00171	0.00167			4.22	0.00165	0.00173	0.0017	0.0017
4.24	0.00164	0.00149	0.00171	0.0017			4.24	0.00164	0.00164	0.00171	0.00168			4.24	0.00164	0.00173	0.00171	0.00172
4.26	0.00165	0.00147	0.00174	0.00169			4.26	0.00165	0.00165	0.00171	0.00169			4.26	0.00165	0.00173	0.00174	0.00172
4.28	0.00167	0.00148	0.00176	0.0017			4.28	0.00167	0.00167	0.0017	0.00169			4.28	0.00167	0.00175	0.00176	0.00171
4.3	0.00167	0.00148	0.00173	0.00171			4.3	0.00167	0.00167	0.00171	0.00171			4.3	0.00167	0.00173	0.00173	0.00172
4.32	0.00168	0.00147	0.00176	0.00171			4.32	0.00168	0.00167	0.00173	0.00171			4.32	0.00168	0.00174	0.00176	0.00173
4.34	0.00167	0.00146	0.00176	0.00173			4.34	0.00167	0.00167	0.00175	0.00171			4.34	0.00167	0.00176	0.00176	0.00174
4.36	0.00168	0.0015	0.00178	0.00174			4.36	0.00168	0.0017	0.00174	0.00171			4.36	0.00168	0.00176	0.00178	0.00174
4.38	0.00167	0.00151	0.00176	0.00173			4.38	0.00167	0.00171	0.00175	0.00172			4.38	0.00167	0.00176	0.00176	0.00176
4.4	0.0017	0.0015	0.00176	0.00173			4.4	0.0017	0.0017	0.00174	0.00173			4.4	0.0017	0.00176	0.00176	0.00176
4.42	0.00167	0.00151	0.00179	0.00174			4.42	0.00167	0.0017	0.00176	0.00174			4.42	0.00167	0.00179	0.00179	0.00175
4.44	0.00169	0.00152	0.00178	0.00173			4.44	0.00169	0.00171	0.00176	0.00174			4.44	0.00169	0.00178	0.00178	0.00176
4.46	0.00171	0.00153	0.00178	0.00176			4.46	0.00171	0.00174	0.00179	0.00177			4.46	0.00171	0.00179	0.00178	0.00179
4.48	0.00172	0.00152	0.0018	0.00176			4.48	0.00172	0.00171	0.00179	0.00176			4.48	0.00172	0.00181	0.0018	0.00178
4.5	0.00172	0.00152	0.00181	0.00178			4.5	0.00172	0.00173	0.00179	0.00173			4.5	0.00172	0.00179	0.00181	0.00179
4.52	0.00169	0.00154	0.00181	0.00178			4.52	0.00169	0.00173	0.0018	0.00177			4.52	0.00169	0.00179	0.00181	0.00179
4.54	0.00174	0.00154	0.00182	0.00179			4.54	0.00174	0.00174	0.00179	0.00177			4.54	0.00174	0.00179	0.00182	0.0018
4.56	0.00173	0.00156	0.00181	0.00179			4.56	0.00173	0.00174	0.00178	0.00178			4.56	0.00173	0.00181	0.00181	0.0018
4.58	0.00173	0.00155	0.00182	0.00178			4.58	0.00173	0.00174	0.00178	0.00177			4.58	0.00173	0.00183	0.00182	0.0018
4.6	0.00173	0.00154	0.00182	0.00177			4.6	0.00173	0.00175	0.00181	0.00178			4.6	0.00173	0.00183	0.00182	0.00181
4.62	0.00175	0.00156	0.00182	0.0018			4.62	0.00175	0.00174	0.00182	0.0018			4.62	0.00175	0.00183	0.00182	0.00182
4.64	0.00174	0.00158	0.00184	0.00181			4.64	0.00174	0.00176	0.00182	0.00178			4.64	0.00174	0.00184	0.00184	0.00182
4.66	0.00175	0.00156	0.00187	0.0018			4.66	0.00175	0.00177	0.00181	0.00179			4.66	0.00175	0.00184	0.00187	0.00182
4.68	0.00177	0.00156	0.00186	0.00181			4.68	0.00177	0.00178	0.00184	0.00182			4.68	0.00177	0.00186	0.00186	0.00183
4.7	0.00177	0.0016	0.00188	0.00184			4.7	0.00177	0.00181	0.00183	0.00182			4.7	0.00177	0.00186	0.00188	0.00185
4.72	0.00175	0.00158	0.00186	0.00182			4.72	0.00175	0.00179	0.00185	0.00182			4.72	0.00175	0.00186	0.00186	0.00185
4.74	0.00178	0.00158	0.00185	0.00183			4.74	0.00178	0.00179	0.00186	0.00183			4.74	0.00178	0.00188	0.00185	0.00184
4.76	0.00177	0.00159	0.00186	0.00184			4.76	0.00177	0.00177	0.00187	0.00183			4.76	0.00177	0.00189	0.00186	0.00185
4.78	0.00179	0.0016	0.00188	0.00185			4.78	0.00179	0.00178	0.00185	0.00183			4.78	0.00179	0.00187	0.00188	0.00185
4.8	0.00178	0.00163	0.00189	0.00184			4.8	0.00178	0.00181	0.00187	0.00184			4.8	0.00178	0.00189	0.00189	0.00185
4.82	0.00182	0.00162	0.00188	0.00183			4.82	0.00182	0.00181	0.00186	0.00185			4.82	0.00182	0.0019	0.00188	0.00188
4.84	0.00181	0.00162	0.00189	0.00184			4.84	0.00181	0.00182	0.00187	0.00187			4.84	0.00181	0.0019	0.00189	0.00186
4.86	0.0018	0.00161	0.00191	0.00186			4.86	0.0018	0.00182	0.0019	0.00185			4.86	0.0018	0.00191	0.00191	0.00188
4.88	0.00179	0.00162	0.00191	0.00188			4.88	0.00179	0.00183	0.00188	0.00184			4.88	0.00179	0.00192	0.00191	0.0019
4.9	0.00181	0.00163	0.00192	0.00188			4.9	0.00181	0.00182	0.00188	0.00188			4.9	0.00181	0.0019	0.00192	0.00189
4.92	0.00181	0.00163	0.00195	0.00187			4.92	0.00181	0.00185	0.00189	0.00187			4.92	0.00181	0.00192	0.00195	0.00188
4.94	0.00181	0.00163	0.00191	0.00189			4.94	0.00181	0.00186	0.00192	0.00188			4.94	0.00181	0.00193	0.00191	0.00191
4.96	0.00182	0.00165	0.00194	0.00191			4.96	0.00182	0.00185	0.00191	0.00189			4.96	0.00182	0.00193	0.00194	0.00192
4.98	0.00186	0.00164	0.00193	0.00189			4.98	0.00186	0.00185	0.00191	0.00191			4.98	0.00186	0.00196	0.00193	0.00192
5	0.00185	0.00167	0.00194	0.00191			5	0.00185	0.00184	0.00194	0.00192			5	0.00185	0.00195	0.00194	0.00193
5.02	0.00185	0.00168	0.00197	0.00192			5.02	0.00185	0.00183	0.00193	0.0019			5.02	0.00185	0.00197	0.00197	0.00194
5.04	0.00185	0.00167	0.00197	0.00192			5.04	0.00185	0.00188	0.00193	0.00189			5.04	0.00185	0.00198	0.00197	0.00195
5.06	0.00186	0.00168	0.00196	0.00193			5.06	0.00186	0.00187	0.00196	0.00192			5.06	0.00186	0.00196	0.00196	0.00194
5.08	0.00186	0.00168	0.00197	0.00193			5.08	0.00186	0.00187	0.00196	0.00192			5.08	0.00186	0.00197	0.00197	0.00194
5.1	0.00188	0.00167	0.00197	0.00193			5.1	0.00188	0.00188	0.00197	0.00193			5.1	0.00188	0.00197	0.00197	0.00197
5.12	0.00186	0.00169	0.00197	0.00196			5.12	0.00186	0.0019	0.00196	0.00194			5.12	0.00186	0.00202	0.00197	0.00197
5.14	0.0019	0.00169	0.00199	0.00196			5.14	0.0019	0.00189	0.00197	0.00194			5.14	0.0019	0.002	0.00199	0.00197
5.16	0.0019	0.00168	0.00203	0.00195			5.16	0.0019	0.0019	0.00198	0.00195			5.16	0.0019	0.00199	0.00203	0.00197
5.18	0.00188	0.0017	0.00202	0.00197			5.18	0.00188	0.00194	0.00199	0.00195			5.18	0.00188	0.00199	0.00202	0.00196
5.2	0.00189	0.00171	0.00201	0.00195			5.2	0.00189	0.00193	0.00197	0.00197			5.2	0.00189	0.00201	0.00201	0.002
5.22	0.00189	0.0017	0.00201	0.00198			5.22	0.00189	0.00193	0.002	0.00195			5.22	0.00189	0.00203	0.00201	0.00199
5.24	0.00188	0.00171	0.00201	0.00197			5.24	0.00188	0.00195	0.00199	0.002			5.24	0.00188	0.00202	0.00201	0.00199
5.26	0.00191	0.00171	0.00204	0.00199			5.26	0.00191	0.00194	0.00201	0.00198			5.26	0.00191	0.00203	0.00204	0.002
5.28	0.0019	0.00174	0.00206	0.00199			5.28	0.0019	0.00197	0.00201	0.00198			5.28	0.0019	0.00203	0.00206	0.00202
5.3	0.00194	0.00175	0.00204	0.00201			5.3	0.00194	0.00196	0.00202	0.00198			5.3	0.00194	0.00203	0.00204	0.00203
5.32	0.00194	0.00175	0.00205	0.00199			5.32	0.00194	0.00196	0.00203	0.00199			5.32	0.00194	0.00204	0.00205	0.00202
5.34	0.00193	0.00177	0.00204	0.00201			5.34	0.00193	0.00196	0.00204	0.002			5.34	0.00193	0.00206	0.00204	0.00204
5.36	0.00192	0.00175	0.00205	0.00201			5.36	0.00192	0.00196	0.00203	0.002			5.36	0.00192	0.00208	0.00205	0.00205
5.38	0.00193	0.00175	0.00207	0.00203			5.38	0.00193	0.00198	0.00205	0.002			5.38	0.00193	0.00208	0.00207	0.00204
5.4	0.00193	0.00175	0.00207	0.00204			5.4	0.00193	0.00199	0.00203	0.002			5.4	0.00193	0.00208	0.00207	0.00204
5.42	0.00195	0.00177	0.00209	0.00204			5.42	0.00195	0.00199	0.00203	0.00204			5.42	0.00195	0.00208	0.00209	0.00205
5.44	0.00193	0.00175	0.00209	0.00202			5.44	0.00193	0.00199	0.00204	0.00205			5.44	0.00193	0.00208	0.00209	0.00207
5.46	0.00196	0.00179	0.0021	0.00205			5.46	0.00196	0.00201	0.00207	0.00204			5.46	0.00196	0.00209	0.0021	0.00206
5.48	0.00195	0.00179	0.00209	0.00204			5.48	0.00195	0.00201	0.00206	0.00204			5.48	0.00195	0.00213	0.00209	0.00207
5.5	0.00197	0.00178	0.0021	0.00206			5.5	0.00197	0.00201	0.00206	0.00207			5.5	0.00197	0.00213	0.0021	0.00207
5.52	0.00199	0.00177	0.00213	0.00206			5.52	0.00199	0.00203	0.00209	0.00209			5.52	0.00199	0.00211	0.00213	0.00208
5.54	0.00201	0.00181	0.00215	0.00206			5.54	0.00201	0.00202	0.00211	0.00206			5.54	0.00201	0.00212	0.00215	0.00209
5.56	0.00198	0.00183	0.00212	0.00209			5.56	0.00198	0.00202	0.0021	0.00206			5.56	0.00198	0.00213	0.00212	0.00212
5.58	0.00199	0.00183	0.00209	0.00207			5.58	0.00199	0.00203	0.0021	0.00209			5.58	0.00199	0.00213	0.00209	0.00211
5.6	0.00201	0.00182	0.00212	0.00208			5.6	0.00201	0.00203	0.00209	0.00209			5.6	0.00201	0.00214	0.00212	0.0021
5.62	0.00201	0.00182	0.00215	0.00208			5.62	0.00201	0.00204	0.00212	0.00209			5.62	0.00201	0.00216	0.00215	0.00212
5.64	0.00199	0.00182	0.00215	0.00211			5.64	0.00199	0.00204	0.00212	0.0021			5.64	0.00199	0.00215	0.00215	0.00213
5.66	0.00202	0.00184	0.00215	0.00211			5.66	0.00202	0.00207	0.00211	0.00212			5.66	0.00202	0.00216	0.00215	0.00213
5.68	0.00203	0.00184	0.00217	0.0021			5.68	0.00203	0.00208	0.0021	0.00211			5.68	0.00203	0.00218	0.00217	0.00212
5.7	0.00205	0.00182	0.00219	0.00212			5.7	0.00205	0.00206	0.00214	0.00211			5.7	0.00205	0.00218	0.00219	0.00213
5.72	0.00203	0.00185	0.00218	0.00212			5.72	0.00203	0.00209	0.00214	0.00213			5.72	0.00203	0.00218	0.00218	0.00214
5.74	0.00203	0.00186	0.00218	0.00214			5.74	0.00203	0.0021	0.00215	0.00212			5.74	0.00203	0.00217	0.00218	0.00216
5.76	0.00205	0.00184	0.00218	0.00213			5.76	0.00205	0.00209	0.00216	0.00214			5.76	0.00205	0.0022	0.00218	0.00214
5.78	0.00206	0.00188	0.00219	0.00214			5.78	0.00206	0.00212	0.00216	0.00216			5.78	0.00206	0.0022	0.00219	0.00216
5.8	0.00204	0.00188	0.00222	0.00214			5.8	0.00204	0.0021	0.00217	0.00217			5.8	0.00204	0.0022	0.00222	0.00219
5.82	0.00206	0.00189	0.0022	0.00217			5.82	0.00206	0.00211	0.00218	0.00215			5.82	0.00206	0.00222	0.0022	0.00218
5.84	0.00207	0.00188	0.0022	0.00216			5.84	0.00207	0.00211	0.00216	0.00216			5.84	0.00207	0.00223	0.0022	0.00219
5.86	0.00206	0.00188	0.00222	0.00215			5.86	0.00206	0.00212	0.00219	0.00216			5.86	0.00206	0.00223	0.00222	0.00218
5.88	0.00208	0.00189	0.00222	0.00218			5.88	0.00208	0.00212	0.00221	0.00218			5.88	0.00208	0.00223	0.00222	0.00221
5.9	0.00209	0.0019	0.00223	0.00219			5.9	0.00209	0.00214	0.0022	0.00218			5.9	0.00209	0.00222	0.00223	0.0022
5.92	0.00209	0.00188	0.00224	0.00221			5.92	0.00209	0.00213	0.00221	0.0022			5.92	0.00209	0.00224	0.00224	0.0022
5.94	0.00212	0.00191	0.00226	0.0022			5.94	0.00212	0.00213	0.0022	0.00221			5.94	0.00212	0.00226	0.00226	0.0022
5.96	0.0021	0.00192	0.00225	0.00219			5.96	0.0021	0.00215	0.00222	0.00221			5.96	0.0021	0.00227	0.00225	0.00221
5.98	0.00209	0.00194	0.00225	0.00221			5.98	0.00209	0.00217	0.00223	0.00223			5.98	0.00209	0.00227	0.00225	0.00222
6	0.00212	0.00193	0.00228	0.00222			6	0.00212	0.00219	0.00223	0.00223			6	0.00212	0.00229	0.00228	0.00225
6.02	0.00211	0.00194	0.00227	0.00222			6.02	0.00211	0.00219	0.00222	0.00223			6.02	0.00211	0.00228	0.00227	0.00225
6.04	0.0021	0.00195	0.00227	0.00222			6.04	0.0021	0.00219	0.00225	0.00223			6.04	0.0021	0.00229	0.00227	0.00223
6.06	0.00211	0.00196	0.00229	0.00222			6.06	0.00211	0.00219	0.00226	0.00225			6.06	0.00211	0.00229	0.00229	0.00225
6.08	0.00212	0.00196	0.0023	0.00225			6.08	0.00212	0.0022	0.00226	0.00226			6.08	0.00212	0.00231	0.0023	0.00226
6.1	0.00214	0.00197	0.00228	0.00226			6.1	0.00214	0.0022	0.00227	0.00223			6.1	0.00214	0.00231	0.00228	0.00227
6.12	0.00215	0.00198	0.0023	0.00225			6.12	0.00215	0.00221	0.00227	0.00227			6.12	0.00215	0.00229	0.0023	0.00228
6.14	0.00215	0.00199	0.0023	0.00226			6.14	0.00215	0.0022	0.00226	0.00228			6.14	0.00215	0.00233	0.0023	0.00225
6.16	0.00217	0.00201	0.00233	0.00225			6.16	0.00217	0.00222	0.00228	0.00227			6.16	0.00217	0.00233	0.00233	0.00228
6.18	0.00216	0.002	0.0023	0.00227			6.18	0.00216	0.00223	0.00229	0.00229			6.18	0.00216	0.00232	0.0023	0.00229
6.2	0.00216	0.00197	0.00233	0.00228			6.2	0.00216	0.00223	0.0023	0.00229			6.2	0.00216	0.00235	0.00233	0.0023
6.22	0.0022	0.00198	0.00234	0.00228			6.22	0.0022	0.00222	0.00231	0.00228			6.22	0.0022	0.00235	0.00234	0.0023
6.24	0.00217	0.002	0.00235	0.00229			6.24	0.00217	0.00226	0.0023	0.00231			6.24	0.00217	0.00235	0.00235	0.00232
6.26	0.00219	0.00203	0.00235	0.00228			6.26	0.00219	0.00226	0.00231	0.00229			6.26	0.00219	0.00237	0.00235	0.00231
6.28	0.00218	0.00202	0.00237	0.00229			6.28	0.00218	0.00226	0.00232	0.00233			6.28	0.00218	0.00237	0.00237	0.00231
6.3	0.00221	0.00202	0.00236	0.00232			6.3	0.00221	0.00227	0.00232	0.00232			6.3	0.00221	0.00239	0.00236	0.00232
6.32	0.00223	0.00202	0.00237	0.00232			6.32	0.00223	0.00226	0.00233	0.00233			6.32	0.00223	0.00239	0.00237	0.00234
6.34	0.00221	0.00202	0.00237	0.00232			6.34	0.00221	0.00229	0.00233	0.00233			6.34	0.00221	0.00239	0.00237	0.00234
6.36	0.00221	0.00205	0.00239	0.00234			6.36	0.00221	0.00226	0.00235	0.00234			6.36	0.00221	0.00241	0.00239	0.00236
6.38	0.00221	0.00204	0.0024	0.00234			6.38	0.00221	0.00226	0.00234	0.00236			6.38	0.00221	0.00241	0.0024	0.00236
6.4	0.00221	0.00205	0.00238	0.00233			6.4	0.00221	0.00231	0.00236	0.00234			6.4	0.00221	0.00242	0.00238	0.00236
6.42	0.00221	0.00207	0.0024	0.00234			6.42	0.00221	0.0023	0.00237	0.00234			6.42	0.00221	0.00241	0.0024	0.00237
6.44	0.00224	0.00207	0.00239	0.00236			6.44	0.00224	0.0023	0.00236	0.00235			6.44	0.00224	0.00242	0.00239	0.00237
6.46	0.00227	0.00208	0.00242	0.00236			6.46	0.00227	0.00231	0.00237	0.00238			6.46	0.00227	0.00242	0.00242	0.00238
6.48	0.00223	0.00205	0.00243	0.00237			6.48	0.00223	0.00233	0.00239	0.00237			6.48	0.00223	0.00246	0.00243	0.0024
6.5	0.00225	0.00207	0.00244	0.00237			6.5	0.00225	0.00233	0.00238	0.00237			6.5	0.00225	0.00245	0.00244	0.00239
6.52	0.00225	0.00208	0.00245	0.00239			6.52	0.00225	0.00234	0.00239	0.00237			6.52	0.00225	0.00244	0.00245	0.00241
6.54	0.00229	0.00209	0.00245	0.0024			6.54	0.00229	0.00235	0.0024	0.0024			6.54	0.00229	0.00244	0.00245	0.00239
6.56	0.00225	0.00211	0.00243	0.00241			6.56	0.00225	0.00235	0.00241	0.0024			6.56	0.00225	0.00246	0.00243	0.0024
6.58	0.00227	0.0021	0.00245	0.00238			6.58	0.00227	0.00237	0.00244	0.0024			6.58	0.00227	0.00248	0.00245	0.00242
6.6	0.00228	0.00214	0.00246	0.0024			6.6	0.00228	0.00237	0.00242	0.00242			6.6	0.00228	0.00249	0.00246	0.00243
6.62	0.00228	0.00213	0.00248	0.00242			6.62	0.00228	0.00238	0.00243	0.00241			6.62	0.00228	0.00247	0.00248	0.00243
6.64	0.00225	0.00213	0.00249	0.00241			6.64	0.00225	0.00238	0.00242	0.00243			6.64	0.00225	0.00248	0.00249	0.00243
6.66	0.00229	0.00215	0.00248	0.00241			6.66	0.00229	0.00239	0.00244	0.00241			6.66	0.00229	0.0025	0.00248	0.00244
6.68	0.0023	0.00214	0.0025	0.00242			6.68	0.0023	0.00238	0.00246	0.00244			6.68	0.0023	0.00252	0.0025	0.00245
6.7	0.00231	0.00216	0.00251	0.00246			6.7	0.00231	0.00239	0.00248	0.00245			6.7	0.00231	0.00252	0.00251	0.00246
6.72	0.00233	0.00214	0.0025	0.00246			6.72	0.00233	0.0024	0.00246	0.00247			6.72	0.00233	0.00251	0.0025	0.00246
6.74	0.00233	0.00215	0.00253	0.00246			6.74	0.00233	0.0024	0.00248	0.00248			6.74	0.00233	0.00253	0.00253	0.00249
6.76	0.00232	0.00214	0.00255	0.00247			6.76	0.00232	0.00241	0.00247	0.00248			6.76	0.00232	0.00252	0.00255	0.00248
6.78	0.00232	0.00216	0.00253	0.00246			6.78	0.00232	0.00244	0.00247	0.00246			6.78	0.00232	0.00254	0.00253	0.00248
6.8	0.00234	0.00217	0.00253	0.00246			6.8	0.00234	0.00244	0.00248	0.00249			6.8	0.00234	0.00254	0.00253	0.00249
6.82	0.00235	0.00218	0.00253	0.00248			6.82	0.00235	0.00243	0.00252	0.00249			6.82	0.00235	0.00256	0.00253	0.0025
6.84	0.00234	0.0022	0.00256	0.00247			6.84	0.00234	0.00243	0.00254	0.0025			6.84	0.00234	0.00258	0.00256	0.00251
6.86	0.00234	0.00219	0.00255	0.00249			6.86	0.00234	0.00245	0.00251	0.00248			6.86	0.00234	0.00257	0.00255	0.00252
6.88	0.00232	0.00222	0.00255	0.00251			6.88	0.00232	0.00246	0.00251	0.00249			6.88	0.00232	0.0026	0.00255	0.00252
6.9	0.00235	0.00223	0.00257	0.0025			6.9	0.00235	0.00247	0.00254	0.00251			6.9	0.00235	0.00256	0.00257	0.00252
6.92	0.00237	0.00222	0.00258	0.0025			6.92	0.00237	0.00247	0.00254	0.00251			6.92	0.00237	0.00259	0.00258	0.00254
6.94	0.00236	0.00224	0.00257	0.00253			6.94	0.00236	0.00247	0.00255	0.0025			6.94	0.00236	0.0026	0.00257	0.00255
6.96	0.00239	0.00222	0.00259	0.00254			6.96	0.00239	0.00248	0.00255	0.00253			6.96	0.00239	0.00263	0.00259	0.00255
6.98	0.00239	0.00222	0.00258	0.00254			6.98	0.00239	0.0025	0.00255	0.00254			6.98	0.00239	0.00261	0.00258	0.00255
7	0.00236	0.00223	0.00262	0.00253			7	0.00236	0.00249	0.00257	0.00252			7	0.00236	0.00261	0.00262	0.00258
7.02	0.00237	0.00224	0.00264	0.00253			7.02	0.00237	0.00251	0.00256	0.00253			7.02	0.00237	0.00263	0.00264	0.00258
7.04	0.00239	0.00224	0.00263	0.00257			7.04	0.00239	0.00252	0.00257	0.00255			7.04	0.00239	0.00266	0.00263	0.00257
7.06	0.00241	0.00228	0.00261	0.00256			7.06	0.00241	0.00251	0.00258	0.00256			7.06	0.00241	0.00265	0.00261	0.00258
7.08	0.00243	0.00225	0.00264	0.00256			7.08	0.00243	0.0025	0.0026	0.00256			7.08	0.00243	0.00266	0.00264	0.0026
7.1	0.00243	0.00225	0.00264	0.00258			7.1	0.00243	0.00254	0.00261	0.00259			7.1	0.00243	0.00267	0.00264	0.0026
7.12	0.00241	0.00228	0.00265	0.00258			7.12	0.00241	0.00255	0.00259	0.00259			7.12	0.00241	0.00266	0.00265	0.00261
7.14	0.00243	0.00228	0.00266	0.00259			7.14	0.00243	0.00254	0.00262	0.00259			7.14	0.00243	0.00265	0.00266	0.0026
7.16	0.00243	0.00229	0.00265	0.0026			7.16	0.00243	0.00256	0.00262	0.00259			7.16	0.00243	0.00269	0.00265	0.00263
7.18	0.00244	0.0023	0.00268	0.0026			7.18	0.00244	0.00255	0.00263	0.0026			7.18	0.00244	0.00271	0.00268	0.00263
7.2	0.00243	0.0023	0.00266	0.0026			7.2	0.00243	0.00257	0.00263	0.00261			7.2	0.00243	0.00272	0.00266	0.00265
7.22	0.00245	0.0023	0.00267	0.00262			7.22	0.00245	0.00257	0.00263	0.00261			7.22	0.00245	0.00271	0.00267	0.00264
7.24	0.00244	0.00233	0.0027	0.00263			7.24	0.00244	0.00256	0.00264	0.00261			7.24	0.00244	0.00271	0.0027	0.00266
7.26	0.00246	0.00233	0.0027	0.00263			7.26	0.00246	0.00258	0.00266	0.00262			7.26	0.00246	0.00272	0.0027	0.00266
7.28	0.00247	0.00233	0.00272	0.00264			7.28	0.00247	0.0026	0.00267	0.00265			7.28	0.00247	0.00274	0.00272	0.00266
7.3	0.00244	0.00232	0.00271	0.00266			7.3	0.00244	0.0026	0.00267	0.00264			7.3	0.00244	0.00274	0.00271	0.00266
7.32	0.00247	0.00234	0.00273	0.00266			7.32	0.00247	0.00261	0.00266	0.00263			7.32	0.00247	0.00274	0.00273	0.00269
7.34	0.00249	0.00236	0.00273	0.00265			7.34	0.00249	0.00262	0.00266	0.00265			7.34	0.00249	0.00277	0.00273	0.00267
7.36	0.00247	0.00236	0.00273	0.00265			7.36	0.00247	0.00262	0.00268	0.00265			7.36	0.00247	0.00276	0.00273	0.00269
7.38	0.00251	0.00237	0.00274	0.00266			7.38	0.00251	0.00261	0.0027	0.00267			7.38	0.00251	0.00274	0.00274	0.00271
7.4	0.0025	0.00238	0.00276	0.00268			7.4	0.0025	0.00265	0.00269	0.00267			7.4	0.0025	0.00278	0.00276	0.00271
7.42	0.0025	0.00238	0.00277	0.00268			7.42	0.0025	0.00264	0.00269	0.00268			7.42	0.0025	0.00279	0.00277	0.00272
7.44	0.00254	0.00239	0.00279	0.00269			7.44	0.00254	0.00264	0.00271	0.00269			7.44	0.00254	0.00279	0.00279	0.00272
7.46	0.00251	0.00238	0.00279	0.00269			7.46	0.00251	0.00266	0.00273	0.00269			7.46	0.00251	0.00281	0.00279	0.00273
7.48	0.00252	0.00239	0.00278	0.00271			7.48	0.00252	0.00269	0.00271	0.00267			7.48	0.00252	0.00281	0.00278	0.00273
7.5	0.00252	0.0024	0.00277	0.00271			7.5	0.00252	0.00266	0.00275	0.00269			7.5	0.00252	0.00283	0.00277	0.00274
7.52	0.00252	0.00239	0.00279	0.00272			7.52	0.00252	0.00268	0.00274	0.00272			7.52	0.00252	0.00282	0.00279	0.00274
7.54	0.00255	0.00241	0.0028	0.00274			7.54	0.00255	0.00268	0.00273	0.00272			7.54	0.00255	0.00282	0.0028	0.00276
7.56	0.00257	0.00244	0.0028	0.00275			7.56	0.00257	0.00267	0.00274	0.00272			7.56	0.00257	0.00282	0.0028	0.00276
7.58	0.00257	0.00242	0.0028	0.00272			7.58	0.00257	0.0027	0.00273	0.00274			7.58	0.00257	0.00286	0.0028	0.00275
7.6	0.00258	0.00244	0.00282	0.00272			7.6	0.00258	0.0027	0.00277	0.00276			7.6	0.00258	0.00287	0.00282	0.00276
7.62	0.00258	0.00245	0.00283	0.00275			7.62	0.00258	0.00269	0.00277	0.00275			7.62	0.00258	0.00287	0.00283	0.00279
7.64	0.00257	0.00247	0.00283	0.00277			7.64	0.00257	0.00272	0.00279	0.00276			7.64	0.00257	0.00286	0.00283	0.00279
7.66	0.00258	0.00244	0.00285	0.00276			7.66	0.00258	0.00273	0.00281	0.00277			7.66	0.00258	0.00287	0.00285	0.00281
7.68	0.00259	0.00247	0.00285	0.00278			7.68	0.00259	0.00274	0.00279	0.00278			7.68	0.00259	0.00287	0.00285	0.00281
7.7	0.00259	0.00247	0.00286	0.00276			7.7	0.00259	0.00273	0.00281	0.00278			7.7	0.00259	0.00287	0.00286	0.00281
7.72	0.00258	0.00248	0.00286	0.00278			7.72	0.00258	0.00274	0.00281	0.00279			7.72	0.00258	0.0029	0.00286	0.00282
7.74	0.00258	0.00248	0.00287	0.00278			7.74	0.00258	0.00274	0.00282	0.00278			7.74	0.00258	0.00291	0.00287	0.00282
7.76	0.00261	0.0025	0.00287	0.00279			7.76	0.00261	0.00277	0.0028	0.00279			7.76	0.00261	0.00289	0.00287	0.00281
7.78	0.0026	0.00249	0.00289	0.0028			7.78	0.0026	0.00277	0.00282	0.0028			7.78	0.0026	0.00294	0.00289	0.00285
7.8	0.00262	0.00251	0.00291	0.00281			7.8	0.00262	0.00276	0.00282	0.00281			7.8	0.00262	0.00293	0.00291	0.00285
7.82	0.00261	0.00252	0.00291	0.00282			7.82	0.00261	0.00278	0.00283	0.00283			7.82	0.00261	0.00293	0.00291	0.00285
7.84	0.00264	0.00252	0.0029	0.00282			7.84	0.00264	0.00278	0.00286	0.00282			7.84	0.00264	0.00294	0.0029	0.00287
7.86	0.00264	0.0025	0.00293	0.00284			7.86	0.00264	0.0028	0.00286	0.00285			7.86	0.00264	0.00294	0.00293	0.00287
7.88	0.00266	0.00254	0.00291	0.00284			7.88	0.00266	0.00283	0.00285	0.00285			7.88	0.00266	0.00296	0.00291	0.00288
7.9	0.00267	0.00254	0.00293	0.00285			7.9	0.00267	0.00283	0.00286	0.00287			7.9	0.00267	0.00295	0.00293	0.00286
7.92	0.00267	0.00255	0.00295	0.00286			7.92	0.00267	0.00283	0.00287	0.00287			7.92	0.00267	0.00295	0.00295	0.0029
7.94	0.00268	0.00255	0.00291	0.00286			7.94	0.00268	0.00282	0.00289	0.00285			7.94	0.00268	0.00298	0.00291	0.0029
7.96	0.00267	0.00255	0.00295	0.00286			7.96	0.00267	0.00283	0.00289	0.00288			7.96	0.00267	0.00298	0.00295	0.00293
7.98	0.00268	0.00256	0.00296	0.00286			7.98	0.00268	0.00283	0.00289	0.00288			7.98	0.00268	0.003	0.00296	0.00291
8	0.00268	0.00258	0.00298	0.00287			8	0.00268	0.00284	0.00291	0.00287			8	0.00268	0.003	0.00298	0.00293
8.02	0.00268	0.00258	0.003	0.00289			8.02	0.00268	0.00284	0.00288	0.00288			8.02	0.00268	0.003	0.003	0.00291
8.04	0.00272	0.00257	0.00297	0.00289			8.04	0.00272	0.00286	0.00291	0.00291			8.04	0.00272	0.00303	0.00297	0.00292
8.06	0.00271	0.00257	0.00299	0.0029			8.06	0.00271	0.00288	0.00292	0.00292			8.06	0.00271	0.00301	0.00299	0.00293
8.08	0.00274	0.00261	0.00301	0.0029			8.08	0.00274	0.00288	0.00295	0.00293			8.08	0.00274	0.00303	0.00301	0.00294
8.1	0.00271	0.00259	0.00302	0.00292			8.1	0.00271	0.00289	0.00294	0.00293			8.1	0.00271	0.00302	0.00302	0.00296
8.12	0.00272	0.00259	0.00302	0.00293			8.12	0.00272	0.0029	0.00294	0.00295			8.12	0.00272	0.00304	0.00302	0.00297
8.14	0.00275	0.00261	0.00304	0.00293			8.14	0.00275	0.00288	0.00295	0.00295			8.14	0.00275	0.00306	0.00304	0.00298
8.16	0.00276	0.00262	0.00303	0.00295			8.16	0.00276	0.00289	0.00296	0.00294			8.16	0.00276	0.00308	0.00303	0.00297
8.18	0.00273	0.00264	0.00303	0.00294			8.18	0.00273	0.00291	0.00298	0.00295			8.18	0.00273	0.00307	0.00303	0.00298
8.2	0.00274	0.00264	0.00302	0.00296			8.2	0.00274	0.0029	0.00298	0.00298			8.2	0.00274	0.00309	0.00302	0.003
8.22	0.00276	0.00265	0.00305	0.00298			8.22	0.00276	0.00292	0.00297	0.00296			8.22	0.00276	0.00309	0.00305	0.003
8.24	0.00278	0.00265	0.00308	0.00298			8.24	0.00278	0.00293	0.00298	0.00297			8.24	0.00278	0.00309	0.00308	0.003
8.26	0.00278	0.00267	0.00308	0.00297			8.26	0.00278	0.00292	0.00299	0.00298			8.26	0.00278	0.0031	0.00308	0.00302
8.28	0.00276	0.00267	0.00308	0.00296			8.28	0.00276	0.00295	0.003	0.00301			8.28	0.00276	0.0031	0.00308	0.00301
8.3	0.00279	0.00267	0.00309	0.00299			8.3	0.00279	0.00296	0.003	0.00302			8.3	0.00279	0.00313	0.00309	0.00303
8.32	0.0028	0.00267	0.00309	0.00299			8.32	0.0028	0.00296	0.003	0.00303			8.32	0.0028	0.00313	0.00309	0.00302
8.34	0.00281	0.00268	0.00309	0.003			8.34	0.00281	0.00295	0.00303	0.00304			8.34	0.00281	0.00314	0.00309	0.00306
8.36	0.00282	0.0027	0.00312	0.00299			8.36	0.00282	0.00297	0.00302	0.00305			8.36	0.00282	0.00314	0.00312	0.00306
8.38	0.00285	0.0027	0.00313	0.00302			8.38	0.00285	0.00299	0.00303	0.00305			8.38	0.00285	0.00315	0.00313	0.00306
8.4	0.00284	0.00271	0.00312	0.00304			8.4	0.00284	0.003	0.00306	0.00306			8.4	0.00284	0.00318	0.00312	0.00305
8.42	0.00284	0.00269	0.00313	0.00304			8.42	0.00284	0.00299	0.00307	0.00306			8.42	0.00284	0.00317	0.00313	0.00309
8.44	0.00284	0.00272	0.00314	0.00306			8.44	0.00284	0.00301	0.00307	0.00307			8.44	0.00284	0.00317	0.00314	0.00309
8.46	0.00284	0.00275	0.00314	0.00308			8.46	0.00284	0.00301	0.00309	0.00307			8.46	0.00284	0.00318	0.00314	0.0031
8.48	0.00287	0.00273	0.00317	0.00307			8.48	0.00287	0.00302	0.00308	0.0031			8.48	0.00287	0.00318	0.00317	0.00312
8.5	0.00285	0.00274	0.00317	0.00305			8.5	0.00285	0.00303	0.00308	0.00308			8.5	0.00285	0.00319	0.00317	0.00313
8.52	0.00287	0.00275	0.00318	0.00307			8.52	0.00287	0.00304	0.00309	0.00309			8.52	0.00287	0.0032	0.00318	0.0031
8.54	0.00288	0.00276	0.00319	0.00308			8.54	0.00288	0.00302	0.00308	0.00309			8.54	0.00288	0.00321	0.00319	0.00311
8.56	0.00287	0.00275	0.0032	0.00306			8.56	0.00287	0.00306	0.0031	0.00309			8.56	0.00287	0.00322	0.0032	0.00312
8.58	0.00288	0.00277	0.00323	0.00308			8.58	0.00288	0.00305	0.00311	0.00313			8.58	0.00288	0.00324	0.00323	0.00312
8.6	0.00289	0.00276	0.00322	0.0031			8.6	0.00289	0.00308	0.00312	0.00313			8.6	0.00289	0.00323	0.00322	0.00314
8.62	0.00291	0.0028	0.00325	0.00311			8.62	0.00291	0.00308	0.00312	0.00315			8.62	0.00291	0.00325	0.00325	0.00316
8.64	0.00289	0.0028	0.00323	0.00312			8.64	0.00289	0.00309	0.00314	0.00313			8.64	0.00289	0.00325	0.00323	0.00315
8.66	0.00291	0.0028	0.00324	0.00311			8.66	0.00291	0.00311	0.00315	0.00314			8.66	0.00291	0.00326	0.00324	0.00317
8.68	0.00293	0.0028	0.00322	0.00315			8.68	0.00293	0.0031	0.00316	0.00314			8.68	0.00293	0.00328	0.00322	0.00317
8.7	0.00291	0.00281	0.00323	0.00315			8.7	0.00291	0.00311	0.00317	0.00315			8.7	0.00291	0.00331	0.00323	0.0032
8.72	0.00293	0.00282	0.00324	0.00315			8.72	0.00293	0.0031	0.00317	0.00317			8.72	0.00293	0.00329	0.00324	0.00319
8.74	0.00295	0.00282	0.00326	0.00316			8.74	0.00295	0.0031	0.00317	0.00318			8.74	0.00295	0.0033	0.00326	0.00319
8.76	0.00292	0.00283	0.00327	0.00315			8.76	0.00292	0.00311	0.00318	0.0032			8.76	0.00292	0.00331	0.00327	0.0032
8.78	0.00298	0.00285	0.00328	0.00318			8.78	0.00298	0.00314	0.00319	0.00319			8.78	0.00298	0.00332	0.00328	0.00322
8.8	0.00295	0.00285	0.0033	0.00316			8.8	0.00295	0.00314	0.00319	0.00321			8.8	0.00295	0.00332	0.0033	0.00325
8.82	0.00296	0.00285	0.00333	0.0032			8.82	0.00296	0.00315	0.00322	0.0032			8.82	0.00296	0.00332	0.00333	0.00322
8.84	0.00295	0.00285	0.00333	0.00319			8.84	0.00295	0.00316	0.00323	0.00322			8.84	0.00295	0.00335	0.00333	0.00325
8.86	0.00299	0.00284	0.00331	0.0032			8.86	0.00299	0.00318	0.00325	0.00324			8.86	0.00299	0.00335	0.00331	0.00326
8.88	0.00297	0.00288	0.00332	0.00323			8.88	0.00297	0.00319	0.00324	0.00325			8.88	0.00297	0.00335	0.00332	0.00326
8.9	0.003	0.00289	0.00331	0.00322			8.9	0.003	0.00317	0.00324	0.00326			8.9	0.003	0.00337	0.00331	0.00327
8.92	0.00302	0.00288	0.00332	0.00324			8.92	0.00302	0.00319	0.00326	0.00325			8.92	0.00302	0.00338	0.00332	0.00327
8.94	0.00303	0.0029	0.00333	0.00324			8.94	0.00303	0.0032	0.00326	0.00325			8.94	0.00303	0.0034	0.00333	0.00328
8.96	0.003	0.0029	0.00336	0.00325			8.96	0.003	0.00319	0.00327	0.00328			8.96	0.003	0.0034	0.00336	0.00329
8.98	0.00302	0.00292	0.00337	0.00326			8.98	0.00302	0.00321	0.00329	0.00326			8.98	0.00302	0.0034	0.00337	0.00331
9	0.00302	0.00291	0.00338	0.00328			9	0.00302	0.00321	0.0033	0.00328			9	0.00302	0.0034	0.00338	0.00331
9.02	0.00304	0.00292	0.00339	0.00328			9.02	0.00304	0.00322	0.00329	0.00327			9.02	0.00304	0.00342	0.00339	0.00332
9.04	0.00305	0.00295	0.00339	0.00327			9.04	0.00305	0.00325	0.0033	0.00329			9.04	0.00305	0.00341	0.00339	0.00331
9.06	0.00305	0.00291	0.0034	0.00329			9.06	0.00305	0.00326	0.00332	0.0033			9.06	0.00305	0.00343	0.0034	0.00335
9.08	0.00304	0.00292	0.00342	0.00329			9.08	0.00304	0.00325	0.00332	0.00331			9.08	0.00304	0.00344	0.00342	0.00335
9.1	0.00307	0.00296	0.0034	0.00329			9.1	0.00307	0.00327	0.00333	0.0033			9.1	0.00307	0.00344	0.0034	0.00336
9.12	0.00306	0.00297	0.00343	0.00331			9.12	0.00306	0.00327	0.00333	0.00332			9.12	0.00306	0.00346	0.00343	0.00335
9.14	0.00308	0.00298	0.00343	0.00331			9.14	0.00308	0.00331	0.00335	0.00333			9.14	0.00308	0.00345	0.00343	0.00338
9.16	0.00309	0.00299	0.00345	0.00332			9.16	0.00309	0.0033	0.00337	0.00336			9.16	0.00309	0.00349	0.00345	0.00338
9.18	0.00309	0.00297	0.00346	0.00335			9.18	0.00309	0.00329	0.00337	0.00336			9.18	0.00309	0.00349	0.00346	0.00339
9.2	0.00311	0.00297	0.00345	0.00335			9.2	0.00311	0.0033	0.00337	0.00335			9.2	0.00311	0.0035	0.00345	0.0034
9.22	0.00312	0.003	0.00349	0.00336			9.22	0.00312	0.0033	0.00337	0.00337			9.22	0.00312	0.0035	0.00349	0.00343
9.24	0.00313	0.00302	0.00346	0.00336			9.24	0.00313	0.00332	0.00339	0.00336			9.24	0.00313	0.0035	0.00346	0.0034
9.26	0.00313	0.00301	0.00348	0.00338			9.26	0.00313	0.00334	0.0034	0.00338			9.26	0.00313	0.0035	0.00348	0.00343
9.28	0.00311	0.00303	0.00349	0.00337			9.28	0.00311	0.00334	0.00342	0.00341			9.28	0.00311	0.00352	0.00349	0.00346
9.3	0.00312	0.00302	0.00353	0.0034			9.3	0.00312	0.00333	0.00341	0.00341			9.3	0.00312	0.00354	0.00353	0.00345
9.32	0.00315	0.00303	0.00353	0.00341			9.32	0.00315	0.00337	0.00342	0.0034			9.32	0.00315	0.00355	0.00353	0.00344
9.34	0.00317	0.00302	0.00352	0.0034			9.34	0.00317	0.00337	0.00343	0.00342			9.34	0.00317	0.00355	0.00352	0.00345
9.36	0.00316	0.00303	0.00354	0.00341			9.36	0.00316	0.00338	0.00345	0.00342			9.36	0.00316	0.00355	0.00354	0.00348
9.38	0.00319	0.00305	0.00354	0.00341			9.38	0.00319	0.00339	0.00346	0.00342			9.38	0.00319	0.00358	0.00354	0.00344
9.4	0.00317	0.00306	0.00354	0.00342			9.4	0.00317	0.0034	0.00346	0.00343			9.4	0.00317	0.00358	0.00354	0.00349
9.42	0.00319	0.00306	0.00356	0.00344			9.42	0.00319	0.0034	0.00347	0.00344			9.42	0.00319	0.00361	0.00356	0.00348
9.44	0.00319	0.00308	0.00359	0.00345			9.44	0.00319	0.0034	0.00347	0.00346			9.44	0.00319	0.0036	0.00359	0.00351
9.46	0.00318	0.00309	0.00358	0.00346			9.46	0.00318	0.00343	0.00349	0.00347			9.46	0.00318	0.0036	0.00358	0.00352
9.48	0.00322	0.00311	0.00358	0.00347			9.48	0.00322	0.00344	0.0035	0.00348			9.48	0.00322	0.00362	0.00358	0.00352
9.5	0.00321	0.00311	0.00361	0.00347			9.5	0.00321	0.00343	0.0035	0.0035			9.5	0.00321	0.00362	0.00361	0.00355
9.52	0.0032	0.00312	0.00359	0.0035			9.52	0.0032	0.00343	0.00352	0.0035			9.52	0.0032	0.00364	0.00359	0.00353
9.54	0.00324	0.00314	0.00362	0.0035			9.54	0.00324	0.00343	0.00351	0.00347			9.54	0.00324	0.00365	0.00362	0.00355
9.56	0.00322	0.00313	0.00362	0.00351			9.56	0.00322	0.00346	0.00352	0.00351			9.56	0.00322	0.00365	0.00362	0.00355
9.58	0.00324	0.00313	0.00364	0.0035			9.58	0.00324	0.00346	0.00353	0.0035			9.58	0.00324	0.00365	0.00364	0.00356
9.6	0.00326	0.00314	0.00365	0.00349			9.6	0.00326	0.00347	0.00354	0.00351			9.6	0.00326	0.00368	0.00365	0.00357
9.62	0.00327	0.00312	0.00366	0.00351			9.62	0.00327	0.00349	0.00355	0.00353			9.62	0.00327	0.00368	0.00366	0.00357
9.64	0.00327	0.00316	0.00368	0.00351			9.64	0.00327	0.0035	0.00355	0.00355			9.64	0.00327	0.00369	0.00368	0.00358
9.66	0.00329	0.00317	0.00367	0.00354			9.66	0.00329	0.00352	0.00357	0.00355			9.66	0.00329	0.00372	0.00367	0.0036
9.68	0.00329	0.00316	0.00369	0.00355			9.68	0.00329	0.0035	0.00358	0.00357			9.68	0.00329	0.00372	0.00369	0.00361
9.7	0.00331	0.00317	0.00368	0.00357			9.7	0.00331	0.00352	0.00361	0.00357			9.7	0.00331	0.00372	0.00368	0.00363
9.72	0.00328	0.00319	0.00369	0.00358			9.72	0.00328	0.00352	0.00361	0.00356			9.72	0.00328	0.00373	0.00369	0.00365
9.74	0.0033	0.00322	0.0037	0.0036			9.74	0.0033	0.00353	0.00361	0.00358			9.74	0.0033	0.00374	0.0037	0.00365
9.76	0.0033	0.0032	0.00371	0.00358			9.76	0.0033	0.00351	0.0036	0.00358			9.76	0.0033	0.00375	0.00371	0.00364
9.78	0.00331	0.00321	0.00373	0.0036			9.78	0.00331	0.00354	0.00363	0.00358			9.78	0.00331	0.00378	0.00373	0.00366
9.8	0.00335	0.00322	0.00373	0.00361			9.8	0.00335	0.00357	0.00364	0.00359			9.8	0.00335	0.00376	0.00373	0.00365
9.82	0.00335	0.00322	0.00375	0.00362			9.82	0.00335	0.00357	0.00364	0.00359			9.82	0.00335	0.00378	0.00375	0.00367
9.84	0.00335	0.00323	0.00377	0.00362			9.84	0.00335	0.00358	0.00365	0.00361			9.84	0.00335	0.00378	0.00377	0.00368
9.86	0.00335	0.00321	0.00378	0.00363			9.86	0.00335	0.00358	0.00366	0.00362			9.86	0.00335	0.0038	0.00378	0.00367
9.88	0.00339	0.00327	0.00377	0.00363			9.88	0.00339	0.00361	0.00368	0.00364			9.88	0.00339	0.0038	0.00377	0.00369
9.9	0.00338	0.00325	0.0038	0.00363			9.9	0.00338	0.00362	0.00368	0.00364			9.9	0.00338	0.00382	0.0038	0.00371
9.92	0.00338	0.00326	0.00379	0.00365			9.92	0.00338	0.00361	0.00369	0.00363			9.92	0.00338	0.00383	0.00379	0.0037
9.94	0.0034	0.00325	0.00381	0.00366			9.94	0.0034	0.00361	0.00369	0.00364			9.94	0.0034	0.00384	0.00381	0.00375
9.96	0.00341	0.00329	0.00382	0.00367			9.96	0.00341	0.00365	0.00372	0.00367			9.96	0.00341	0.00386	0.00382	0.00374
9.98	0.00338	0.0033	0.00382	0.00369			9.98	0.00338	0.00364	0.00373	0.00367			9.98	0.00338	0.00386	0.00382	0.00374
10	0.00341	0.00331	0.00382	0.0037			10	0.00341	0.00368	0.00373	0.00365			10	0.00341	0.00387	0.00382	0.00375
10.02	0.00341	0.0033	0.00383	0.0037			10.02	0.00341	0.00367	0.00374	0.00368			10.02	0.00341	0.00387	0.00383	0.00378
10.04	0.00345	0.00332	0.00385	0.00372			10.04	0.00345	0.00366	0.00374	0.0037			10.04	0.00345	0.00388	0.00385	0.00378
10.06	0.00345	0.00332	0.00386	0.00374			10.06	0.00345	0.00368	0.00376	0.00371			10.06	0.00345	0.0039	0.00386	0.0038
10.08	0.00345	0.00333	0.00387	0.00374			10.08	0.00345	0.00368	0.00375	0.00372			10.08	0.00345	0.00389	0.00387	0.00379
10.1	0.00345	0.00335	0.00388	0.00374			10.1	0.00345	0.00371	0.00377	0.00372			10.1	0.00345	0.0039	0.00388	0.0038
10.12	0.00346	0.00336	0.0039	0.00374			10.12	0.00346	0.00371	0.00376	0.00375			10.12	0.00346	0.00392	0.0039	0.00381
10.14	0.00347	0.00335	0.0039	0.00374			10.14	0.00347	0.00372	0.00378	0.00374			10.14	0.00347	0.00393	0.0039	0.0038
10.16	0.00349	0.00336	0.00392	0.00376			10.16	0.00349	0.00372	0.00379	0.00375			10.16	0.00349	0.00392	0.00392	0.00382
10.18	0.00349	0.00338	0.00392	0.00379			10.18	0.00349	0.00374	0.00381	0.00375			10.18	0.00349	0.00395	0.00392	0.00385
10.2	0.00349	0.00337	0.00394	0.00378			10.2	0.00349	0.00376	0.00382	0.00378			10.2	0.00349	0.00398	0.00394	0.00386
10.22	0.00348	0.00342	0.00393	0.00383			10.22	0.00348	0.00376	0.00383	0.00378			10.22	0.00348	0.00397	0.00393	0.00386
10.24	0.00351	0.00339	0.00395	0.00382			10.24	0.00351	0.00375	0.00382	0.00381			10.24	0.00351	0.00397	0.00395	0.00389
10.26	0.00353	0.00342	0.00392	0.00382			10.26	0.00353	0.00377	0.00387	0.0038			10.26	0.00353	0.00398	0.00392	0.0039
10.28	0.00352	0.00342	0.00397	0.00384			10.28	0.00352	0.00376	0.00386	0.00383			10.28	0.00352	0.00402	0.00397	0.0039
10.3	0.00354	0.00343	0.00398	0.00385			10.3	0.00354	0.00379	0.00386	0.00383			10.3	0.00354	0.00402	0.00398	0.00391
10.32	0.00356	0.00342	0.00399	0.00384			10.32	0.00356	0.0038	0.00389	0.00381			10.32	0.00356	0.00401	0.00399	0.00393
10.34	0.00355	0.00345	0.00398	0.00387			10.34	0.00355	0.00381	0.0039	0.00383			10.34	0.00355	0.00402	0.00398	0.00391
10.36	0.00354	0.00346	0.00402	0.00386			10.36	0.00354	0.00382	0.00388	0.00382			10.36	0.00354	0.00402	0.00402	0.00391
10.38	0.00356	0.00345	0.00403	0.00386			10.38	0.00356	0.00384	0.00391	0.00384			10.38	0.00356	0.00404	0.00403	0.00391
10.4	0.00358	0.00346	0.00404	0.00386			10.4	0.00358	0.00383	0.00393	0.00385			10.4	0.00358	0.00404	0.00404	0.00394
10.42	0.00359	0.00347	0.00405	0.00388			10.42	0.00359	0.00385	0.00391	0.00387			10.42	0.00359	0.00407	0.00405	0.00396
10.44	0.00364	0.00347	0.00406	0.00391			10.44	0.00364	0.00386	0.00393	0.0039			10.44	0.00364	0.00409	0.00406	0.00396
10.46	0.00358	0.00349	0.00405	0.0039			10.46	0.00358	0.00388	0.00394	0.00389			10.46	0.00358	0.00408	0.00405	0.00396
10.48	0.0036	0.00351	0.00407	0.00393			10.48	0.0036	0.00388	0.00394	0.00391			10.48	0.0036	0.0041	0.00407	0.00397
10.5	0.00361	0.00352	0.00406	0.00392			10.5	0.00361	0.00387	0.00397	0.0039			10.5	0.00361	0.00413	0.00406	0.00398
10.52	0.00364	0.00352	0.00408	0.00392			10.52	0.00364	0.00391	0.00396	0.00393			10.52	0.00364	0.00413	0.00408	0.004
10.54	0.00363	0.00353	0.0041	0.00394			10.54	0.00363	0.00388	0.00397	0.00393			10.54	0.00363	0.00415	0.0041	0.00401
10.56	0.00365	0.00354	0.00411	0.00394			10.56	0.00365	0.0039	0.00398	0.00395			10.56	0.00365	0.00416	0.00411	0.00402
10.58	0.00366	0.00352	0.00412	0.00396			10.58	0.00366	0.00393	0.004	0.00395			10.58	0.00366	0.00414	0.00412	0.00404
10.6	0.00366	0.00354	0.00412	0.00397			10.6	0.00366	0.00393	0.00402	0.00395			10.6	0.00366	0.00416	0.00412	0.00404
10.62	0.00366	0.00355	0.00413	0.00397			10.62	0.00366	0.00394	0.00401	0.00396			10.62	0.00366	0.00418	0.00413	0.00406
10.64	0.00368	0.00356	0.00413	0.00401			10.64	0.00368	0.00395	0.00403	0.00399			10.64	0.00368	0.00418	0.00413	0.00406
10.66	0.0037	0.00357	0.00417	0.00402			10.66	0.0037	0.00396	0.00405	0.00397			10.66	0.0037	0.0042	0.00417	0.00407
10.68	0.0037	0.00359	0.00417	0.00402			10.68	0.0037	0.00395	0.00403	0.004			10.68	0.0037	0.00421	0.00417	0.00408
10.7	0.00369	0.00359	0.00419	0.00403			10.7	0.00369	0.00397	0.00406	0.00403			10.7	0.00369	0.00422	0.00419	0.00409
10.72	0.00371	0.00361	0.00417	0.00402			10.72	0.00371	0.00398	0.00408	0.00403			10.72	0.00371	0.00424	0.00417	0.0041
10.74	0.00369	0.00363	0.00423	0.00403			10.74	0.00369	0.00402	0.00407	0.00402			10.74	0.00369	0.00424	0.00423	0.00411
10.76	0.00372	0.00361	0.00421	0.00404			10.76	0.00372	0.004	0.0041	0.00404			10.76	0.00372	0.00425	0.00421	0.00415
10.78	0.00373	0.00362	0.00423	0.00407			10.78	0.00373	0.00402	0.0041	0.00404			10.78	0.00373	0.00427	0.00423	0.00413
10.8	0.00376	0.00364	0.00422	0.00409			10.8	0.00376	0.00403	0.00413	0.00403			10.8	0.00376	0.00428	0.00422	0.00415
10.82	0.00375	0.00365	0.00423	0.0041			10.82	0.00375	0.00405	0.00412	0.00407			10.82	0.00375	0.00428	0.00423	0.00416
10.84	0.00377	0.00364	0.00425	0.0041			10.84	0.00377	0.00404	0.00414	0.00408			10.84	0.00377	0.00429	0.00425	0.00418
10.86	0.00377	0.00368	0.00426	0.00412			10.86	0.00377	0.00407	0.00413	0.00408			10.86	0.00377	0.00429	0.00426	0.00417
10.88	0.00377	0.00369	0.00428	0.00413			10.88	0.00377	0.00406	0.00416	0.0041			10.88	0.00377	0.00432	0.00428	0.0042
10.9	0.00378	0.00367	0.00428	0.00414			10.9	0.00378	0.00408	0.00416	0.00411			10.9	0.00378	0.00433	0.00428	0.0042
10.92	0.00379	0.0037	0.00429	0.00412			10.92	0.00379	0.00408	0.00418	0.0041			10.92	0.00379	0.00434	0.00429	0.0042
10.94	0.00381	0.0037	0.00431	0.00414			10.94	0.00381	0.00408	0.00418	0.00411			10.94	0.00381	0.00436	0.00431	0.00419
10.96	0.0038	0.00372	0.00432	0.00415			10.96	0.0038	0.00411	0.00418	0.00413			10.96	0.0038	0.00435	0.00432	0.00422
10.98	0.00383	0.00372	0.00433	0.00416			10.98	0.00383	0.00413	0.00419	0.00413			10.98	0.00383	0.00436	0.00433	0.00423
11	0.00384	0.00373	0.00434	0.00418			11	0.00384	0.00414	0.00425	0.00414			11	0.00384	0.00438	0.00434	0.00425
11.02	0.00386	0.00373	0.00435	0.00419			11.02	0.00386	0.00413	0.00422	0.00418			11.02	0.00386	0.00439	0.00435	0.00425
11.04	0.00386	0.00374	0.00436	0.0042			11.04	0.00386	0.00415	0.00423	0.0042			11.04	0.00386	0.00439	0.00436	0.00427
11.06	0.00387	0.00375	0.00437	0.00421			11.06	0.00387	0.00415	0.00425	0.00417			11.06	0.00387	0.00439	0.00437	0.00428
11.08	0.00385	0.00378	0.00437	0.00423			11.08	0.00385	0.00417	0.00426	0.00418			11.08	0.00385	0.00443	0.00437	0.00428
11.1	0.00387	0.0038	0.00438	0.00424			11.1	0.00387	0.00417	0.00426	0.0042			11.1	0.00387	0.00445	0.00438	0.0043
11.12	0.00388	0.00377	0.00441	0.00424			11.12	0.00388	0.00419	0.00427	0.00422			11.12	0.00388	0.00445	0.00441	0.00431
11.14	0.00389	0.00381	0.00441	0.00427			11.14	0.00389	0.00419	0.00428	0.00421			11.14	0.00389	0.00447	0.00441	0.00432
11.16	0.0039	0.00377	0.00442	0.00424			11.16	0.0039	0.0042	0.00428	0.00422			11.16	0.0039	0.00446	0.00442	0.00433
11.18	0.00393	0.00379	0.00443	0.00427			11.18	0.00393	0.00422	0.00431	0.00423			11.18	0.00393	0.00448	0.00443	0.00433
11.2	0.00395	0.0038	0.00445	0.00428			11.2	0.00395	0.00424	0.00432	0.00423			11.2	0.00395	0.00447	0.00445	0.00434
11.22	0.00394	0.00383	0.00446	0.0043			11.22	0.00394	0.00424	0.00433	0.00427			11.22	0.00394	0.0045	0.00446	0.00436
11.24	0.00394	0.00383	0.00446	0.00428			11.24	0.00394	0.00426	0.00434	0.00428			11.24	0.00394	0.00449	0.00446	0.00437
11.26	0.00396	0.00386	0.00448	0.00431			11.26	0.00396	0.00428	0.00435	0.00428			11.26	0.00396	0.00453	0.00448	0.00438
11.28	0.00393	0.00387	0.00449	0.00431			11.28	0.00393	0.00425	0.00437	0.0043			11.28	0.00393	0.00456	0.00449	0.00437
11.3	0.00397	0.00386	0.00452	0.00433			11.3	0.00397	0.0043	0.00437	0.0043			11.3	0.00397	0.00456	0.00452	0.00442
11.32	0.00397	0.00389	0.00449	0.00435			11.32	0.00397	0.00431	0.00437	0.0043			11.32	0.00397	0.00458	0.00449	0.00441
11.34	0.00398	0.0039	0.00453	0.00435			11.34	0.00398	0.00431	0.00439	0.00432			11.34	0.00398	0.00456	0.00453	0.00442
11.36	0.00398	0.0039	0.00454	0.00436			11.36	0.00398	0.00431	0.0044	0.00435			11.36	0.00398	0.00458	0.00454	0.00443
11.38	0.00398	0.0039	0.00455	0.00437			11.38	0.00398	0.00432	0.00442	0.00435			11.38	0.00398	0.00459	0.00455	0.00445
11.4	0.004	0.00389	0.00455	0.00438			11.4	0.004	0.00431	0.00443	0.00437			11.4	0.004	0.00462	0.00455	0.00446
11.42	0.00402	0.00394	0.00456	0.00439			11.42	0.00402	0.00434	0.00443	0.00436			11.42	0.00402	0.00461	0.00456	0.00447
11.44	0.00406	0.00392	0.00458	0.00441			11.44	0.00406	0.00435	0.00445	0.00437			11.44	0.00406	0.00461	0.00458	0.0045
11.46	0.00406	0.00395	0.00457	0.00443			11.46	0.00406	0.00436	0.00446	0.00441			11.46	0.00406	0.00465	0.00457	0.00451
11.48	0.00405	0.00395	0.00461	0.00445			11.48	0.00405	0.00436	0.00445	0.0044			11.48	0.00405	0.00466	0.00461	0.00449
11.5	0.00405	0.00397	0.00462	0.00444			11.5	0.00405	0.00437	0.00446	0.00441			11.5	0.00405	0.00467	0.00462	0.00452
11.52	0.00407	0.00397	0.00464	0.00443			11.52	0.00407	0.00439	0.00449	0.00444			11.52	0.00407	0.00469	0.00464	0.00453
11.54	0.00406	0.00398	0.00464	0.00447			11.54	0.00406	0.00443	0.00448	0.00444			11.54	0.00406	0.00469	0.00464	0.00455
11.56	0.00407	0.004	0.00466	0.00449			11.56	0.00407	0.00442	0.00451	0.00444			11.56	0.00407	0.00469	0.00466	0.00453
11.58	0.00409	0.00398	0.00466	0.00449			11.58	0.00409	0.00443	0.00453	0.00443			11.58	0.00409	0.00471	0.00466	0.00456
11.6	0.00408	0.00402	0.00467	0.00451			11.6	0.00408	0.00446	0.00454	0.00448			11.6	0.00408	0.00473	0.00467	0.00457
11.62	0.00412	0.00401	0.00467	0.00449			11.62	0.00412	0.00445	0.00452	0.00448			11.62	0.00412	0.00473	0.00467	0.00458
11.64	0.00412	0.00404	0.00468	0.0045			11.64	0.00412	0.00448	0.00459	0.00451			11.64	0.00412	0.00475	0.00468	0.0046
11.66	0.00413	0.00405	0.0047	0.00451			11.66	0.00413	0.00448	0.00458	0.0045			11.66	0.00413	0.00474	0.0047	0.00462
11.68	0.00412	0.00405	0.0047	0.00454			11.68	0.00412	0.00447	0.00457	0.00451			11.68	0.00412	0.00477	0.0047	0.00462
11.7	0.00416	0.00409	0.00473	0.00454			11.7	0.00416	0.00448	0.00457	0.00454			11.7	0.00416	0.00476	0.00473	0.00461
11.72	0.00417	0.00407	0.00475	0.00455			11.72	0.00417	0.00451	0.00458	0.00453			11.72	0.00417	0.0048	0.00475	0.00463
11.74	0.00418	0.00409	0.00476	0.00457			11.74	0.00418	0.00453	0.00461	0.00454			11.74	0.00418	0.00478	0.00476	0.00464
11.76	0.00418	0.00409	0.00476	0.00457			11.76	0.00418	0.00455	0.00462	0.00457			11.76	0.00418	0.00481	0.00476	0.00465
11.78	0.0042	0.0041	0.00478	0.00457			11.78	0.0042	0.00454	0.00463	0.00458			11.78	0.0042	0.00482	0.00478	0.00467
11.8	0.00421	0.00412	0.00479	0.0046			11.8	0.00421	0.00456	0.00464	0.00458			11.8	0.00421	0.00485	0.00479	0.00469
11.82	0.00421	0.00412	0.00479	0.00462			11.82	0.00421	0.00455	0.00465	0.00461			11.82	0.00421	0.00485	0.00479	0.00469
11.84	0.00417	0.00415	0.00477	0.00462			11.84	0.00417	0.0046	0.00466	0.00461			11.84	0.00417	0.00485	0.00477	0.0047
11.86	0.00423	0.00413	0.00481	0.00464			11.86	0.00423	0.00457	0.00466	0.00462			11.86	0.00423	0.00488	0.00481	0.0047
11.88	0.00422	0.00418	0.00482	0.00463			11.88	0.00422	0.0046	0.00467	0.00465			11.88	0.00422	0.00488	0.00482	0.00472
11.9	0.00424	0.00417	0.00483	0.00465			11.9	0.00424	0.0046	0.00468	0.00463			11.9	0.00424	0.00488	0.00483	0.00471
11.92	0.00424	0.00417	0.00485	0.00468			11.92	0.00424	0.00461	0.00472	0.00465			11.92	0.00424	0.00492	0.00485	0.00475
11.94	0.00424	0.00417	0.00486	0.00469			11.94	0.00424	0.00463	0.00473	0.00464			11.94	0.00424	0.00491	0.00486	0.00476
11.96	0.00427	0.0042	0.00486	0.00468			11.96	0.00427	0.00463	0.00473	0.00467			11.96	0.00427	0.00492	0.00486	0.00476
11.98	0.0043	0.00423	0.00486	0.00469			11.98	0.0043	0.00466	0.00473	0.00468			11.98	0.0043	0.00493	0.00486	0.00477
12	0.00429	0.00423	0.00489	0.00471			12	0.00429	0.00466	0.00474	0.00469			12	0.00429	0.00494	0.00489	0.00478
12.02	0.0043	0.00423	0.0049	0.00472			12.02	0.0043	0.00467	0.00477	0.00469			12.02	0.0043	0.00495	0.0049	0.00481
12.04	0.00432	0.00423	0.00493	0.00473			12.04	0.00432	0.00467	0.00477	0.00471			12.04	0.00432	0.00497	0.00493	0.00482
12.06	0.00431	0.00427	0.00493	0.00474			12.06	0.00431	0.0047	0.00478	0.00472			12.06	0.00431	0.005	0.00493	0.00481
12.08	0.00431	0.00425	0.00493	0.00476			12.08	0.00431	0.0047	0.00481	0.00472			12.08	0.00431	0.00499	0.00493	0.00483
12.1	0.00431	0.00427	0.00495	0.00476			12.1	0.00431	0.00471	0.00479	0.00474			12.1	0.00431	0.00502	0.00495	0.00486
12.12	0.0043	0.00429	0.00497	0.00475			12.12	0.0043	0.00472	0.00482	0.00476			12.12	0.0043	0.00501	0.00497	0.00484
12.14	0.00433	0.00428	0.00498	0.0048			12.14	0.00433	0.00475	0.00483	0.00475			12.14	0.00433	0.00502	0.00498	0.00487
12.16	0.00437	0.0043	0.00497	0.00479			12.16	0.00437	0.00475	0.00484	0.00477			12.16	0.00437	0.00505	0.00497	0.00488
12.18	0.00435	0.0043	0.00501	0.00482			12.18	0.00435	0.00476	0.00485	0.00479			12.18	0.00435	0.00505	0.00501	0.0049
12.2	0.00439	0.00432	0.005	0.00481			12.2	0.00439	0.00477	0.00487	0.00479			12.2	0.00439	0.00505	0.005	0.00491
12.22	0.0044	0.00434	0.00503	0.00484			12.22	0.0044	0.00481	0.00488	0.00481			12.22	0.0044	0.00507	0.00503	0.00492
12.24	0.00439	0.00434	0.00502	0.00484			12.24	0.00439	0.00479	0.0049	0.00481			12.24	0.00439	0.00508	0.00502	0.00493
12.26	0.00442	0.00436	0.00505	0.00484			12.26	0.00442	0.0048	0.00489	0.00483			12.26	0.00442	0.00511	0.00505	0.00493
12.28	0.00443	0.00436	0.00506	0.00487			12.28	0.00443	0.0048	0.00491	0.00482			12.28	0.00443	0.00514	0.00506	0.00495
12.3	0.00441	0.00437	0.00509	0.00488			12.3	0.00441	0.00482	0.00491	0.00483			12.3	0.00441	0.00514	0.00509	0.00495
12.32	0.00443	0.00438	0.00509	0.00489			12.32	0.00443	0.00484	0.00493	0.00486			12.32	0.00443	0.00514	0.00509	0.00497
12.34	0.00441	0.00437	0.0051	0.0049			12.34	0.00441	0.00485	0.00493	0.00485			12.34	0.00441	0.00516	0.0051	0.00499
12.36	0.00444	0.00441	0.00511	0.00491			12.36	0.00444	0.00488	0.00497	0.00488			12.36	0.00444	0.00516	0.00514	0.00499
12.38	0.00446	0.00443	0.0051	0.00492			12.38	0.00446	0.0049	0.00497	0.00489			12.38	0.00446	0.00519	0.00515	0.00503
12.4	0.00446	0.00443	0.00513	0.00494			12.4	0.00446	0.00489	0.00499	0.00492			12.4	0.00446	0.00521	0.00518	0.00503
12.42	0.00448	0.00445	0.00514	0.00495			12.42	0.00448	0.00489	0.00498	0.00492			12.42	0.00448	0.0052	0.00517	0.00503
12.44	0.0045	0.00447	0.00516	0.00497			12.44	0.0045	0.00488	0.00501	0.00492			12.44	0.0045	0.00522	0.00517	0.00503
12.46	0.00448	0.00445	0.00515	0.00498			12.46	0.00448	0.00491	0.00502	0.00492			12.46	0.00448	0.00524	0.00522	0.00506
12.48	0.00452	0.00449	0.00518	0.00498			12.48	0.00452	0.00492	0.00504	0.00494			12.48	0.00452	0.00524	0.00522	0.00507
12.5	0.00449	0.00448	0.00519	0.00498			12.5	0.00449	0.00495	0.00504	0.00495			12.5	0.00449	0.00526	0.00523	0.00509
12.52	0.00451	0.00449	0.00521	0.005			12.52	0.00451	0.00496	0.00506	0.00497			12.52	0.00451	0.00526	0.00523	0.00507
12.54	0.00455	0.0045	0.00523	0.00501			12.54	0.00455	0.00498	0.00503	0.00497			12.54	0.00455	0.00528	0.00524	0.00508
12.56	0.00456	0.00452	0.00525	0.00502			12.56	0.00456	0.00498	0.00507	0.00498			12.56	0.00456	0.00527	0.00524	0.00512
12.58	0.00455	0.00452	0.00523	0.00504			12.58	0.00455	0.00499	0.00509	0.00499			12.58	0.00455	0.00531	0.00526	0.00512
12.6	0.00453	0.00452	0.00524	0.00505			12.6	0.00453	0.005	0.0051	0.005			12.6	0.00453	0.00534	0.00528	0.00514
12.62	0.00457	0.00456	0.00526	0.00505			12.62	0.00457	0.00502	0.00511	0.00503			12.62	0.00457	0.00532	0.00529	0.00515
12.64	0.00456	0.00457	0.00529	0.00505			12.64	0.00456	0.00504	0.00512	0.00503			12.64	0.00456	0.00536	0.00529	0.00518
12.66	0.0046	0.00457	0.00529	0.00509			12.66	0.0046	0.00505	0.00513	0.00505			12.66	0.0046	0.00537	0.00531	0.00516
12.68	0.00458	0.00458	0.00531	0.00511			12.68	0.00458	0.00507	0.00516	0.00506			12.68	0.00458	0.00537	0.00532	0.0052
12.7	0.0046	0.00458	0.00533	0.00512			12.7	0.0046	0.00508	0.00517	0.00505			12.7	0.0046	0.00538	0.00534	0.0052
12.72	0.0046	0.00459	0.00533	0.00513			12.72	0.0046	0.00507	0.00517	0.00507			12.72	0.0046	0.00539	0.00536	0.00521
12.74	0.00462	0.0046	0.00535	0.0051			12.74	0.00462	0.00508	0.00517	0.00506			12.74	0.00462	0.00541	0.00536	0.00521
12.76	0.00462	0.00461	0.00534	0.00514			12.76	0.00462	0.0051	0.00519	0.00509			12.76	0.00462	0.00542	0.00535	0.00523
12.78	0.00465	0.00463	0.00538	0.00517			12.78	0.00465	0.0051	0.00521	0.00511			12.78	0.00465	0.00542	0.00537	0.00525
12.8	0.00465	0.00464	0.00537	0.00517			12.8	0.00465	0.0051	0.00521	0.00512			12.8	0.00465	0.00543	0.00537	0.00525
12.82	0.00468	0.00465	0.00542	0.00519			12.82	0.00468	0.00514	0.00523	0.00513			12.82	0.00468	0.00544	0.0054	0.00528
12.84	0.0047	0.00466	0.00539	0.00519			12.84	0.0047	0.00513	0.00522	0.00515			12.84	0.0047	0.00547	0.00541	0.0053
12.86	0.00468	0.00468	0.00541	0.0052			12.86	0.00468	0.00515	0.00523	0.00516			12.86	0.00468	0.00547	0.00542	0.00531
12.88	0.00467	0.00468	0.0054	0.0052			12.88	0.00467	0.00517	0.00526	0.00515			12.88	0.00467	0.00547	0.00543	0.00529
12.9	0.00468	0.00469	0.00545	0.00524			12.9	0.00468	0.00519	0.00529	0.00518			12.9	0.00468	0.0055	0.00545	0.00531
12.92	0.0047	0.00471	0.00546	0.00524			12.92	0.0047	0.00518	0.00527	0.0052			12.92	0.0047	0.00552	0.00545	0.00533
12.94	0.00473	0.00471	0.00547	0.00525			12.94	0.00473	0.00519	0.00531	0.00521			12.94	0.00473	0.00554	0.00545	0.00534
12.96	0.00472	0.00474	0.00549	0.00527			12.96	0.00472	0.00523	0.0053	0.00519			12.96	0.00472	0.00555	0.00548	0.00536
12.98	0.00472	0.00475	0.00547	0.00527			12.98	0.00472	0.00525	0.00531	0.00521			12.98	0.00472	0.00557	0.0055	0.00536
13	0.00476	0.00475	0.0055	0.00528			13	0.00476	0.00524	0.00535	0.00525			13	0.00476	0.00556	0.0055	0.00537
13.02	0.00478	0.00476	0.00551	0.00531			13.02	0.00478	0.00523	0.00534	0.00525			13.02	0.00478	0.00559	0.00552	0.0054
13.04	0.00478	0.00477	0.00554	0.0053			13.04	0.00478	0.00526	0.00536	0.00525			13.04	0.00478	0.00559	0.00553	0.00542
13.06	0.00479	0.00479	0.00553	0.00531			13.06	0.00479	0.00526	0.00536	0.00527			13.06	0.00479	0.00561	0.00553	0.00542
13.08	0.0048	0.0048	0.00556	0.00534			13.08	0.0048	0.00526	0.00537	0.00528			13.08	0.0048	0.00563	0.00556	0.00543
13.1	0.00479	0.00481	0.00556	0.00534			13.1	0.00479	0.0053	0.00538	0.00527			13.1	0.00479	0.00563	0.00557	0.00542
13.12	0.00482	0.00481	0.00558	0.00535			13.12	0.00482	0.00531	0.00538	0.0053			13.12	0.00482	0.00564	0.00558	0.00544
13.14	0.00481	0.00482	0.00559	0.00536			13.14	0.00481	0.00532	0.00541	0.00532			13.14	0.00481	0.00568	0.0056	0.00548
13.16	0.00482	0.00484	0.00561	0.00538			13.16	0.00482	0.00532	0.00542	0.00532			13.16	0.00482	0.00568	0.00559	0.00547
13.18	0.00482	0.00486	0.00561	0.00538			13.18	0.00482	0.00534	0.00542	0.00532			13.18	0.00482	0.00569	0.00562	0.00548
13.2	0.00485	0.00485	0.00564	0.00541			13.2	0.00485	0.00536	0.00544	0.00536			13.2	0.00485	0.00572	0.00561	0.00549
13.22	0.00483	0.00487	0.00564	0.00543			13.22	0.00483	0.00537	0.00545	0.00535			13.22	0.00483	0.00571	0.00564	0.0055
13.24	0.00487	0.0049	0.00565	0.00543			13.24	0.00487	0.00538	0.00546	0.00537			13.24	0.00487	0.00572	0.00565	0.00551
13.26	0.00486	0.00488	0.00566	0.00542			13.26	0.00486	0.00539	0.00548	0.00538			13.26	0.00486	0.00575	0.00567	0.00556
13.28	0.00485	0.0049	0.00568	0.00545			13.28	0.00485	0.0054	0.00549	0.00538			13.28	0.00485	0.00574	0.00567	0.00555
13.3	0.00488	0.00493	0.00568	0.00546			13.3	0.00488	0.00541	0.00551	0.00539			13.3	0.00488	0.00579	0.00569	0.00556
13.32	0.00491	0.00492	0.0057	0.00547			13.32	0.00491	0.00543	0.0055	0.00539			13.32	0.00491	0.00578	0.0057	0.00557
13.34	0.0049	0.00494	0.00569	0.00548			13.34	0.0049	0.00544	0.00554	0.00542			13.34	0.0049	0.00578	0.00571	0.00559
13.36	0.00492	0.00494	0.00574	0.0055			13.36	0.00492	0.00545	0.00555	0.00544			13.36	0.00492	0.00578	0.0057	0.00559
13.38	0.00492	0.00496	0.00577	0.00551			13.38	0.00492	0.00546	0.00555	0.00545			13.38	0.00492	0.00581	0.00573	0.00561
13.4	0.00496	0.00496	0.00576	0.00551			13.4	0.00496	0.00547	0.00556	0.00545			13.4	0.00496	0.00584	0.00573	0.00562
13.42	0.00494	0.00498	0.00575	0.00552			13.42	0.00494	0.00549	0.00556	0.00548			13.42	0.00494	0.00586	0.00574	0.00562
13.44	0.00497	0.005	0.00579	0.00553			13.44	0.00497	0.00552	0.00559	0.00549			13.44	0.00497	0.00586	0.00575	0.00565
13.46	0.00496	0.00502	0.00579	0.00556			13.46	0.00496	0.0055	0.00558	0.00545			13.46	0.00496	0.00586	0.00576	0.00566
13.48	0.00497	0.005	0.00583	0.00556			13.48	0.00497	0.00554	0.00561	0.00549			13.48	0.00497	0.00589	0.00581	0.00567
13.5	0.00497	0.00504	0.00581	0.00559			13.5	0.00497	0.00553	0.00564	0.00552			13.5	0.00497	0.00591	0.00581	0.00568
13.52	0.005	0.00503	0.00585	0.00559			13.52	0.005	0.00555	0.00563	0.00554			13.52	0.005	0.00591	0.00582	0.00571
13.54	0.00501	0.00505	0.00585	0.00561			13.54	0.00501	0.00557	0.00563	0.00554			13.54	0.00501	0.00593	0.00581	0.00571
13.56	0.00504	0.00507	0.00587	0.00561			13.56	0.00504	0.00559	0.00567	0.00556			13.56	0.00504	0.00593	0.00584	0.00573
13.58	0.00504	0.00507	0.00587	0.00565			13.58	0.00504	0.00559	0.00567	0.00558			13.58	0.00504	0.00594	0.00584	0.00573
13.6	0.00504	0.00509	0.00588	0.00565			13.6	0.00504	0.00561	0.00569	0.0056			13.6	0.00504	0.00597	0.00586	0.00575
13.62	0.00504	0.00511	0.00589	0.00566			13.62	0.00504	0.0056	0.0057	0.00562			13.62	0.00504	0.00599	0.00587	0.00575
13.64	0.00505	0.00509	0.00593	0.00565			13.64	0.00505	0.00561	0.0057	0.00563			13.64	0.00505	0.00597	0.00589	0.00578
13.66	0.00507	0.00513	0.00592	0.00568			13.66	0.00507	0.00564	0.00571	0.00564			13.66	0.00507	0.00601	0.00588	0.00577
13.68	0.00508	0.00512	0.00593	0.00568			13.68	0.00508	0.00565	0.00573	0.00563			13.68	0.00508	0.00602	0.0059	0.00578
13.7	0.00508	0.00515	0.00596	0.0057			13.7	0.00508	0.00565	0.00573	0.00562			13.7	0.00508	0.00602	0.00592	0.00581
13.72	0.0051	0.00517	0.00598	0.00573			13.72	0.0051	0.00568	0.00575	0.00562			13.72	0.0051	0.00603	0.00591	0.00583
13.74	0.00511	0.00517	0.00597	0.00572			13.74	0.00511	0.00569	0.00577	0.00565			13.74	0.00511	0.00606	0.00594	0.00583
13.76	0.00513	0.00518	0.006	0.00573			13.76	0.00513	0.0057	0.00578	0.00565			13.76	0.00513	0.00608	0.00594	0.00584
13.78	0.00514	0.00521	0.00599	0.00574			13.78	0.00514	0.00573	0.00582	0.00568			13.78	0.00514	0.00609	0.00594	0.00585
13.8	0.00514	0.00523	0.00602	0.00576			13.8	0.00514	0.00571	0.00581	0.00569			13.8	0.00514	0.00611	0.00597	0.00587
13.82	0.00516	0.00521	0.00605	0.00577			13.82	0.00516	0.00574	0.0058	0.00573			13.82	0.00516	0.00612	0.00595	0.0059
13.84	0.00516	0.00524	0.00604	0.00579			13.84	0.00516	0.00576	0.00583	0.00574			13.84	0.00516	0.00611	0.00599	0.00588
13.86	0.00517	0.00525	0.00604	0.00578			13.86	0.00517	0.00576	0.00583	0.00574			13.86	0.00517	0.00613	0.006	0.00591
13.88	0.00519	0.00525	0.00606	0.00581			13.88	0.00519	0.00576	0.00587	0.00574			13.88	0.00519	0.00614	0.006	0.00594
13.9	0.0052	0.00528	0.00608	0.00582			13.9	0.0052	0.00577	0.00588	0.00575			13.9	0.0052	0.00617	0.00601	0.00595
13.92	0.0052	0.00528	0.00611	0.00584			13.92	0.0052	0.00581	0.00589	0.00575			13.92	0.0052	0.00619	0.00601	0.00593
13.94	0.00523	0.00528	0.00609	0.00584			13.94	0.00523	0.00579	0.0059	0.00577			13.94	0.00523	0.00618	0.00603	0.00596
13.96	0.00523	0.00528	0.00614	0.00587			13.96	0.00523	0.00582	0.00591	0.00574			13.96	0.00523	0.0062	0.00606	0.00597
13.98	0.00523	0.00531	0.00612	0.00587			13.98	0.00523	0.00585	0.0059	0.00579			13.98	0.00523	0.00621	0.00604	0.00598
14	0.00526	0.00532	0.00613	0.00587			14	0.00526	0.00585	0.00593	0.00582			14	0.00526	0.00623	0.00606	0.00599
14.02	0.00527	0.00534	0.00617	0.00589			14.02	0.00527	0.00586	0.00596	0.00583			14.02	0.00527	0.00625	0.00608	0.00603
14.04	0.00528	0.00536	0.00619	0.0059			14.04	0.00528	0.00587	0.00596	0.00586			14.04	0.00528	0.00627	0.00608	0.00602
14.06	0.00529	0.00537	0.00619	0.00593			14.06	0.00529	0.00592	0.00596	0.00588			14.06	0.00529	0.00629	0.00609	0.00603
14.08	0.00531	0.00536	0.00624	0.00593			14.08	0.00531	0.00593	0.00597	0.00586			14.08	0.00531	0.00628	0.00608	0.00603
14.1	0.00531	0.00538	0.0062	0.00594			14.1	0.00531	0.00591	0.00598	0.00587			14.1	0.00531	0.0063	0.00611	0.00608
14.12	0.00529	0.00539	0.00622	0.00595			14.12	0.00529	0.00593	0.00602	0.00589			14.12	0.00529	0.00632	0.00609	0.00607
14.14	0.00532	0.0054	0.00625	0.00597			14.14	0.00532	0.00595	0.00603	0.0059			14.14	0.00532	0.00633	0.00609	0.00609
14.16	0.00533	0.0054	0.00624	0.006			14.16	0.00533	0.00595	0.00606	0.00587			14.16	0.00533	0.00634	0.00612	0.00611
14.18	0.00535	0.00543	0.00627	0.006			14.18	0.00535	0.00594	0.00607	0.00591			14.18	0.00535	0.00635	0.0061	0.00615
14.2	0.00535	0.00544	0.00629	0.006			14.2	0.00535	0.00599	0.00606	0.00593			14.2	0.00535	0.00636	0.00613	0.00612
14.22	0.00536	0.00545	0.00629	0.00601			14.22	0.00536	0.00599	0.00606	0.00594			14.22	0.00536	0.00638	0.00612	0.00613
14.24	0.00539	0.00549	0.00632	0.00602			14.24	0.00539	0.00601	0.00609	0.00594			14.24	0.00539	0.00637	0.00613	0.00614
14.26	0.0054	0.00546	0.00633	0.00605			14.26	0.0054	0.00601	0.0061	0.00595			14.26	0.0054	0.00642	0.00615	0.00615
14.28	0.00542	0.00546	0.00637	0.00606			14.28	0.00542	0.00604	0.00612	0.00594			14.28	0.00542	0.00643	0.00613	0.00617
14.3	0.00539	0.00551	0.00637	0.00608			14.3	0.00539	0.00604	0.00613	0.00595			14.3	0.00539	0.00642	0.00614	0.00618
14.32	0.0054	0.0055	0.00638	0.00608			14.32	0.0054	0.00607	0.00613	0.00593			14.32	0.0054	0.00646	0.00612	0.00621
14.34	0.00541	0.00553	0.00638	0.0061			14.34	0.00541	0.00604	0.00616	0.00595			14.34	0.00541	0.00647	0.00612	0.00623
14.36	0.00543	0.00552	0.00638	0.00609			14.36	0.00543	0.00608	0.00618	0.00599			14.36	0.00543	0.00648	0.0061	0.00622
14.38	0.00545	0.00556	0.00642	0.00612			14.38	0.00545	0.00609	0.00617	0.00596			14.38	0.00545	0.00649	0.00611	0.00623
14.4	0.00548	0.00555	0.00642	0.00614			14.4	0.00548	0.00611	0.00619	0.00598			14.4	0.00548	0.0065	0.00613	0.00628
14.42	0.00547	0.00558	0.00643	0.00615			14.42	0.00547	0.00611	0.00622	0.00599			14.42	0.00547	0.00651	0.00612	0.00628
14.44	0.00549	0.00559	0.00646	0.00616			14.44	0.00549	0.00611	0.0062	0.006			14.44	0.00549	0.00654	0.00613	0.00627
14.46	0.0055	0.00559	0.00645	0.00617			14.46	0.0055	0.00614	0.00623	0.00599			14.46	0.0055	0.00657	0.00613	0.0063
14.48	0.00549	0.00562	0.00649	0.00619			14.48	0.00549	0.00616	0.00624	0.00603			14.48	0.00549	0.00658	0.00612	0.00632
14.5	0.0055	0.00562	0.00647	0.00619			14.5	0.0055	0.00614	0.00627	0.00603			14.5	0.0055	0.00656	0.00611	0.00632
14.52	0.00553	0.00564	0.0065	0.00621			14.52	0.00553	0.00619	0.00626	0.00604			14.52	0.00553	0.00659	0.00609	0.00632
14.54	0.00554	0.00564	0.00651	0.00623			14.54	0.00554	0.00621	0.00627	0.00604			14.54	0.00554	0.00662	0.00609	0.00635
14.56	0.00554	0.00565	0.00651	0.00623			14.56	0.00554	0.0062	0.00628	0.00604			14.56	0.00554	0.00663	0.00611	0.00637
14.58	0.00556	0.00567	0.00654	0.00627			14.58	0.00556	0.00623	0.00632	0.00606			14.58	0.00556	0.00664	0.00607	0.00639
14.6	0.00558	0.00568	0.00658	0.00626			14.6	0.00558	0.00623	0.00633	0.00603			14.6	0.00558	0.00664	0.00609	0.0064
14.62	0.0056	0.0057	0.00657	0.00627			14.62	0.0056	0.00626	0.00633	0.00609			14.62	0.0056	0.00666	0.00608	0.00642
14.64	0.0056	0.0057	0.0066	0.00628			14.64	0.0056	0.00625	0.00635	0.00607			14.64	0.0056	0.00669	0.00609	0.0064
14.66	0.00561	0.0057	0.00659	0.00631			14.66	0.00561	0.00627	0.00638	0.00607			14.66	0.00561	0.00668	0.00608	0.00645
14.68	0.00563	0.00572	0.00666	0.00632			14.68	0.00563	0.00629	0.00638	0.00611			14.68	0.00563	0.0067	0.00606	0.00648
14.7	0.00565	0.00575	0.00661	0.00635			14.7	0.00565	0.00633	0.0064	0.00608			14.7	0.00565	0.00672	0.00608	0.00645
14.72	0.00563	0.00575	0.00666	0.00636			14.72	0.00563	0.00633	0.00641	0.00612			14.72	0.00563	0.00675	0.00607	0.00649
14.74	0.00567	0.00577	0.00667	0.00637			14.74	0.00567	0.00632	0.00643	0.0061			14.74	0.00567	0.00675	0.00606	0.00651
14.76	0.00565	0.00577	0.00669	0.00638			14.76	0.00565	0.00635	0.00645	0.00612			14.76	0.00565	0.00676	0.00603	0.0065
[truncated: 8,762 more rows]

## Sheet: Rate
Working Conditions	Peak of upstream overpressure	Peak rate of change				Working Conditions	Peak of downstream overpressure	Peak rate of change
[truncated: 11 more rows]

[truncated: 1 more sheets: DPDT]
